# Supplementary material for: Novel transcriptional responses to heat revealed by turning up the heat at night
Source: Plant Mol Biol. 2019 May 6;101(1):1–19. doi: 10.1007/s11103-019-00873-3 (PMC6695350; doi:10.1007/s11103-019-00873-3)
Supplement: Supplementary file 2 — Supplementary material 2 (XLSX 723 kb) [file 11103_2019_873_MOESM2_ESM.xlsx]

## Sheet: ESM2 Info
Novel transcriptional responses to heat revealed by turning up the heat at night
Plant Molecular Biology
Grinevich, Dmitry O.1, Desai, Jigar S.1, Stroup, Kevin P.1, Duan, Jiaqi1, Slabaugh, Erin1, Doherty, Colleen J.1
Affiliation:
1Department of Molecular and Structural Biochemistry, North Carolina State University.
cjdohert@ncsu.edu
ESM_2 Differentially Expressed Genes in AM, PM, and Both. Gene lists from standard categorization, analysis 1 (Fig. 2). Each DE identified transcript and the associated average of normalized count values divided by size factors taken from all samples across the dataset (baseMean), log2 based fold change between heat shock and control at that time point (log2FoldChange the standard error estimate …

## Sheet: AM_Up
Locus	baseMean	log2FoldChange	lfcSE	stat	pvalue	padj
AT1G01030	125.019	0.669749	0.187004	3.58147	0.00034166	0.0036372
AT1G01160	691.661	0.538716	0.191539	2.81256	0.0049149	0.0302259
AT1G01210	240.822	0.697602	0.20088	3.47274	0.000515173	0.00506525
AT1G01430	2726.01	0.546538	0.19478	2.80593	0.00501712	0.0306999
AT1G01520	616.599	0.611327	0.140615	4.34753	1.37682e-05	0.000239192
AT1G01990	520.592	0.536539	0.179844	2.98336	0.00285105	0.0199145
AT1G02090	869.283	0.831051	0.127264	6.53015	6.57039e-11	4.6125e-09
AT1G02190	6.39743	1.22678	0.446365	2.74837	0.00598921	0.0352129
AT1G02340	163.38	0.787646	0.181297	4.34452	1.39582e-05	0.000242305
AT1G02390	205.576	1.41866	0.258268	5.493	3.95174e-08	1.51578e-06
AT1G02470	37.8647	1.42974	0.301837	4.73679	2.17134e-06	4.87893e-05
AT1G02681	3.10455	1.56108	0.459337	3.39855	0.000677429	0.00633554
AT1G03180	70.9947	0.781226	0.273276	2.85874	0.00425328	0.0269668
AT1G03190	225.137	0.603986	0.150508	4.01297	5.99586e-05	0.000832928
AT1G03360	272.275	0.521444	0.175609	2.96936	0.00298424	0.0205872
AT1G03410	464.275	0.704141	0.133404	5.27826	1.30419e-07	4.17715e-06
AT1G03445	15.308	1.01629	0.338208	3.00494	0.00265634	0.0188075
AT1G03760	150.148	0.570609	0.162474	3.512	0.000444746	0.00451501
AT1G04570	29.7697	0.976076	0.321203	3.03882	0.0023751	0.0171369
AT1G04930	75.3405	0.671682	0.217139	3.09333	0.00197924	0.0149373
AT1G04960	586.615	0.638233	0.111463	5.72597	1.02843e-08	4.61947e-07
AT1G04980	491.084	1.85286	0.231728	7.99586	1.28675e-15	1.82965e-13
AT1G05200	1170.35	0.67587	0.149737	4.51371	6.37039e-06	0.000123448
AT1G05385	626.654	1.0412	0.132386	7.86482	3.69622e-15	4.91157e-13
AT1G05750	80.096	0.554334	0.2112	2.62469	0.00867273	0.0467206
AT1G06380	171.392	0.505543	0.194697	2.59657	0.00941609	0.0496468
AT1G06560	277.648	0.592235	0.180479	3.28147	0.00103269	0.0088805
AT1G06790	184.417	0.585129	0.191418	3.05682	0.00223702	0.0163842
AT1G06970	8.83851	1.34951	0.400257	3.37161	0.000747299	0.00683437
AT1G07010	3860.78	0.548435	0.117686	4.66016	3.15961e-06	6.74977e-05
AT1G07410	147.518	2.9291	0.253014	11.5769	5.39878e-31	2.51088e-28
AT1G07500	69.3119	1.48983	0.290836	5.12259	3.01371e-07	8.80603e-06
AT1G07670	919.859	0.74847	0.265122	2.82312	0.00475594	0.0294512
AT1G08570	6014.22	0.662835	0.11894	5.57285	2.50608e-08	1.01168e-06
AT1G08630	113.652	1.117	0.364959	3.06063	0.0022087	0.0162462
AT1G08845	118.197	0.600638	0.159761	3.75961	0.000170177	0.00202291
AT1G09100	450.242	0.647069	0.198422	3.26108	0.00110987	0.00938156
AT1G09210	3008.8	0.794011	0.177074	4.48405	7.3239e-06	0.000138676
AT1G09810	207.667	0.512125	0.153906	3.32751	0.000876274	0.00779671
AT1G10380	404.487	0.510566	0.184137	2.77276	0.00555837	0.0332311
AT1G10522	469.887	0.570441	0.219843	2.59477	0.00946535	0.0498644
AT1G10970	91.0775	0.665033	0.243172	2.73483	0.00624127	0.0363123
AT1G11880	131.152	0.542652	0.165697	3.27498	0.00105671	0.0090418
AT1G12244	253.429	0.586094	0.167994	3.48878	0.000485235	0.00482727
AT1G13360	1399.6	0.577451	0.117448	4.91665	8.80359e-07	2.2384e-05
AT1G13810	212.573	0.651972	0.235481	2.76868	0.00562836	0.0335866
AT1G14090	122.714	0.745201	0.173067	4.30584	1.6635e-05	0.000280483
AT1G14270	1405.36	0.678259	0.187711	3.61331	0.000302315	0.00328253
AT1G14300	273.052	0.743252	0.199604	3.72363	0.000196382	0.00227978
AT1G14970	144.353	0.746046	0.24014	3.10671	0.00189181	0.0143816
AT1G15390	657.751	0.510258	0.186731	2.73258	0.00628401	0.0364754
AT1G16040	218.334	0.736129	0.246629	2.98476	0.00283802	0.0198569
AT1G17040	217.705	0.505206	0.164727	3.06692	0.00216274	0.0160083
AT1G17520	289.969	0.502503	0.168531	2.98166	0.00286687	0.0199875
AT1G18260	965.998	0.538236	0.1686	3.19239	0.001411	0.0114257
AT1G18310	4.37059	1.38216	0.438947	3.14881	0.00163939	0.0129047
AT1G18830	32.9532	1.06446	0.297593	3.57689	0.000347701	0.00369623
AT1G18990	22.9862	1.49893	0.300272	4.99189	5.97905e-07	1.60428e-05
AT1G19510	83.8251	0.965572	0.300401	3.21428	0.00130774	0.0107529
AT1G19980	127.281	0.575455	0.187492	3.06923	0.00214611	0.0159168
AT1G20120	56.6602	0.883355	0.2075	4.25712	2.07075e-05	0.000338415
AT1G20270	221.591	0.661926	0.187525	3.52981	0.000415862	0.00428611
AT1G22370	297.171	0.594107	0.20936	2.83773	0.00454358	0.0284439
AT1G23090	320.689	0.954889	0.290867	3.2829	0.00102745	0.00884906
AT1G23550	118.082	0.693669	0.23501	2.95165	0.00316076	0.0214666
AT1G23740	10946.1	0.718933	0.22214	3.2364	0.00121048	0.0100944
AT1G24260	17.8071	1.04789	0.362899	2.88754	0.00388266	0.0251747
AT1G24267	806.095	0.650383	0.10779	6.0338	1.60149e-09	8.65657e-08
AT1G25520	612.073	0.52003	0.153118	3.39628	0.000683097	0.00637476
AT1G26470	347.859	0.61804	0.196196	3.15011	0.00163209	0.0128631
AT1G27285	23.7272	0.789672	0.284346	2.77715	0.00548379	0.0329175
AT1G27330	850.35	1.04755	0.240861	4.34917	1.36656e-05	0.000237595
AT1G27350	747.177	1.24568	0.201204	6.19112	5.974e-10	3.47301e-08
AT1G27385	778.738	0.544953	0.119664	4.55404	5.26257e-06	0.000105082
AT1G27410	125.95	0.850994	0.164316	5.17902	2.23054e-07	6.78399e-06
AT1G27720	46.8242	1.02959	0.284725	3.61607	0.000299108	0.00325562
AT1G28660	329.802	0.790052	0.214243	3.68765	0.000226334	0.00258185
AT1G28670	1302.41	0.663468	0.181955	3.64632	0.000266019	0.00294866
AT1G29030	288.594	0.676924	0.159393	4.24689	2.16759e-05	0.000350394
AT1G29170	635.497	0.570167	0.188727	3.02112	0.00251838	0.0179748
AT1G29430	301.593	0.793931	0.143891	5.5176	3.43663e-08	1.3436e-06
AT1G29440	276.98	0.776243	0.157799	4.91919	8.69012e-07	2.21459e-05
AT1G29465	318.397	0.939491	0.254407	3.69287	0.000221741	0.00253463
AT1G29640	108.654	0.712637	0.266468	2.67438	0.00748677	0.0415035
AT1G29785	124.058	0.683876	0.245736	2.78297	0.00538644	0.032429
AT1G30060	4.80799	1.93418	0.45937	4.21051	2.54793e-05	0.000403403
AT1G30220	37.3836	1.41286	0.320981	4.40169	1.07413e-05	0.000193341
AT1G30230	8202.54	0.505454	0.119703	4.22257	2.41531e-05	0.000384864
AT1G30460	329.738	0.520234	0.143691	3.6205	0.000294039	0.00320671
AT1G30490	764.482	0.650169	0.13079	4.97111	6.65722e-07	1.77135e-05
AT1G31335	145.379	1.03263	0.265906	3.88345	0.000102985	0.00131825
AT1G31814	141.585	0.564371	0.178175	3.1675	0.00153753	0.0122411
AT1G31820	241.76	0.80339	0.281609	2.85285	0.00433289	0.02737
AT1G31835	73.2484	1.18218	0.289256	4.08696	4.37059e-05	0.000641057
AT1G32375	8.78914	1.16814	0.410264	2.84729	0.00440937	0.0277672
AT1G32780	347.941	0.600882	0.215738	2.78524	0.00534885	0.0322495
AT1G32870	556.718	0.852003	0.250606	3.39977	0.000674427	0.00631275
AT1G33160	2.74347	1.21409	0.460823	2.63462	0.00842321	0.0456518
AT1G33500	9.0705	1.14591	0.441041	2.5982	0.00937144	0.0494936
AT1G33770	11.3531	1.45908	0.40199	3.62964	0.000283813	0.00311804
AT1G34160	43.4801	0.737907	0.254117	2.9038	0.00368661	0.0241916
AT1G35180	141.017	0.502778	0.17842	2.81794	0.00483322	0.0297975
AT1G35460	492.946	0.714944	0.120553	5.93054	3.01943e-09	1.52848e-07
AT1G42560	23.4975	0.871298	0.327313	2.66197	0.00776843	0.0426834
AT1G43800	53.4231	1.41277	0.414358	3.40955	0.000650692	0.00612655
AT1G45170	270.631	0.572195	0.137483	4.16192	3.15579e-05	0.000483527
AT1G47580	659.337	0.591343	0.101164	5.84538	5.05416e-09	2.40574e-07
AT1G48060	7.20167	1.16956	0.413492	2.82849	0.0046768	0.0290725
AT1G48200	123.844	0.619464	0.205674	3.01188	0.00259639	0.0184533
AT1G48240	608.725	0.728633	0.122632	5.94163	2.82196e-09	1.44159e-07
AT1G48300	3824.31	0.554365	0.158783	3.49133	0.000480626	0.00478995
AT1G48405	12.3204	1.40785	0.376605	3.73826	0.000185301	0.00216806
AT1G48460	429.996	0.78293	0.137648	5.68793	1.28587e-08	5.59566e-07
AT1G48570	554.975	0.686701	0.245677	2.79513	0.00518785	0.0314967
AT1G48635	412.217	0.525853	0.165135	3.18437	0.00145067	0.0116869
AT1G49032	244.863	0.613421	0.218998	2.80104	0.00509387	0.0310443
AT1G49200	152.868	0.62952	0.240094	2.62197	0.00874222	0.0469929
AT1G49590	460.979	0.502208	0.108636	4.62287	3.78468e-06	7.89618e-05
AT1G49620	59.2347	0.703322	0.250099	2.81217	0.00492081	0.030229
AT1G49650	148.546	0.538567	0.192125	2.80321	0.00505971	0.0308868
AT1G50400	14.0939	1.13128	0.399376	2.83263	0.00461674	0.0287888
AT1G51200	5649.46	0.538605	0.162635	3.31175	0.000927147	0.00815702
AT1G51340	564.723	1.31261	0.191524	6.85353	7.20485e-12	5.89161e-10
AT1G51380	60.1912	0.922961	0.287943	3.20537	0.00134891	0.0110063
AT1G52100	1148.15	0.724134	0.211236	3.42809	0.000607851	0.00579652
AT1G52570	46.3673	0.780038	0.243252	3.20671	0.00134262	0.0109749
AT1G52590	646.839	0.534393	0.156334	3.41828	0.000630192	0.00596878
AT1G53110	99.8677	0.638185	0.235803	2.70643	0.00680099	0.0386718
AT1G53380	493.026	0.686263	0.120044	5.71676	1.08574e-08	4.82829e-07
AT1G53530	147.488	0.59069	0.172634	3.42163	0.00062248	0.0059133
AT1G53540	13397.3	3.74937	0.453243	8.27232	1.31379e-16	2.20519e-14
AT1G54200	102.527	0.703413	0.215796	3.25962	0.00111562	0.00941945
AT1G54380	331.765	0.629623	0.182048	3.45855	0.000543091	0.00527358
AT1G54590	2.87529	1.55654	0.459101	3.39041	0.000697873	0.00648058
AT1G55800	23.1061	1.08255	0.286317	3.78094	0.000156235	0.00188326
AT1G55870	237.736	0.503666	0.168073	2.99671	0.00272907	0.0192217
AT1G56060	22.1826	1.29213	0.439715	2.93856	0.00329738	0.0221806
AT1G56330	2115.45	0.558141	0.175264	3.18457	0.00144969	0.0116834
AT1G56340	4013.4	0.995723	0.215918	4.61157	3.99638e-06	8.28367e-05
AT1G56345	97.8185	0.827115	0.201553	4.1037	4.06594e-05	0.00060231
AT1G56520	245.468	0.506533	0.162117	3.1245	0.0017811	0.0137155
AT1G58150	59.0778	0.671146	0.226934	2.95745	0.00310191	0.0211736
AT1G58170	78.8381	1.20744	0.225718	5.34934	8.82766e-08	2.99497e-06
AT1G58180	1025.91	0.612249	0.1834	3.33833	0.000842837	0.00755642
AT1G58470	128.044	0.642109	0.19678	3.26308	0.00110207	0.0093333
AT1G59218	11.0555	1.9581	0.395698	4.94848	7.47954e-07	1.95062e-05
AT1G59700	1056.01	0.529045	0.165504	3.19657	0.0013907	0.0112936
AT1G59980	255.743	1.06744	0.262257	4.07018	4.69761e-05	0.000678328
AT1G60080	177.056	0.659656	0.221032	2.98444	0.00284098	0.0198602
AT1G60620	151.742	0.559205	0.18828	2.97008	0.00297725	0.0205559
AT1G60940	1660.67	0.52669	0.147668	3.56672	0.000361475	0.00381901
AT1G60970	4.7531	1.37679	0.452912	3.03987	0.00236681	0.0170991
AT1G61640	182.288	0.76391	0.277247	2.75534	0.00586308	0.0346808
AT1G62390	3708.74	0.785787	0.241638	3.25192	0.00114628	0.00963827
AT1G62760	50.934	2.08461	0.304346	6.84946	7.41283e-12	6.03956e-10
AT1G63260	230.447	0.525611	0.181799	2.89116	0.00383825	0.024952
AT1G63780	472.236	0.5225	0.200678	2.60367	0.00922308	0.0489064
AT1G63970	1878.02	0.517282	0.105822	4.88821	1.01754e-06	2.53523e-05
AT1G64561	67.8546	1.08607	0.310979	3.49241	0.000478677	0.0047812
AT1G64820	10.0984	1.69147	0.415445	4.07147	4.67165e-05	0.000675452
AT1G65030	289.72	0.635543	0.226517	2.80572	0.00502039	0.0307055
AT1G65040	1192.2	1.23248	0.278195	4.43026	9.41199e-06	0.000172392
AT1G65490	2405.83	0.94428	0.188906	4.99867	5.77269e-07	1.56206e-05
AT1G67325	721.556	0.649238	0.147663	4.39675	1.09882e-05	0.000197029
AT1G67365	78.5007	1.17814	0.259256	4.54432	5.51131e-06	0.000109127
AT1G67440	642.117	1.06208	0.214801	4.94448	7.6346e-07	1.98411e-05
AT1G68300	716.922	0.917473	0.161978	5.66417	1.47738e-08	6.31822e-07
AT1G68440	2978.68	0.555821	0.201433	2.75934	0.00579189	0.0343787
AT1G68730	250.977	0.70987	0.162177	4.37715	1.20243e-05	0.000212535
AT1G68862	89.6343	0.961469	0.321425	2.99127	0.00277816	0.0195153
AT1G69526	257.605	0.844724	0.29877	2.82734	0.0046936	0.029146
AT1G69780	374.101	0.717304	0.127769	5.61405	1.97646e-08	8.17084e-07
AT1G70300	706.623	0.603705	0.209573	2.88064	0.00396872	0.0255989
AT1G71240	652.364	0.583951	0.2151	2.71479	0.00663172	0.0379412
AT1G71310	217.059	0.681434	0.171238	3.97946	6.90712e-05	0.000939637
AT1G71330	206.768	1.15607	0.336061	3.44005	0.000581605	0.00558681
AT1G71720	1243.46	0.574418	0.168384	3.41136	0.000646396	0.00609381
AT1G72131	6.43982	1.23224	0.439231	2.80545	0.00502463	0.0307062
AT1G72660	808.37	5.26191	0.243569	21.6033	1.6715e-103	1.24382e-99
AT1G73690	50.5478	0.862491	0.235553	3.66157	0.000250677	0.00280838
AT1G73770	78.8492	0.655478	0.203162	3.22639	0.00125364	0.0103961
AT1G74230	1022.72	0.536571	0.123293	4.35199	1.34906e-05	0.000234917
AT1G74320	483.114	0.822903	0.196768	4.1821	2.88833e-05	0.000449959
AT1G75220	1586.57	0.619595	0.217664	2.84657	0.0044193	0.0278062
AT1G75560	899.599	0.513096	0.111745	4.59165	4.39754e-06	9.03966e-05
AT1G75580	37.8018	0.858985	0.25351	3.38837	0.000703105	0.00652103
AT1G75670	171.821	0.719933	0.217278	3.31342	0.000921637	0.00812584
AT1G75980	211.889	1.16004	0.186268	6.22777	4.73115e-10	2.78968e-08
AT1G76130	314.824	0.730075	0.200304	3.64484	0.000267557	0.00296424
AT1G76300	499.993	0.59829	0.171465	3.48928	0.000484319	0.00482246
AT1G77170	78.0392	0.673369	0.222837	3.0218	0.00251276	0.0179503
AT1G77440	833.558	0.514884	0.175985	2.92573	0.0034365	0.0228526
AT1G77460	303.426	0.54265	0.174925	3.1022	0.00192091	0.014571
AT1G77510	732.983	0.649148	0.239698	2.7082	0.006765	0.0385162
AT1G77570	38.9695	0.835587	0.276803	3.0187	0.00253858	0.0180942
AT1G77630	289.909	0.785042	0.194641	4.03327	5.50054e-05	0.000777013
AT1G78400	2.1332	1.41296	0.446717	3.16298	0.00156163	0.0124032
AT1G78540	268.916	0.683558	0.186262	3.66987	0.000242673	0.00273746
AT1G78550	149.55	0.657575	0.167124	3.93465	8.33187e-05	0.00110913
AT1G78620	712.392	0.586844	0.163674	3.58544	0.000336512	0.0035944
AT1G78750	42.7562	0.905318	0.22627	4.00105	6.30617e-05	0.000868987
AT1G78930	136.882	0.946914	0.27993	3.38268	0.000717827	0.00662728
AT1G79050	952.123	0.540383	0.197643	2.73414	0.00625435	0.0363599
AT1G79160	450.706	0.697398	0.182882	3.81338	0.000137079	0.00168511
AT1G80150	155.046	0.921133	0.242015	3.8061	0.000141176	0.00172597
AT1G80245	183.418	0.71326	0.251041	2.84121	0.0044943	0.0282066
AT1G80480	745.707	0.629846	0.238339	2.64264	0.00822615	0.0447483
AT1G80890	195.305	0.613221	0.183021	3.35056	0.000806488	0.0072773
AT2G01290	1467.08	0.520937	0.111124	4.68789	2.76042e-06	6.01793e-05
AT2G01850	3597.96	0.572599	0.213235	2.6853	0.00724643	0.0404626
AT2G02350	62.3375	1.17274	0.340737	3.44177	0.00057792	0.00555859
AT2G04030	17684.3	1.58352	0.325881	4.85921	1.17858e-06	2.87509e-05
AT2G04135	40.5918	4.01796	0.345458	11.6308	2.87315e-31	1.39435e-28
AT2G04160	1162.19	0.58167	0.166445	3.49467	0.000474642	0.00475376
AT2G04520	1186.23	0.693043	0.17223	4.02395	5.72295e-05	0.000803011
AT2G04795	406.635	1.00601	0.219395	4.58539	4.53141e-06	9.28066e-05
AT2G05610	9.74282	1.25578	0.456251	2.75238	0.00591635	0.0349132
AT2G07042	100.752	0.933767	0.266144	3.50851	0.000450625	0.00457054
AT2G07667	4.66863	1.20904	0.460513	2.62542	0.00865425	0.0466615
AT2G07811	45.6413	1.11863	0.245609	4.55451	5.2508e-06	0.00010498
AT2G14880	1583.93	1.12438	0.150067	7.49255	6.75502e-14	7.4653e-12
AT2G15790	354.67	1.25795	0.201026	6.25765	3.90824e-10	2.36523e-08
AT2G16050	103.134	0.541299	0.197573	2.73974	0.00614874	0.0359261
AT2G17240	1527.91	0.789845	0.210196	3.75767	0.000171505	0.00203653
AT2G17850	4.2601	1.12906	0.431846	2.6145	0.0089358	0.0477689
AT2G19280	256.947	0.659503	0.164219	4.016	5.91931e-05	0.000823064
AT2G19580	146.211	0.620837	0.193854	3.20261	0.0013619	0.011088
AT2G20490	859.47	0.566187	0.217687	2.60092	0.00929738	0.0492536
AT2G20850	421.212	0.629212	0.20214	3.11275	0.00185351	0.0141656
AT2G21150	598.371	0.573606	0.164411	3.48884	0.000485115	0.00482727
AT2G21200	24.1575	1.26329	0.318123	3.97106	7.15535e-05	0.000966925
AT2G21210	1815.03	0.934985	0.196105	4.76777	1.86277e-06	4.29149e-05
AT2G21640	135.181	1.63236	0.306291	5.32945	9.85127e-08	3.27262e-06
AT2G21730	20.5777	0.872357	0.30048	2.90321	0.00369362	0.0242299
AT2G22100	136.093	0.646148	0.1877	3.44246	0.000576446	0.00554919
AT2G22970	424.275	0.939215	0.251194	3.739	0.000184756	0.00216395
AT2G23780	852.826	0.623788	0.136933	4.55544	5.22758e-06	0.000104664
AT2G24120	1464.65	1.28993	0.218887	5.89312	3.78977e-09	1.8594e-07
AT2G24165	17.5983	1.85485	0.38449	4.82418	1.40577e-06	3.36722e-05
AT2G24650	480.629	0.615516	0.200833	3.06482	0.00217804	0.0160789
AT2G24681	8.88449	1.30371	0.441987	2.94966	0.00318123	0.0215925
AT2G24960	199.213	0.769914	0.161738	4.76026	1.93341e-06	4.42682e-05
AT2G25070	1074.74	0.514512	0.153073	3.36121	0.000776016	0.00703933
AT2G25080	16101	0.766716	0.256909	2.98438	0.00284149	0.0198602
AT2G25090	152.284	0.938392	0.292453	3.2087	0.00133338	0.010916
AT2G25095	16.0465	1.2495	0.394149	3.17013	0.00152369	0.0121569
AT2G25110	1113.66	1.28759	0.181639	7.08873	1.35346e-12	1.26422e-10
AT2G25920	350.482	0.516126	0.138163	3.73562	0.000187252	0.0021863
AT2G25950	361.504	1.15608	0.162092	7.13228	9.87179e-13	9.41785e-11
AT2G26590	790.892	0.694367	0.10426	6.65998	2.73863e-11	2.07949e-09
AT2G26680	366.75	0.629723	0.22346	2.81806	0.00483148	0.0297975
AT2G26690	3218.84	0.648347	0.183976	3.52408	0.000424961	0.00436578
AT2G26970	323.535	0.6209	0.148834	4.17176	3.02261e-05	0.000467077
AT2G26980	2236.48	0.757398	0.191484	3.95541	7.64047e-05	0.00102627
AT2G27270	3.0081	1.28968	0.455465	2.83157	0.00463195	0.0288654
AT2G27280	9.94052	1.6583	0.417227	3.97458	7.05027e-05	0.00095388
AT2G27290	2855.66	0.540027	0.0776478	6.95483	3.52984e-12	3.07813e-10
AT2G28600	365.169	0.546196	0.151473	3.6059	0.000311069	0.00336185
AT2G29400	1592.3	0.812792	0.173468	4.68554	2.79224e-06	6.07543e-05
AT2G29470	5.70112	1.81161	0.461037	3.92941	8.51545e-05	0.00112551
AT2G30000	133.678	0.717206	0.234378	3.06004	0.00221304	0.0162641
AT2G30070	532.897	0.692884	0.128835	5.37806	7.52919e-08	2.61684e-06
AT2G30320	388.929	0.734523	0.231291	3.17575	0.0014945	0.0119667
AT2G30920	196.668	0.576525	0.149415	3.85854	0.000114065	0.00143297
AT2G31560	1057.99	0.582634	0.103291	5.64069	1.6937e-08	7.10716e-07
AT2G31590	6.70487	2.05298	0.448929	4.57306	4.80658e-06	9.70182e-05
AT2G31600	78.9077	0.872598	0.197946	4.40827	1.04199e-05	0.0001882
AT2G31840	613.49	0.525552	0.143491	3.6626	0.000249668	0.00280122
AT2G31890	687.909	0.581301	0.221591	2.62331	0.00870811	0.0468737
AT2G32010	741.537	0.578713	0.18895	3.06279	0.00219287	0.0161616
AT2G32180	366.548	0.767302	0.202092	3.79678	0.000146585	0.00178622
AT2G32260	1050.03	0.564841	0.124454	4.53855	5.66424e-06	0.000111605
AT2G32530	2541.24	0.537753	0.182692	2.94349	0.00324532	0.021901
AT2G32920	1131.86	1.11249	0.236056	4.71282	2.44317e-06	5.39478e-05
AT2G33585	194.127	0.562001	0.18019	3.11893	0.00181508	0.0139291
AT2G34030	10.2062	1.23345	0.393604	3.13372	0.00172603	0.0134361
AT2G34040	856.616	0.59382	0.143251	4.1453	3.3937e-05	0.000514694
AT2G34390	4.8653	1.43048	0.46127	3.10118	0.00192748	0.014606
AT2G34840	147.027	0.726244	0.166638	4.35822	1.31125e-05	0.000229048
AT2G36730	55.6784	0.787686	0.292852	2.68971	0.00715143	0.0400322
AT2G36770	48.189	1.08335	0.401212	2.70019	0.00693008	0.0391862
AT2G37050	1268.82	0.509178	0.179867	2.83086	0.00464231	0.028916
AT2G37760	1622.88	0.874385	0.275404	3.17492	0.00149879	0.0119925
AT2G38170	4361.37	0.851582	0.281649	3.02355	0.00249825	0.0178638
AT2G38255	20.8095	1.36905	0.402706	3.39962	0.000674801	0.0063136
AT2G39030	65.0771	1.19837	0.461447	2.59698	0.00940471	0.0496337
AT2G39120	47.0708	0.868877	0.270036	3.21764	0.0012925	0.0106589
AT2G39740	615.533	0.912823	0.165156	5.52702	3.25718e-08	1.28016e-06
AT2G39950	1833.94	0.592859	0.137451	4.31322	1.6089e-05	0.000272927
AT2G40170	11.2089	1.41246	0.411995	3.42835	0.000607273	0.00579349
AT2G40711	34.1131	0.933715	0.247387	3.77431	0.000160454	0.00192683
AT2G41070	147.941	0.859394	0.280899	3.05944	0.00221749	0.0162786
AT2G41140	1954.55	0.812496	0.153038	5.30913	1.10152e-07	3.61092e-06
AT2G41150	337.713	1.60361	0.21383	7.49948	6.40733e-14	7.1878e-12
AT2G41170	343.919	0.612157	0.205374	2.98069	0.002876	0.0200299
AT2G41250	4332.63	1.00543	0.153556	6.5476	5.84684e-11	4.14365e-09
AT2G41905	103.108	0.918417	0.278254	3.30064	0.000964642	0.00840214
AT2G41940	614.073	0.675534	0.201072	3.35967	0.000780363	0.00707301
AT2G43375	142.536	1.58653	0.279365	5.67907	1.35428e-08	5.88191e-07
AT2G43510	182.052	1.0073	0.344875	2.92075	0.00349186	0.0231313
AT2G43710	4716.97	0.503705	0.137576	3.66128	0.000250962	0.00280838
AT2G43920	693.191	0.623179	0.173753	3.58658	0.00033504	0.00358383
AT2G44290	477.988	0.660303	0.192214	3.43526	0.000591989	0.00566547
AT2G44510	121.194	0.682912	0.232101	2.94231	0.00325776	0.0219582
AT2G44660	320.808	0.932676	0.198343	4.70234	2.57197e-06	5.64569e-05
AT2G45880	374.276	0.537027	0.1538	3.49172	0.000479926	0.00478725
AT2G46080	919.709	0.527447	0.195043	2.70425	0.00684578	0.0388473
AT2G46192	64.196	1.09253	0.261281	4.18143	2.89678e-05	0.000450961
AT2G46250	577.667	0.670861	0.189712	3.53622	0.000405903	0.00419897
AT2G46790	1292.1	0.724529	0.19283	3.75734	0.00017173	0.00203812
AT2G46830	8310.01	0.850044	0.158369	5.36748	7.98458e-08	2.75074e-06
AT2G47160	639.633	0.731182	0.171841	4.25499	2.09061e-05	0.000340912
AT2G48121	9.08742	1.09351	0.410756	2.6622	0.00776324	0.0426749
AT3G01100	819.226	0.698604	0.12952	5.39381	6.89783e-08	2.44756e-06
AT3G02832	62.2482	1.51629	0.338432	4.48034	7.45243e-06	0.000140395
AT3G03270	573.916	1.16729	0.232753	5.01513	5.29972e-07	1.44938e-05
AT3G03450	103.673	0.676156	0.162675	4.15647	3.23199e-05	0.000493846
AT3G03630	410.522	0.623442	0.184745	3.37461	0.000739193	0.00678526
AT3G04000	261.631	1.32513	0.321486	4.12191	3.75748e-05	0.000563344
AT3G04410	8.15463	2.0101	0.458683	4.38233	1.17415e-05	0.000208526
AT3G04770	164.489	0.651098	0.238831	2.72619	0.006407	0.0369586
AT3G05120	408.752	0.679554	0.142064	4.78345	1.72316e-06	4.00706e-05
AT3G06520	148.612	0.552576	0.191334	2.88802	0.00387672	0.0251508
AT3G06690	126.974	0.887499	0.247221	3.58989	0.000330812	0.00354199
AT3G06790	468.199	0.560976	0.114752	4.8886	1.01557e-06	2.53313e-05
AT3G08590	6140.3	1.04004	0.267036	3.89478	9.8289e-05	0.00126759
AT3G08700	15.8862	2.47037	0.39652	6.23013	4.6604e-10	2.76699e-08
AT3G08740	3174.74	0.560318	0.205059	2.73248	0.00628598	0.0364773
AT3G08980	102.904	0.849392	0.209935	4.04597	5.21059e-05	0.000739957
AT3G08990	136.131	1.48177	0.235215	6.29964	2.98335e-10	1.86555e-08
AT3G09405	141.565	1.53225	0.302644	5.06287	4.1299e-07	1.16704e-05
AT3G09720	263.416	0.69586	0.200002	3.47927	0.000502791	0.00497091
AT3G09980	1326.66	0.522853	0.0997629	5.24096	1.59746e-07	5.03697e-06
AT3G10040	50.7233	0.704585	0.261487	2.69454	0.00704869	0.039656
AT3G10525	1247.55	0.585696	0.10921	5.36303	8.18365e-08	2.80632e-06
AT3G11010	122.067	0.506964	0.175885	2.88236	0.00394712	0.0254816
AT3G12300	429.471	0.771585	0.147784	5.22104	1.77916e-07	5.5164e-06
AT3G12340	221.94	0.588285	0.192048	3.06322	0.00218968	0.0161434
AT3G12587	269.786	0.711075	0.2295	3.09837	0.00194591	0.0147356
AT3G13020	56.1941	1.13476	0.243379	4.66252	3.12359e-06	6.69203e-05
AT3G13062	2018.22	0.730003	0.251216	2.90588	0.00366228	0.0240461
AT3G13230	396.95	0.660081	0.226164	2.91859	0.00351617	0.0232509
AT3G13235	712.274	0.681226	0.214674	3.17331	0.00150714	0.0120549
AT3G13860	847.525	1.06088	0.234116	4.53144	5.85827e-06	0.00011482
AT3G14450	109.543	0.655754	0.189415	3.462	0.000536169	0.00521999
AT3G14630	45.8096	1.40696	0.448229	3.13894	0.00169559	0.0132722
AT3G15280	6.77048	1.1205	0.429995	2.60585	0.00916466	0.0486891
AT3G15310	86.7335	0.793507	0.284475	2.78937	0.00528102	0.0319668
AT3G15510	352.467	0.517897	0.185447	2.79269	0.00522715	0.0316922
AT3G15720	36.2031	1.05873	0.322586	3.28202	0.00103065	0.00886981
AT3G16090	510.661	0.538027	0.143136	3.75885	0.000170697	0.00202801
AT3G16175	117.804	0.527034	0.176577	2.98472	0.00283835	0.0198569
AT3G16640	29004.9	0.724304	0.216163	3.35074	0.000805973	0.00727559
AT3G16660	457.429	0.530284	0.1564	3.39057	0.00069748	0.0064798
AT3G16690	353.085	0.558352	0.142662	3.91382	9.08461e-05	0.00118624
AT3G17030	133.879	1.10697	0.208931	5.29825	1.16915e-07	3.77716e-06
AT3G17130	82.6441	0.684712	0.229813	2.97943	0.00288789	0.0200901
AT3G17320	3.2789	1.41605	0.460079	3.07785	0.00208503	0.0155777
AT3G17350	143.651	0.795636	0.162942	4.88293	1.04519e-06	2.59542e-05
AT3G17465	807.455	0.503834	0.172197	2.92592	0.0034344	0.0228455
AT3G17630	98.0616	0.809521	0.216887	3.73246	0.000189622	0.00221166
AT3G17660	101.329	1.23186	0.241406	5.10287	3.34542e-07	9.66148e-06
AT3G17800	7650.59	0.857178	0.285331	3.00415	0.00266322	0.0188503
AT3G17980	10.748	1.93648	0.426007	4.54566	5.47627e-06	0.000108669
AT3G18165	705.296	0.558725	0.172726	3.23475	0.00121751	0.0101379
AT3G18217	58.5608	0.939145	0.313396	2.99667	0.00272947	0.0192217
AT3G19180	495.706	0.632674	0.122655	5.15815	2.49403e-07	7.46337e-06
AT3G19270	130.263	0.790562	0.280284	2.82058	0.00479375	0.029636
AT3G19830	819.605	0.838337	0.20483	4.09284	4.26129e-05	0.000626261
AT3G20010	377.548	0.578034	0.17465	3.30967	0.000934076	0.00819344
AT3G21010	38.9346	0.801506	0.273806	2.92728	0.00341941	0.0227823
AT3G21020	16.7593	0.895077	0.338564	2.64374	0.00819948	0.0446343
AT3G21140	328.565	0.648028	0.209232	3.09718	0.00195372	0.0147847
AT3G21150	409.773	0.672365	0.181946	3.69541	0.000219535	0.00251457
AT3G21660	188.129	1.42362	0.346895	4.1039	4.0624e-05	0.000602185
AT3G21720	107.275	1.06124	0.300261	3.53441	0.000408685	0.00422334
AT3G21790	491.311	0.552403	0.177373	3.11436	0.00184345	0.0141081
AT3G22090	30.0979	2.79654	0.324898	8.60743	7.4717e-18	1.45042e-15
AT3G22420	1901.99	0.621649	0.145756	4.26499	1.99913e-05	0.000328393
AT3G22886	15.0267	1.06017	0.358452	2.95763	0.00310014	0.0211708
AT3G23150	60.9315	1.19717	0.223409	5.35865	8.38444e-08	2.86638e-06
AT3G24070	423.219	0.509436	0.143547	3.54891	0.000386829	0.00402591
AT3G24090	110.414	0.723612	0.236962	3.0537	0.00226036	0.0165335
AT3G24320	180.223	0.505375	0.190537	2.65236	0.00799301	0.0436701
AT3G24860	124.656	0.572535	0.192583	2.97292	0.00294977	0.0204125
AT3G25240	5.37699	2.25731	0.458907	4.91889	8.70373e-07	2.21553e-05
AT3G25545	294.627	0.627011	0.185124	3.38699	0.000706651	0.00654305
AT3G25590	190.62	0.665851	0.190625	3.49298	0.000477654	0.00477312
AT3G25890	389.75	0.607934	0.182551	3.33022	0.000867768	0.00773895
AT3G25990	17.4645	1.03228	0.32569	3.16953	0.00152687	0.0121735
AT3G26410	160.287	0.660139	0.231638	2.84988	0.0043736	0.0275886
AT3G26630	789.117	0.671885	0.214625	3.13051	0.00174503	0.0135358
AT3G26710	3247.17	0.672869	0.14416	4.66752	3.04855e-06	6.55013e-05
AT3G27025	55.8148	1.29107	0.324268	3.98148	6.84881e-05	0.000932842
AT3G27100	292.269	0.572042	0.21558	2.65351	0.00796604	0.0435547
AT3G27220	174.361	0.714743	0.173146	4.12799	3.65955e-05	0.00055051
AT3G27770	1634.5	0.651313	0.176877	3.68228	0.000231154	0.00262743
AT3G27860	46.2227	1.12509	0.300079	3.74931	0.000177321	0.00209334
AT3G28100	295.005	0.63016	0.147496	4.27239	1.93391e-05	0.000319323
AT3G28920	518.285	0.506035	0.186095	2.71923	0.0065435	0.0376003
AT3G29770	241.021	0.742522	0.156636	4.74044	2.13252e-06	4.80871e-05
AT3G30180	565.292	1.15612	0.126022	9.17394	4.56041e-20	1.07165e-17
AT3G30844	3.91376	1.37932	0.461031	2.99182	0.00277323	0.0194868
AT3G44430	623.499	0.648952	0.17686	3.6693	0.000243213	0.00274008
AT3G45420	71.0622	0.772517	0.286533	2.69609	0.0070159	0.0395313
AT3G46020	89.067	0.770205	0.286276	2.69043	0.00713601	0.0399961
AT3G46090	137.919	2.52318	0.333844	7.55795	4.09481e-14	4.7364e-12
AT3G46450	954.99	0.597134	0.196617	3.03704	0.00238911	0.0172018
AT3G46730	31.3229	0.975675	0.32347	3.01628	0.002559	0.0182108
AT3G46870	324.607	0.784363	0.154467	5.07788	3.81674e-07	1.08819e-05
AT3G47347	39.4318	1.00029	0.330723	3.02454	0.00249008	0.0178283
AT3G47875	18.7968	1.50617	0.329627	4.5693	4.89354e-06	9.84174e-05
AT3G48240	242.731	1.01536	0.207249	4.89923	9.62133e-07	2.41877e-05
AT3G48460	2496.85	0.833948	0.185407	4.49794	6.86145e-06	0.000131594
AT3G48500	922.393	0.598666	0.19512	3.06819	0.00215361	0.0159574
AT3G48830	110.443	0.899763	0.269979	3.33271	0.000860037	0.00768594
AT3G49840	157.785	0.623736	0.199115	3.13254	0.00173301	0.0134754
AT3G49890	97.9637	0.577493	0.199151	2.89978	0.00373425	0.0244467
AT3G50620	117.626	0.561133	0.184578	3.04009	0.00236508	0.0170959
AT3G50825	44.4266	1.08644	0.276344	3.93147	8.44266e-05	0.00111918
AT3G50920	292.514	0.544315	0.203932	2.6691	0.00760543	0.0420465
AT3G51530	263.212	0.904116	0.190892	4.73628	2.17677e-06	4.87893e-05
AT3G51790	199.33	0.702056	0.16062	4.37093	1.23721e-05	0.00021776
AT3G51860	365.928	0.910197	0.316043	2.87997	0.00397708	0.025638
AT3G51980	513.341	0.744637	0.171948	4.33058	1.48718e-05	0.000256171
AT3G52380	3073.72	0.556797	0.172264	3.23223	0.00122827	0.0102085
AT3G52670	102.835	0.77294	0.240881	3.20881	0.00133286	0.010916
AT3G53630	612.402	0.627974	0.143674	4.37081	1.23785e-05	0.00021776
AT3G54090	711.845	0.800158	0.236718	3.38021	0.0007243	0.00667325
AT3G54510	74.9459	1.19808	0.289999	4.13134	3.60653e-05	0.0005429
AT3G54940	14.6789	1.04722	0.382694	2.73643	0.00621094	0.0362113
AT3G55960	1142.45	0.579662	0.216446	2.67809	0.00740439	0.0411388
AT3G55970	193.393	1.31551	0.460512	2.85661	0.00428185	0.0271403
AT3G56000	250.992	0.759459	0.259884	2.9223	0.00347459	0.0230439
AT3G56360	1491.5	0.54293	0.208428	2.60488	0.00919064	0.0487692
AT3G57390	275.981	0.558076	0.181462	3.07545	0.00210187	0.0156459
AT3G58150	8.94811	1.08104	0.415752	2.60021	0.00931659	0.0493085
AT3G59280	830.922	0.80568	0.128984	6.24635	4.20168e-10	2.52826e-08
AT3G59500	699.948	0.508086	0.12643	4.01871	5.85172e-05	0.000815951
AT3G59520	160.962	0.538035	0.167769	3.20699	0.00134133	0.0109705
AT3G60130	513.878	0.642907	0.16741	3.8403	0.000122882	0.00152996
AT3G60210	906.577	0.616059	0.113513	5.4272	5.72436e-08	2.07452e-06
AT3G60310	150.553	0.608158	0.173842	3.49834	0.000468157	0.0047056
AT3G60360	312.095	0.654227	0.157728	4.14782	3.3565e-05	0.000510425
AT3G60690	430.485	0.602536	0.147946	4.07266	4.64785e-05	0.00067332
AT3G61028	4.52462	1.34559	0.452298	2.97501	0.00292975	0.0203117
AT3G61180	989.252	0.63278	0.161255	3.92411	8.70509e-05	0.00114854
AT3G61700	1040.54	0.648586	0.193464	3.35248	0.000800901	0.00724152
AT3G62600	1357.29	1.25791	0.162278	7.75162	9.07295e-15	1.14432e-12
AT3G63320	8.50236	1.11917	0.427491	2.618	0.00884472	0.0474068
AT4G00430	6522	0.794895	0.164933	4.81952	1.43905e-06	3.43221e-05
AT4G01320	858.153	0.56691	0.174353	3.25151	0.00114793	0.00964845
AT4G01560	511.008	0.621987	0.225547	2.75768	0.00582129	0.0344981
AT4G01650	219.416	0.546156	0.158569	3.44429	0.000572572	0.00551904
AT4G02005	106.494	0.719772	0.250371	2.87483	0.00404247	0.0259397
AT4G02210	345.035	0.731338	0.162099	4.51167	6.43204e-06	0.000124535
AT4G02220	316.542	0.640676	0.147589	4.34095	1.4187e-05	0.000245511
AT4G02650	8.91418	1.85914	0.414528	4.48496	7.29262e-06	0.000138233
AT4G03115	162.374	0.65557	0.20977	3.12519	0.00177693	0.0136881
AT4G03320	170.595	0.902698	0.207035	4.36013	1.29988e-05	0.000227954
AT4G03420	646.099	0.843977	0.11263	7.49336	6.71337e-14	7.45618e-12
AT4G04020	25199.6	1.41462	0.262827	5.38231	7.35355e-08	2.57305e-06
AT4G05440	215.938	0.624642	0.225214	2.77355	0.00554481	0.0331945
AT4G06634	364.403	0.885707	0.169345	5.23018	1.69344e-07	5.28733e-06
AT4G08590	136.287	0.72003	0.199	3.61824	0.000296616	0.00323324
AT4G10070	371.513	0.547837	0.194579	2.8155	0.00487019	0.0299923
AT4G10270	10.7484	1.23885	0.422352	2.93322	0.00335467	0.0224355
AT4G10420	83.3825	0.925285	0.26145	3.53905	0.000401573	0.00415705
AT4G10430	1252.94	0.663485	0.135739	4.88794	1.01897e-06	2.53596e-05
AT4G11640	146.374	0.671625	0.258525	2.59791	0.00937939	0.0495235
AT4G12005	20.6513	0.935804	0.350654	2.66874	0.00761372	0.0420819
AT4G13070	154.95	0.952815	0.174265	5.46762	4.56121e-08	1.70846e-06
AT4G13260	172.253	0.682059	0.217668	3.13349	0.00172741	0.0134412
AT4G13460	1149.85	0.551859	0.167823	3.28835	0.00100777	0.00871315
AT4G13900	734.8	0.746493	0.244191	3.057	0.00223563	0.0163794
AT4G14510	668.278	0.695864	0.165955	4.1931	2.7517e-05	0.000430477
AT4G14520	170.95	0.54006	0.201496	2.68025	0.00735676	0.0409863
AT4G15090	441.775	0.575974	0.212767	2.70706	0.0067881	0.0386182
AT4G15248	221.679	0.883534	0.26015	3.39625	0.00068315	0.00637476
AT4G15420	656.312	1.25355	0.272745	4.59606	4.3055e-06	8.8668e-05
AT4G15710	7.50896	1.17169	0.438044	2.67482	0.00747694	0.0414593
AT4G15780	862.439	0.777182	0.212656	3.65465	0.000257534	0.00286314
AT4G16410	4221.14	0.654425	0.1257	5.20624	1.9271e-07	5.89324e-06
AT4G16660	2475.66	1.31825	0.21486	6.13538	8.49576e-10	4.82594e-08
AT4G17098	305.439	0.651244	0.171805	3.79059	0.000150289	0.00181909
AT4G17410	426.033	0.681912	0.218456	3.1215	0.00179931	0.0138367
AT4G18020	772.54	0.524397	0.139713	3.75339	0.000174462	0.00206505
AT4G18280	181.458	0.536202	0.160483	3.34118	0.000834218	0.00750024
AT4G19430	6.16689	2.0388	0.460317	4.42911	9.4623e-06	0.000173145
AT4G19440	159.341	0.535828	0.186396	2.87467	0.00404448	0.0259451
AT4G19540	222.853	0.791319	0.182632	4.33286	1.47187e-05	0.00025373
AT4G19700	287.278	0.795917	0.227061	3.50529	0.000456103	0.00461706
AT4G21310	35.4442	1.25839	0.279895	4.49595	6.92609e-06	0.000132606
AT4G21580	1331.04	0.964485	0.188102	5.12747	2.93668e-07	8.64886e-06
AT4G21870	360.597	0.985625	0.241803	4.07615	4.57867e-05	0.000664591
AT4G21880	229.116	0.794792	0.174949	4.543	5.54583e-06	0.000109465
AT4G23680	2370.72	1.15102	0.202743	5.67725	1.36874e-08	5.93316e-07
AT4G23885	252.83	0.840383	0.238584	3.52237	0.0004277	0.0043845
AT4G24190	5983.3	1.01721	0.321056	3.16833	0.00153316	0.0122193
AT4G24280	12130.8	1.01406	0.270589	3.74762	0.00017852	0.00210305
AT4G24415	182.956	1.15918	0.334795	3.46234	0.000535491	0.00521999
AT4G24972	1415.89	0.99306	0.130943	7.58389	3.35345e-14	3.93608e-12
AT4G25130	5367.16	1.01222	0.156976	6.44826	1.13142e-10	7.70058e-09
AT4G25170	1755.13	0.518241	0.139801	3.70699	0.000209735	0.00240974
AT4G25220	18.1144	1.64791	0.44746	3.6828	0.000230682	0.0026234
AT4G25340	1036.75	1.12124	0.206578	5.42769	5.70887e-08	2.07227e-06
AT4G25550	774.553	0.648436	0.133478	4.85799	1.18584e-06	2.88687e-05
AT4G25580	27.3251	0.974105	0.318829	3.05526	0.00224866	0.0164587
AT4G25830	433.239	0.601629	0.180276	3.33728	0.000846035	0.00757596
AT4G26150	751.66	0.969425	0.154472	6.27572	3.48023e-10	2.12857e-08
AT4G26488	32.1684	1.23346	0.291725	4.22816	2.35614e-05	0.000377591
AT4G26500	593.995	0.768923	0.193583	3.97207	7.12518e-05	0.000963432
AT4G26600	287.438	0.945722	0.287248	3.29235	0.000993528	0.00861341
AT4G26701	2.68314	1.40204	0.454866	3.08232	0.00205395	0.0153867
AT4G26790	347.801	0.569419	0.17326	3.28649	0.00101445	0.00876414
AT4G26990	107.732	1.08458	0.215539	5.03191	4.85608e-07	1.34167e-05
AT4G27852	35.2158	1.38426	0.33541	4.12707	3.67415e-05	0.000551963
AT4G27940	490.854	0.5287	0.168048	3.14612	0.00165449	0.0130007
AT4G28210	506.661	0.615545	0.145997	4.21615	2.48509e-05	0.000394293
AT4G28270	1420.73	0.662147	0.185767	3.5644	0.000364689	0.0038475
AT4G28390	511.946	1.2884	0.269595	4.77903	1.76141e-06	4.08324e-05
AT4G28450	447.783	0.586596	0.202746	2.89326	0.00381269	0.0248365
AT4G28730	714.009	0.544697	0.141631	3.84589	0.000120115	0.00149969
AT4G29400	189.852	0.555153	0.21089	2.63242	0.00847778	0.0458807
AT4G29520	520.039	1.86324	0.23401	7.96224	1.68958e-15	2.35739e-13
AT4G29880	5.02478	1.5254	0.445919	3.42079	0.00062439	0.00592639
AT4G29905	3110.62	0.529595	0.171628	3.08572	0.0020306	0.0152527
AT4G30240	230.305	0.500403	0.169825	2.94657	0.00321316	0.0217497
AT4G30570	104.284	1.11158	0.321332	3.45928	0.000541619	0.00526158
AT4G31351	6.09923	1.62898	0.442635	3.68018	0.000233072	0.00264527
AT4G31354	5.78378	1.67359	0.451013	3.71073	0.000206665	0.00238306
AT4G31670	329.947	0.516573	0.111705	4.62445	3.75599e-06	7.87647e-05
AT4G32050	199.498	0.507528	0.158613	3.19979	0.00137529	0.0111888
AT4G32480	2003.35	0.933161	0.20721	4.50345	6.686e-06	0.000128671
AT4G32610	846.573	0.617575	0.140751	4.3877	1.14556e-05	0.000204262
AT4G32630	16.6581	1.75218	0.399163	4.38964	1.1354e-05	0.000202773
AT4G33440	175.188	0.551156	0.178713	3.08403	0.00204214	0.015324
AT4G33560	39.7991	0.924318	0.263947	3.5019	0.00046195	0.00465789
AT4G34240	3673.19	0.631368	0.189708	3.32811	0.000874385	0.0077882
AT4G34332	12.8026	1.78554	0.378303	4.71987	2.35997e-06	5.23178e-05
AT4G34412	154.637	0.529636	0.181362	2.92032	0.00349669	0.0231495
AT4G34560	369.197	0.847206	0.15857	5.3428	9.15218e-08	3.0863e-06
AT4G35290	564.917	1.038	0.188955	5.49336	3.94351e-08	1.51523e-06
AT4G36700	10.6318	1.35113	0.405731	3.33012	0.000868083	0.00773895
AT4G37380	133.553	0.531412	0.192966	2.75392	0.00588868	0.0347818
AT4G37800	4303.4	0.700623	0.225016	3.11366	0.00184782	0.0141367
AT4G38020	258.159	1.22653	0.180449	6.79706	1.06775e-11	8.45266e-10
AT4G38060	987.235	1.14652	0.18048	6.35262	2.11679e-10	1.36576e-08
AT4G38840	1826.79	1.02944	0.128674	8.00038	1.2404e-15	1.77505e-13
AT4G38860	1115.39	0.60414	0.17323	3.48749	0.000487576	0.00484193
AT4G39040	1409.86	0.508666	0.107674	4.72413	2.31103e-06	5.14371e-05
AT4G39235	291.875	1.37346	0.170262	8.06673	7.22062e-16	1.08914e-13
AT4G39366	137.999	1.44606	0.344688	4.19528	2.72534e-05	0.000426952
AT4G39470	385.128	0.759637	0.178231	4.26209	2.02523e-05	0.000331947
AT5G01270	1091.48	0.629811	0.146774	4.29102	1.77857e-05	0.000296969
AT5G01350	2338.21	0.838344	0.253926	3.30153	0.000961593	0.00838267
AT5G01570	47.8412	1.55892	0.241978	6.44242	1.17582e-10	7.93018e-09
AT5G02060	60.2102	0.807081	0.217377	3.71282	0.000204959	0.0023646
AT5G03100	110.698	0.545063	0.178873	3.04721	0.00230975	0.0168012
AT5G03160	793.927	1.08018	0.284848	3.79213	0.000149363	0.0018121
AT5G03180	344.898	0.591025	0.17936	3.29519	0.000983544	0.00854676
AT5G03970	185.352	0.584701	0.166945	3.50236	0.000461151	0.00465615
AT5G04070	139.251	0.531342	0.204428	2.59917	0.00934506	0.0494241
AT5G04380	16.6364	1.25651	0.449163	2.79744	0.00515099	0.0312985
AT5G04610	24.2921	1.44058	0.351064	4.10349	4.06971e-05	0.000602468
AT5G04830	2035.51	0.548789	0.0845744	6.48884	8.65024e-11	6.00717e-09
AT5G05420	31.8682	1.10536	0.297351	3.71736	0.000201316	0.00232859
AT5G05435	81.8204	0.898351	0.244493	3.67433	0.000238471	0.00269687
AT5G06520	20.5114	1.27424	0.415854	3.06416	0.00218281	0.0161088
AT5G06540	27.5338	1.09639	0.332918	3.29328	0.000990259	0.00859508
AT5G06820	35.7398	0.944133	0.324794	2.90687	0.0036507	0.0239842
AT5G07000	139.718	0.579083	0.2082	2.78139	0.00541275	0.0325611
AT5G07340	586.409	0.748105	0.195911	3.81859	0.000134215	0.00165081
AT5G07380	54.9684	0.914548	0.254143	3.59856	0.000319985	0.00344424
AT5G08350	232.188	0.571392	0.151791	3.76434	0.00016699	0.0019978
AT5G08380	243.452	0.905753	0.147061	6.15904	7.31852e-10	4.21079e-08
AT5G09610	8.94305	1.78565	0.458619	3.89353	9.87971e-05	0.00127268
AT5G09810	9631.46	0.643666	0.225011	2.86059	0.00422847	0.0268706
AT5G09930	417.955	1.45466	0.342653	4.24528	2.18323e-05	0.000352666
AT5G10320	259.274	0.860188	0.243859	3.52739	0.000419674	0.0043214
AT5G10690	1099.79	0.517605	0.131674	3.93096	8.46059e-05	0.00111918
AT5G10710	273.239	0.533988	0.134311	3.97577	7.01529e-05	0.000949723
AT5G11100	141.485	1.03096	0.280409	3.67663	0.000236334	0.00267813
AT5G11160	149.073	0.564752	0.190805	2.95984	0.00307798	0.0210561
AT5G11270	650.747	0.611851	0.150568	4.06363	4.83159e-05	0.000695874
AT5G11340	509.364	0.900682	0.164303	5.48183	4.20944e-08	1.60088e-06
AT5G11350	430.78	0.756966	0.194921	3.88346	0.000102982	0.00131825
AT5G11410	38.5333	0.91409	0.330844	2.7629	0.00572898	0.0341232
AT5G12040	963.258	0.600702	0.153252	3.91971	8.86551e-05	0.00116557
AT5G13070	423.212	0.572576	0.152451	3.75581	0.000172782	0.00204733
AT5G13190	542.055	0.537616	0.135986	3.95347	7.70266e-05	0.00103276
AT5G13240	945.617	0.66571	0.124392	5.35172	8.71243e-08	2.96488e-06
AT5G14800	2089.49	0.661254	0.14301	4.62382	3.76729e-06	7.87773e-05
AT5G14890	119.389	1.04593	0.25898	4.03864	5.37609e-05	0.000761522
AT5G15090	5019.3	0.767763	0.184754	4.1556	3.2443e-05	0.000495389
AT5G15250	7.70418	1.56513	0.429192	3.64668	0.000265651	0.00294604
AT5G15450	11869	1.28893	0.367057	3.51152	0.000445554	0.00452116
AT5G15570	284.59	0.56359	0.134132	4.20175	2.64858e-05	0.000417858
AT5G15802	218.66	0.585217	0.193891	3.01828	0.0025421	0.0181078
AT5G15860	1334.62	1.41057	0.208464	6.76649	1.31948e-11	1.03719e-09
AT5G16200	102.848	0.726994	0.243819	2.98169	0.00286662	0.0199875
AT5G17240	164.338	0.712463	0.222461	3.20263	0.00136177	0.011088
AT5G17270	410.424	0.621587	0.178716	3.47807	0.000505037	0.00498428
AT5G17310	3731.17	0.975498	0.140848	6.92591	4.33168e-12	3.69086e-10
AT5G17350	84.7131	1.00884	0.261281	3.86114	0.000112858	0.0014202
AT5G17680	46.1873	1.01329	0.315088	3.2159	0.00130035	0.0107118
AT5G17710	1901.67	0.584184	0.204336	2.85894	0.00425053	0.0269571
AT5G18020	179.304	0.737848	0.255338	2.8897	0.00385612	0.0250317
AT5G18100	1003.91	1.05282	0.205698	5.11827	3.08359e-07	8.97497e-06
AT5G18240	207.729	0.703794	0.186994	3.76373	0.000167396	0.00199944
AT5G18360	84.0096	1.04074	0.277883	3.74525	0.000180213	0.00211529
AT5G18420	498.31	0.535356	0.18752	2.85492	0.00430471	0.0272388
AT5G18636	14.4696	1.61592	0.375225	4.30655	1.65822e-05	0.000279804
AT5G20060	848.135	0.583697	0.14669	3.97913	6.91679e-05	0.000939732
AT5G20370	11.707	1.89482	0.434844	4.35747	1.31572e-05	0.00022965
AT5G20720	13626	1.02424	0.163136	6.27847	3.41925e-10	2.10279e-08
AT5G20940	8.261	1.2325	0.416415	2.95978	0.00307861	0.0210561
AT5G23050	605.634	0.567154	0.188606	3.00708	0.00263769	0.0187002
AT5G23280	633.587	0.549318	0.138363	3.97012	7.18356e-05	0.00097015
AT5G23350	58.7814	0.919671	0.324242	2.83638	0.00456285	0.0285325
AT5G23370	72.229	0.83082	0.254369	3.2662	0.00109002	0.00925927
AT5G23770	33.0346	0.78685	0.278553	2.82478	0.0047313	0.0293475
AT5G25120	699.987	0.540146	0.183987	2.93578	0.00332712	0.0222857
AT5G25140	476.966	0.760612	0.148786	5.11212	3.18562e-07	9.22384e-06
AT5G26760	597.967	0.503071	0.118156	4.2577	2.06537e-05	0.000337783
AT5G26990	365.608	0.558858	0.189762	2.94504	0.00322912	0.0218312
AT5G27300	401.771	0.539072	0.197559	2.72866	0.00635923	0.036721
AT5G27360	666.973	0.712762	0.163496	4.3595	1.30362e-05	0.000227965
AT5G27430	460.103	0.539193	0.175819	3.06675	0.00216399	0.0160122
AT5G27620	222.253	0.623192	0.167512	3.72029	0.000198996	0.00230534
AT5G27660	381.45	0.860854	0.288444	2.98448	0.00284062	0.0198602
AT5G27990	368.471	0.570314	0.169025	3.37414	0.000740457	0.00679128
AT5G28430	26.1661	1.1981	0.327785	3.65515	0.000257027	0.00285893
AT5G28540	6554.91	1.727	0.32243	5.35619	8.49959e-08	2.9013e-06
AT5G28640	211.096	0.859313	0.24752	3.47169	0.000517189	0.0050801
AT5G28750	3861.62	0.609218	0.137514	4.43023	9.41348e-06	0.000172392
AT5G35080	419.092	0.507562	0.155199	3.27039	0.00107398	0.00915093
AT5G35220	1660.32	0.548267	0.169236	3.23965	0.00119675	0.00999487
AT5G37260	450.829	1.06075	0.238643	4.44492	8.79239e-06	0.000162485
AT5G37400	57.2695	1.08823	0.265883	4.09287	4.26062e-05	0.000626261
AT5G38290	372.78	0.588511	0.156314	3.76492	0.000166603	0.00199423
AT5G39790	235.3	0.826889	0.265806	3.11088	0.00186531	0.0142217
AT5G39890	27.7519	1.21056	0.356995	3.39097	0.000696466	0.0064756
AT5G40250	604.138	0.666023	0.138456	4.81035	1.50665e-06	3.57813e-05
AT5G40380	1170.33	0.852863	0.167168	5.10183	3.36392e-07	9.68982e-06
AT5G40600	136.863	0.693305	0.151825	4.56646	4.9602e-06	9.96684e-05
AT5G41761	45.3517	1.87172	0.352485	5.31007	1.09581e-07	3.59749e-06
AT5G42020	4438.07	1.70787	0.301405	5.66637	1.45857e-08	6.27381e-07
AT5G42110	246.548	0.733276	0.261987	2.7989	0.00512772	0.0311741
AT5G42120	9.09823	1.14861	0.409928	2.80197	0.00507912	0.0309629
AT5G42150	469.921	0.720851	0.229242	3.14449	0.00166375	0.0130642
AT5G42760	1303.94	0.760694	0.215333	3.53264	0.000411428	0.00424629
AT5G43270	772.003	0.668478	0.214713	3.11336	0.00184972	0.0141415
AT5G43640	7.40655	1.23103	0.428359	2.87382	0.00405537	0.0259744
AT5G43850	8587.91	1.06185	0.198681	5.34448	9.06781e-08	3.06248e-06
AT5G44060	267.204	0.743493	0.16635	4.46946	7.84176e-06	0.000146985
AT5G46490	745.503	0.670503	0.146301	4.58305	4.58246e-06	9.3509e-05
AT5G46720	34.6795	0.823626	0.242917	3.39056	0.000697499	0.0064798
AT5G47120	1981.82	1.00734	0.18303	5.50366	3.71978e-08	1.4342e-06
AT5G47420	328.696	0.919305	0.15434	5.95635	2.57929e-09	1.32979e-07
AT5G47670	6.96706	1.38067	0.431896	3.19678	0.00138973	0.0112898
AT5G48030	1789.03	1.10813	0.211799	5.23199	1.67692e-07	5.25044e-06
AT5G48240	299.772	0.608673	0.225241	2.70231	0.00688589	0.0390451
AT5G48610	344.581	0.628492	0.173469	3.62308	0.000291113	0.00318257
AT5G48990	132.529	0.567646	0.180965	3.13677	0.00170818	0.013338
AT5G49330	35.4588	0.754293	0.272015	2.77299	0.00555444	0.0332165
AT5G49390	138.756	1.23688	0.253446	4.88025	1.0595e-06	2.62511e-05
AT5G49700	272.02	0.995322	0.277183	3.59085	0.000329606	0.00353078
AT5G49840	676.453	0.505671	0.11905	4.24755	2.16123e-05	0.000350125
AT5G50240	580.189	0.822631	0.213792	3.84781	0.00011918	0.00148969
AT5G50460	856.649	0.786414	0.283532	2.77363	0.00554347	0.0331945
AT5G50780	351.54	0.86662	0.114966	7.53806	4.77008e-14	5.46088e-12
AT5G51451	82.5339	1.39671	0.330714	4.22333	2.40724e-05	0.000383851
AT5G51460	821.22	0.789395	0.165162	4.77951	1.75724e-06	4.07783e-05
AT5G52000	8.2854	1.43091	0.437762	3.26868	0.00108049	0.0091924
AT5G52380	146.748	0.843611	0.244862	3.44526	0.000570515	0.00550396
AT5G52780	953.972	0.880465	0.178687	4.92743	8.33202e-07	2.13725e-05
AT5G52890	135.755	0.888779	0.243098	3.65606	0.000256125	0.00285316
AT5G52900	1060.92	0.736868	0.204081	3.61066	0.000305415	0.00331135
AT5G53120	1823.15	1.09799	0.191067	5.74663	9.10416e-09	4.12254e-07
AT5G53486	74.0769	0.640774	0.231553	2.76728	0.00565255	0.0336949
AT5G53800	379.516	0.51013	0.160267	3.18299	0.00145763	0.0117336
AT5G53870	30.0821	0.99285	0.331398	2.99594	0.00273598	0.0192614
AT5G54130	1625.74	0.62754	0.146549	4.2821	1.85137e-05	0.000307974
AT5G54580	787.075	0.550059	0.146196	3.76249	0.000168233	0.00200728
AT5G54930	190.746	0.595014	0.188982	3.14852	0.00164101	0.0129111
AT5G55620	1373.58	0.926958	0.18605	4.9823	6.28335e-07	1.68189e-05
AT5G55835	1.95445	1.35221	0.443752	3.04722	0.00230965	0.0168012
AT5G55840	161.205	0.606472	0.19687	3.08056	0.00206609	0.0154569
AT5G56450	107.4	0.589123	0.168445	3.49742	0.000469785	0.00471772
AT5G57150	844.983	1.25662	0.266319	4.71846	2.37632e-06	5.25759e-05
AT5G57280	286.644	0.740877	0.211745	3.49891	0.00046717	0.00469991
AT5G57320	36.2064	0.808892	0.256495	3.15363	0.00161252	0.0127336
AT5G57780	355.992	0.82885	0.256478	3.23166	0.00123071	0.010222
AT5G58050	6.01101	1.42919	0.46143	3.0973	0.00195291	0.0147836
AT5G58110	2042.94	1.23016	0.163154	7.53991	4.70297e-14	5.41181e-12
AT5G59000	104.922	0.569354	0.172585	3.29897	0.000970396	0.00844896
AT5G59720	432.468	3.66752	0.334371	10.9684	5.4214e-28	2.08668e-25
AT5G59830	365.002	0.674825	0.127202	5.30514	1.12586e-07	3.6638e-06
AT5G60130	13.2712	1.71302	0.426328	4.01809	5.8672e-05	0.000817089
AT5G60610	128.026	2.79082	0.267132	10.4473	1.50694e-25	4.73816e-23
AT5G60870	123.574	0.560252	0.214045	2.61745	0.00885896	0.0474493
AT5G61330	645.182	0.514583	0.122704	4.1937	2.74445e-05	0.000429644
AT5G61790	5048.51	1.42294	0.292978	4.8568	1.19299e-06	2.89797e-05
AT5G61930	111.405	0.626168	0.176032	3.55713	0.000374935	0.00392227
AT5G62200	325.228	0.541008	0.123938	4.36514	1.2704e-05	0.000222959
AT5G63830	134.798	0.660732	0.243234	2.71644	0.00659876	0.0378302
AT5G64400	6407.13	1.16546	0.122219	9.53583	1.48692e-21	3.72965e-19
AT5G64710	63.4182	0.932805	0.2844	3.27991	0.00103841	0.00892216
AT5G64960	1596.4	0.55251	0.164348	3.36183	0.000774267	0.00702918
AT5G65350	43.2917	1.11853	0.377679	2.96159	0.0030605	0.0209579
AT5G65430	2530.66	0.60124	0.17351	3.46516	0.00052991	0.00518128
AT5G66020	12.2499	1.9545	0.435794	4.48491	7.29433e-06	0.000138233
AT5G66040	3349.71	0.591499	0.16819	3.51685	0.000436697	0.004453
AT5G66052	886.137	1.72134	0.230014	7.48362	7.23022e-14	7.95111e-12
AT5G66100	417.106	0.583485	0.155776	3.74567	0.000179916	0.00211503
AT5G66240	1603.76	0.533566	0.12204	4.37205	1.23083e-05	0.000216867
AT5G66590	590.37	0.660821	0.221824	2.97904	0.00289153	0.0201092
AT5G66630	105.195	0.944149	0.21561	4.37897	1.1924e-05	0.000211263
ATMG00690	29.1294	1.22243	0.3435	3.55874	0.000372632	0.00390913

## Sheet: AM_Down
Locus	baseMean	log2FoldChange	lfcSE	stat	pvalue	padj
AT1G01010	154.988	-0.562952	0.181109	-3.10836	0.00188128	0.0143191
AT1G01250	69.9983	-0.909178	0.257322	-3.53324	0.000410505	0.00423872
AT1G01340	113.155	-0.91842	0.226365	-4.05725	4.96547e-05	0.000711483
AT1G01390	141.516	-0.962961	0.283891	-3.39201	0.000693827	0.00645913
AT1G01500	198.172	-0.913006	0.180354	-5.06229	4.14245e-07	1.1691e-05
AT1G01600	161.963	-0.7656	0.271015	-2.82493	0.00472907	0.0293418
AT1G02400	91.0744	-1.01871	0.245937	-4.14217	3.44035e-05	0.000521048
AT1G02520	116.353	-1.32902	0.302474	-4.39383	1.1137e-05	0.000199217
AT1G02690	167.733	-0.588565	0.190524	-3.08919	0.00200706	0.0151014
AT1G02880	325.155	-0.543368	0.169662	-3.20266	0.00136165	0.011088
AT1G02950	78.4281	-0.674074	0.246749	-2.73182	0.00629857	0.0365124
AT1G03700	31.1479	-1.00284	0.327739	-3.05988	0.00221422	0.0162641
AT1G03730	57.139	-0.688538	0.249522	-2.75942	0.00579033	0.0343786
AT1G03740	391.876	-0.81846	0.251329	-3.25653	0.00112784	0.00950057
AT1G04110	36.6807	-1.1721	0.368945	-3.17689	0.00148863	0.011924
AT1G04180	17.422	-1.1058	0.396861	-2.78636	0.00533038	0.0322146
AT1G04200	369.406	-0.528025	0.131048	-4.02925	5.59557e-05	0.000788111
AT1G04610	16.0312	-1.30859	0.416217	-3.14401	0.00166649	0.0130719
AT1G04800	627.843	-0.923352	0.180109	-5.12662	2.94994e-07	8.65885e-06
AT1G04990	125.899	-0.632374	0.16831	-3.7572	0.000171825	0.00203816
AT1G05000	137.287	-0.683102	0.175153	-3.90004	9.61765e-05	0.00124466
AT1G05120	313.09	-0.538128	0.118716	-4.5329	5.81784e-06	0.000114329
AT1G05530	4.38478	-1.29616	0.460532	-2.81448	0.00488565	0.0300626
AT1G05620	163.458	-0.786815	0.150937	-5.21288	1.85929e-07	5.71947e-06
AT1G05640	20.603	-0.943291	0.345644	-2.72908	0.00635112	0.0367027
AT1G05805	219.072	-0.674996	0.183247	-3.68353	0.000230025	0.00261727
AT1G06620	102.415	-1.30132	0.216644	-6.0067	1.89336e-09	1.0016e-07
AT1G06760	2355.1	-0.86116	0.234074	-3.67901	0.000234143	0.002656
AT1G06800	154.87	-0.652798	0.15401	-4.23867	2.24852e-05	0.000362321
AT1G07050	20.984	-0.892039	0.323759	-2.75526	0.00586454	0.0346808
AT1G07150	116.765	-1.19218	0.254817	-4.67858	2.88864e-06	6.24864e-05
AT1G07240	145.876	-0.936233	0.153546	-6.0974	1.07805e-09	6.00158e-08
AT1G07630	225.315	-0.697162	0.2341	-2.97805	0.00290089	0.0201554
AT1G08090	4.47575	-2.24483	0.46111	-4.86832	1.12553e-06	2.76114e-05
AT1G08320	189.046	-0.840153	0.208737	-4.02493	5.69915e-05	0.000800175
AT1G08430	205.69	-1.21838	0.360141	-3.38306	0.000716841	0.00662092
AT1G08670	23.0889	-1.6696	0.363008	-4.59936	4.23787e-06	8.73556e-05
AT1G08830	782.227	-0.502872	0.183791	-2.7361	0.00621717	0.0362382
AT1G08890	101.444	-0.859201	0.237542	-3.61705	0.000297975	0.00324646
AT1G08940	78.921	-0.868692	0.225623	-3.8502	0.000118022	0.00147687
AT1G09090	36.9011	-1.61392	0.270736	-5.96121	2.50377e-09	1.29385e-07
AT1G09170	21.99	-1.51966	0.329768	-4.60828	4.06011e-06	8.40364e-05
AT1G09195	105.507	-0.644642	0.239301	-2.69385	0.00706318	0.0396949
AT1G09200	506.565	-0.54711	0.172906	-3.1642	0.0015551	0.0123588
AT1G09240	58.648	-1.33515	0.248276	-5.3777	7.54429e-08	2.61684e-06
AT1G09350	23.9721	-0.986858	0.334856	-2.94711	0.00320758	0.0217185
AT1G09560	2303.28	-0.737238	0.126718	-5.81794	5.95788e-09	2.7825e-07
AT1G09600	19.9047	-0.992907	0.326937	-3.037	0.00238948	0.0172018
AT1G09960	71.7865	-0.563777	0.214135	-2.63281	0.00846822	0.0458401
AT1G10090	321.952	-0.614921	0.151688	-4.05385	5.03812e-05	0.000720045
AT1G10480	30.7924	-0.812643	0.306873	-2.64814	0.00809353	0.0441354
AT1G10560	21.3988	-1.39509	0.35847	-3.89179	9.95089e-05	0.00128111
AT1G10657	279.63	-1.53493	0.378039	-4.06025	4.90205e-05	0.00070456
AT1G10930	198.621	-0.596033	0.151231	-3.9412	8.10752e-05	0.00108379
AT1G11080	163.808	-1.08033	0.351022	-3.07766	0.0020863	0.015582
AT1G11600	128.406	-0.779853	0.194851	-4.00231	6.27269e-05	0.000865461
AT1G11850	237.673	-0.802215	0.226374	-3.54376	0.000394469	0.00409016
AT1G12010	173.21	-0.639478	0.213286	-2.99822	0.00271558	0.0191601
AT1G12040	36.8379	-1.61406	0.379504	-4.25307	2.10856e-05	0.000342836
AT1G12080	316.793	-0.753681	0.24492	-3.07726	0.00208913	0.0155875
AT1G12090	6200.05	-1.20245	0.21356	-5.63049	1.79697e-08	7.51226e-07
AT1G12160	62.1777	-0.689826	0.248229	-2.77899	0.0054528	0.0327649
AT1G12370	188.125	-0.627347	0.175837	-3.56777	0.000360035	0.0038074
AT1G12480	36.7849	-0.676194	0.245843	-2.75051	0.00595018	0.0350572
AT1G13100	176.234	-0.511298	0.174208	-2.93499	0.00333557	0.0223345
AT1G13250	296.435	-0.917915	0.15927	-5.76325	8.25071e-09	3.78211e-07
AT1G13650	2330.26	-1.11912	0.33277	-3.36303	0.000770932	0.00700174
AT1G13740	84.3953	-0.523342	0.19053	-2.74677	0.00601852	0.0353293
AT1G14040	82.3363	-0.782291	0.19237	-4.06659	4.77054e-05	0.000688413
AT1G14130	172.749	-0.802973	0.19645	-4.08741	4.3622e-05	0.000640248
AT1G14160	49.4585	-1.51139	0.275437	-5.48724	4.0826e-08	1.55795e-06
AT1G14185	76.2163	-0.900496	0.287064	-3.13692	0.00170732	0.013336
AT1G14220	9.50225	-1.07458	0.392884	-2.73512	0.00623583	0.0362935
AT1G14390	14.6918	-1.19695	0.337396	-3.5476	0.000388753	0.00404141
AT1G14455	1.90331	-1.30471	0.441818	-2.95304	0.00314657	0.0213898
AT1G14780	90.505	-0.721705	0.250767	-2.87799	0.0040022	0.025753
AT1G14870	807.009	-1.28153	0.308	-4.16083	3.17098e-05	0.000485521
AT1G15000	142.676	-0.733971	0.197995	-3.70702	0.000209712	0.00240974
AT1G15380	546.34	-0.710146	0.223457	-3.178	0.00148297	0.0118872
AT1G15540	7.02636	-1.14967	0.435303	-2.64108	0.00826432	0.044905
AT1G15580	18.5452	-1.04315	0.372627	-2.79945	0.00511904	0.0311468
AT1G15640	6.19027	-1.26176	0.425926	-2.96239	0.00305259	0.0209357
AT1G16225	2.56418	-1.34848	0.455281	-2.96186	0.00305787	0.0209491
AT1G16410	813.956	-0.934613	0.176273	-5.30207	1.14494e-07	3.70967e-06
AT1G16500	60.6029	-0.877771	0.246438	-3.56182	0.000368287	0.00387083
AT1G16930	125.425	-0.521612	0.188981	-2.76013	0.0057779	0.0343266
AT1G17060	117.416	-0.915835	0.242005	-3.78436	0.000154106	0.00186262
AT1G17147	42.3239	-0.922318	0.266206	-3.46468	0.000530856	0.00518409
AT1G17745	401.394	-0.979298	0.205138	-4.77386	1.80731e-06	4.17232e-05
AT1G17950	29.0801	-0.873636	0.313465	-2.78703	0.00531942	0.032173
AT1G17970	221.619	-0.593047	0.224415	-2.64263	0.00822644	0.0447483
AT1G18100	20.8859	-1.31203	0.437344	-2.99999	0.00269993	0.0190678
AT1G18150	750.665	-0.541245	0.131435	-4.11795	3.82258e-05	0.000572337
AT1G18180	44.3847	-0.885763	0.330564	-2.67955	0.00737208	0.0410308
AT1G18265	51.5974	-0.669645	0.219394	-3.05225	0.00227134	0.0165975
AT1G18360	458.984	-0.693117	0.162079	-4.27641	1.89931e-05	0.000315478
AT1G18390	210.148	-1.01015	0.308776	-3.27147	0.0010699	0.00912768
AT1G18590	341.148	-0.63649	0.18473	-3.44552	0.000569972	0.0055011
AT1G18710	218.29	-0.840006	0.268423	-3.12941	0.00175157	0.0135629
AT1G18970	48.0364	-1.82615	0.426364	-4.28308	1.84324e-05	0.00030685
AT1G19180	233.501	-1.12358	0.267558	-4.1994	2.67622e-05	0.000421029
AT1G19190	16.8461	-1.6712	0.371788	-4.49505	6.9554e-06	0.000132939
AT1G19310	96.8931	-0.54949	0.180408	-3.04582	0.00232045	0.0168461
AT1G19630	10.066	-1.26377	0.431848	-2.92643	0.00342878	0.0228354
AT1G19940	20.9683	-1.29742	0.306949	-4.22683	2.37002e-05	0.000379544
AT1G20510	255.825	-0.895665	0.2076	-4.31437	1.60055e-05	0.000271716
AT1G20693	1216.92	-1.62589	0.197087	-8.2496	1.58931e-16	2.5525e-14
AT1G20840	490.488	-1.34601	0.26809	-5.02074	5.14733e-07	1.41514e-05
AT1G21090	104.503	-0.598724	0.221823	-2.69911	0.00695257	0.0393031
AT1G21100	784.689	-1.34381	0.396653	-3.38787	0.000704386	0.00652749
AT1G21130	1617.73	-0.866331	0.244337	-3.54564	0.000391657	0.00406857
AT1G21140	62.9887	-0.846921	0.312568	-2.70956	0.00673727	0.0383959
AT1G21310	8475.95	-1.38818	0.272324	-5.09752	3.44141e-07	9.90026e-06
AT1G22030	48.4415	-0.686851	0.217257	-3.16147	0.00156978	0.0124533
AT1G22070	250.738	-0.902679	0.156665	-5.76183	8.32077e-09	3.80641e-07
AT1G22880	14.1424	-1.43827	0.398194	-3.61199	0.000303861	0.00329771
AT1G23170	86.2996	-0.653156	0.226772	-2.88022	0.00397392	0.025625
AT1G23720	817.24	-1.09063	0.343134	-3.17845	0.00148066	0.0118772
AT1G23760	26.4639	-1.22953	0.374837	-3.28016	0.00103747	0.00891818
AT1G23935	9.70755	-1.03335	0.386625	-2.67274	0.00752348	0.0416656
AT1G24070	72.5773	-1.24554	0.398383	-3.12649	0.00176908	0.013637
AT1G24150	178.589	-0.648947	0.230244	-2.81852	0.00482456	0.029777
AT1G24180	1078.46	-0.583677	0.150916	-3.86755	0.000109932	0.00139123
AT1G24575	73.3005	-0.777429	0.192842	-4.03142	5.54406e-05	0.000782336
AT1G24600	13.7301	-0.962986	0.360868	-2.66853	0.00761846	0.0420872
AT1G24620	2.87462	-1.26088	0.461471	-2.7323	0.00628946	0.036488
AT1G24625	289.541	-0.611314	0.131752	-4.63987	3.48624e-06	7.36997e-05
AT1G25250	15.0133	-1.46277	0.393631	-3.71609	0.000202326	0.00233785
AT1G25400	140.107	-0.890156	0.328605	-2.70889	0.00675079	0.0384451
AT1G25560	417.62	-0.988796	0.198821	-4.9733	6.58222e-07	1.75767e-05
AT1G26250	106.443	-1.13505	0.436754	-2.59882	0.00935438	0.0494499
AT1G26330	34.9427	-0.831603	0.268675	-3.0952	0.00196683	0.0148687
AT1G26930	205.502	-0.594449	0.20984	-2.83287	0.00461317	0.0287746
AT1G26970	25.6037	-1.45089	0.394729	-3.67565	0.000237242	0.00268595
AT1G27130	740.36	-0.686091	0.185769	-3.69326	0.000221398	0.00253331
AT1G27740	13.7467	-1.19589	0.372194	-3.21309	0.00131314	0.0107853
AT1G27930	548.555	-0.554002	0.1777	-3.11763	0.00182314	0.0139862
AT1G28130	490.44	-0.708659	0.145844	-4.85902	1.17971e-06	2.87509e-05
AT1G28480	12.1637	-1.45877	0.430454	-3.38892	0.000701689	0.0065106
AT1G28590	2.9804	-1.2927	0.449571	-2.87541	0.004035	0.0258992
AT1G29050	390.583	-0.560675	0.215047	-2.60721	0.00912821	0.0485764
AT1G29160	29.3512	-1.00357	0.314365	-3.19238	0.00141107	0.0114257
AT1G29395	60.7228	-1.09795	0.366098	-2.99905	0.00270824	0.0191144
AT1G29860	5.66876	-1.25699	0.459427	-2.73599	0.00621926	0.0362409
AT1G29930	211713	-0.53555	0.204668	-2.61668	0.00887908	0.047534
AT1G30420	157.632	-1.2847	0.186808	-6.87709	6.10893e-12	5.08864e-10
AT1G30620	110.691	-0.530394	0.195643	-2.71103	0.00670748	0.0382863
AT1G30750	117.337	-1.37613	0.294799	-4.66801	3.04138e-06	6.54732e-05
AT1G30850	3.85437	-1.52669	0.461002	-3.31168	0.000927366	0.00815702
AT1G30870	70.9368	-1.17869	0.371852	-3.1698	0.00152546	0.0121667
AT1G30990	3.55889	-1.72782	0.461206	-3.7463	0.000179459	0.002113
AT1G31550	168.48	-0.564577	0.188748	-2.99116	0.00277917	0.0195163
AT1G31690	64.7245	-1.72535	0.237158	-7.27513	3.46088e-13	3.43381e-11
AT1G31850	413.347	-0.780571	0.201057	-3.88234	0.000103455	0.00132351
AT1G31885	19.4497	-1.23237	0.332362	-3.70791	0.000208979	0.00240477
AT1G32640	946.052	-0.666003	0.185023	-3.59957	0.00031874	0.00343249
AT1G33800	132.195	-1.01202	0.228969	-4.41989	9.87518e-06	0.000179522
AT1G34340	318.13	-0.792279	0.300902	-2.63301	0.00846313	0.0458237
AT1G34420	40.8211	-1.20164	0.262605	-4.57583	4.74326e-06	9.63032e-05
AT1G34670	68.4772	-0.903588	0.256531	-3.52233	0.000427765	0.0043845
AT1G35210	31.4437	-0.92691	0.32466	-2.85502	0.0043034	0.0272382
AT1G35515	33.9601	-1.24266	0.270871	-4.58766	4.48239e-06	9.19713e-05
AT1G36370	978.982	-1.00984	0.162156	-6.22761	4.7361e-10	2.78968e-08
AT1G44608	24.526	-1.05781	0.331215	-3.19373	0.00140448	0.0113889
AT1G45010	258.035	-0.654593	0.249334	-2.62537	0.0086555	0.0466615
AT1G45015	35.258	-1.19108	0.356848	-3.33776	0.000844559	0.00756579
AT1G45145	539.474	-0.819826	0.15735	-5.21021	1.88627e-07	5.79217e-06
AT1G47210	185.314	-0.856356	0.245886	-3.48273	0.000496329	0.00491572
AT1G47271	10.7679	-1.38897	0.408338	-3.40152	0.000670121	0.00628032
AT1G47590	8.44673	-1.13726	0.416417	-2.73106	0.00631311	0.0365777
AT1G47860	94.6252	-0.80813	0.197873	-4.08408	4.42518e-05	0.000647788
AT1G47890	9.31538	-2.11314	0.447696	-4.72004	2.35803e-06	5.23178e-05
AT1G48310	156.501	-0.518582	0.189604	-2.73509	0.00623642	0.0362935
AT1G48750	436.766	-0.685747	0.174963	-3.91939	8.87746e-05	0.00116645
AT1G48930	44.7943	-1.26622	0.322104	-3.9311	8.45581e-05	0.00111918
AT1G49450	62.6875	-1.25301	0.342113	-3.66256	0.000249706	0.00280122
AT1G50560	83.5422	-1.68571	0.217914	-7.73569	1.0284e-14	1.28257e-12
AT1G50630	227.609	-0.52895	0.155203	-3.40812	0.000654129	0.00615631
AT1G51140	889.624	-0.635303	0.19558	-3.2483	0.00116095	0.00973959
AT1G51640	24.102	-0.971497	0.340273	-2.85505	0.00430297	0.0272382
AT1G51880	5.4351	-1.24613	0.440521	-2.82876	0.0046728	0.0290573
AT1G52660	3.96693	-1.33573	0.461262	-2.89581	0.00378182	0.0246714
AT1G52790	5.35973	-1.42435	0.447501	-3.18291	0.00145802	0.0117336
AT1G52910	78.1014	-0.731035	0.201447	-3.62891	0.000284617	0.00312401
AT1G53140	46.1498	-0.92248	0.299174	-3.08342	0.00204639	0.0153413
AT1G53180	118.133	-0.730435	0.252187	-2.8964	0.00377466	0.0246318
AT1G53633	23.9687	-0.84824	0.312028	-2.71847	0.00655843	0.037657
AT1G53830	92.825	-0.946407	0.363228	-2.60554	0.00917286	0.048711
AT1G54095	20.858	-1.10187	0.328147	-3.35787	0.00078546	0.00711055
AT1G54410	5908.06	-0.732297	0.176575	-4.14724	3.36508e-05	0.000511382
AT1G54530	8.8821	-1.11211	0.414994	-2.67983	0.00736589	0.0410109
AT1G54820	555.891	-0.601167	0.207663	-2.89492	0.0037926	0.0247273
AT1G54970	10.2778	-1.25932	0.453431	-2.77732	0.0054809	0.032909
AT1G55380	8.51788	-1.35707	0.436784	-3.10696	0.0018902	0.0143771
AT1G55420	18.1234	-1.18614	0.337026	-3.51944	0.000432462	0.00441238
AT1G55430	13.1155	-1.13385	0.375332	-3.02094	0.00251992	0.0179748
AT1G56080	30.725	-0.884493	0.29089	-3.04065	0.00236071	0.0170773
AT1G56230	270.055	-0.755834	0.202312	-3.73598	0.000186985	0.00218547
AT1G57560	22.9692	-1.12808	0.357834	-3.15254	0.00161856	0.0127768
AT1G58190	78.7221	-0.692021	0.204431	-3.38512	0.000711479	0.00657956
AT1G58320	30.7607	-1.90072	0.450437	-4.21972	2.44608e-05	0.000389211
AT1G58410	16.8778	-1.02676	0.337972	-3.038	0.00238157	0.017167
AT1G59540	46.3407	-0.855911	0.22762	-3.76026	0.000169735	0.00201981
AT1G59590	152.875	-0.576272	0.216008	-2.66782	0.00763441	0.0421545
AT1G59960	230.047	-0.622495	0.207722	-2.99678	0.00272852	0.0192217
AT1G60130	7.85687	-1.41993	0.441811	-3.21388	0.00130954	0.0107597
AT1G60470	68.8884	-1.15822	0.257242	-4.50245	6.71756e-06	0.000129056
AT1G60740	32.9885	-0.824392	0.300416	-2.74417	0.00606649	0.0355362
AT1G61480	34.6442	-1.28469	0.307363	-4.17971	2.91886e-05	0.000453449
AT1G61590	130.841	-0.809738	0.263745	-3.07016	0.00213947	0.0158834
AT1G61930	11.6269	-1.60779	0.377501	-4.25904	2.05311e-05	0.000336023
AT1G62280	39.983	-1.09055	0.351036	-3.10667	0.00189207	0.0143816
AT1G62300	249.543	-1.05065	0.244639	-4.29468	1.74944e-05	0.000292981
AT1G62540	440.205	-0.757027	0.284284	-2.66292	0.00774658	0.0426157
AT1G62570	806.549	-1.20487	0.213344	-5.64753	1.62771e-08	6.88202e-07
AT1G62710	161.68	-0.980789	0.280663	-3.49455	0.000474865	0.00475376
AT1G62770	141.667	-1.0281	0.265595	-3.87094	0.000108415	0.0013775
AT1G62810	267.237	-0.507972	0.176976	-2.87029	0.00410098	0.0261871
AT1G62840	21.5566	-0.762272	0.293563	-2.59662	0.0094147	0.0496468
AT1G63300	116.749	-0.72298	0.238101	-3.03644	0.00239393	0.0172283
AT1G63440	124.827	-1.09806	0.186169	-5.89819	3.67518e-09	1.81515e-07
AT1G63710	38.6004	-1.12312	0.265811	-4.22525	2.38673e-05	0.000381398
AT1G63820	12.0211	-1.10762	0.376004	-2.94577	0.00322156	0.0217934
AT1G63940	1364.41	-0.519559	0.189759	-2.73799	0.00618157	0.0360683
AT1G64060	423.134	-0.657173	0.136636	-4.80967	1.51178e-06	3.58651e-05
AT1G64110	81.1803	-0.633692	0.207688	-3.05118	0.00227945	0.0166349
AT1G64400	855.399	-0.599787	0.146894	-4.08314	4.4431e-05	0.000648738
AT1G64890	37.7754	-0.779643	0.266516	-2.92531	0.00344113	0.0228766
AT1G64940	29.346	-1.51731	0.382793	-3.96379	7.37684e-05	0.000995048
AT1G65510	87.0561	-0.552088	0.181723	-3.03807	0.00238097	0.017167
AT1G65610	91.4759	-1.20189	0.406934	-2.95353	0.00314163	0.0213708
AT1G65920	112.742	-0.729922	0.164621	-4.43396	9.25163e-06	0.000169707
AT1G66020	23.9633	-1.55485	0.324341	-4.79387	1.63591e-06	3.83212e-05
AT1G66050	10.6585	-1.44464	0.43098	-3.35198	0.000802354	0.00725107
AT1G66410	1098.47	-0.58245	0.146029	-3.98859	6.64677e-05	0.00090865
AT1G66470	17.9848	-1.34308	0.361148	-3.71892	0.000200078	0.00231667
AT1G66830	6.89755	-1.22192	0.434499	-2.81224	0.00491977	0.030229
AT1G67760	5.43118	-1.61027	0.452707	-3.55698	0.00037515	0.00392264
AT1G67810	43.8302	-0.943037	0.331699	-2.84305	0.0044684	0.0280677
AT1G67820	21.2549	-1.13726	0.337022	-3.37444	0.00073966	0.00678675
AT1G68470	62.8456	-1.33774	0.320854	-4.16932	3.05514e-05	0.000470689
AT1G68740	131.882	-0.716281	0.254338	-2.81626	0.00485861	0.0299292
AT1G68840	1202.34	-0.814993	0.223332	-3.64925	0.00026301	0.00291966
AT1G69240	7.57994	-1.45753	0.441292	-3.30286	0.00095704	0.00835548
AT1G69910	112.882	-0.669097	0.194124	-3.44675	0.000567373	0.00547838
AT1G69920	7.58805	-1.23573	0.4592	-2.69105	0.00712281	0.0399722
AT1G70170	72.0385	-1.64804	0.273697	-6.02141	1.72907e-09	9.28484e-08
AT1G70260	31.8276	-1.28246	0.380383	-3.3715	0.000747605	0.00683437
AT1G70420	105.115	-0.567575	0.197212	-2.878	0.00400211	0.025753
AT1G70460	22.2005	-1.22319	0.324972	-3.76399	0.000167223	0.00199861
AT1G70690	134.716	-1.16585	0.203688	-5.72369	1.04235e-08	4.66319e-07
AT1G70710	424.608	-0.910017	0.264657	-3.43848	0.000584999	0.00561217
AT1G70850	8024.83	-0.850162	0.260908	-3.25847	0.00112014	0.00945052
AT1G70880	71.2132	-1.28429	0.314823	-4.07941	4.51496e-05	0.000657054
AT1G70885	22.006	-0.980958	0.371943	-2.63739	0.00835466	0.0453243
AT1G70990	27.3434	-1.01463	0.284922	-3.56109	0.000369319	0.00387881
AT1G71692	44.0016	-1.00333	0.340319	-2.94822	0.0031961	0.0216626
AT1G71740	39.7807	-1.17212	0.324955	-3.60702	0.000309728	0.00335161
AT1G71870	73.5069	-1.14308	0.277391	-4.12084	3.77499e-05	0.00056559
AT1G71890	26.2267	-1.14342	0.345437	-3.31008	0.000932706	0.00818786
AT1G72125	28.7892	-0.95657	0.281558	-3.39741	0.000680259	0.00635668
AT1G72450	711.484	-0.68132	0.18597	-3.6636	0.000248697	0.00279271
AT1G72830	158.98	-0.721385	0.247125	-2.91912	0.00351024	0.0232186
AT1G72910	305.331	-0.945618	0.302079	-3.13037	0.00174587	0.0135377
AT1G72930	2484.52	-0.804234	0.175428	-4.58441	4.55261e-06	9.31554e-05
AT1G73220	46.4061	-2.91102	0.34831	-8.35754	6.40415e-17	1.13465e-14
AT1G73410	25.4274	-0.966483	0.336657	-2.87082	0.00409403	0.0261577
AT1G73500	200.302	-1.23291	0.295094	-4.17803	2.94039e-05	0.000456477
AT1G73600	120.86	-1.12342	0.385842	-2.9116	0.00359578	0.0236733
AT1G74000	22.2995	-1.21195	0.300946	-4.02712	5.64652e-05	0.000793784
AT1G74100	975.944	-0.551267	0.175864	-3.13461	0.0017208	0.0134084
AT1G74210	199.717	-0.596685	0.153434	-3.88888	0.000100706	0.00129502
AT1G74390	83.985	-0.646347	0.187386	-3.44928	0.000562076	0.00543429
AT1G74420	7.98959	-1.20109	0.436569	-2.7512	0.00593777	0.0350026
AT1G74458	90.5352	-1.13952	0.254165	-4.48338	7.34703e-06	0.000138761
AT1G74590	84.6642	-1.26078	0.396846	-3.17699	0.00148811	0.011924
AT1G74660	82.9554	-0.571572	0.204725	-2.7919	0.00523998	0.0317588
AT1G74790	669.703	-0.561306	0.193956	-2.89398	0.00380388	0.0247885
AT1G74890	58.4178	-1.79262	0.244332	-7.33683	2.18704e-13	2.23961e-11
AT1G74930	151.989	-3.86275	0.399929	-9.6586	4.5201e-22	1.18714e-19
AT1G75590	11.8136	-0.952167	0.363643	-2.61841	0.00883402	0.0473723
AT1G75640	58.3697	-1.07352	0.234694	-4.57416	4.78145e-06	9.67735e-05
AT1G75710	398.91	-0.580246	0.171977	-3.37398	0.000740899	0.00679254
AT1G75820	467.23	-0.674702	0.182516	-3.69667	0.000218444	0.00250336
AT1G76250	35.7888	-0.780178	0.268371	-2.90709	0.0036481	0.0239741
AT1G76540	115.118	-0.87138	0.294168	-2.96219	0.0030546	0.0209367
AT1G76690	281.124	-1.19742	0.201867	-5.93172	2.99773e-09	1.52094e-07
AT1G76760	59.3312	-0.771012	0.261704	-2.94612	0.00321792	0.0217753
AT1G77280	329.586	-0.659533	0.162976	-4.0468	5.19215e-05	0.000738278
AT1G77310	103.364	-0.605074	0.186942	-3.23669	0.00120923	0.0100877
AT1G77450	758.032	-0.670035	0.146049	-4.58775	4.48048e-06	9.19713e-05
AT1G77920	238.247	-0.619266	0.178601	-3.46732	0.000525672	0.0051515
AT1G77960	29.206	-0.867515	0.288583	-3.00612	0.00264603	0.0187464
AT1G78270	58.2484	-1.15735	0.245072	-4.72248	2.32989e-06	5.17536e-05
AT1G78440	26.5021	-1.17093	0.394732	-2.96638	0.00301327	0.0207362
AT1G78460	530.524	-0.993348	0.299617	-3.31539	0.000915148	0.0080846
AT1G78530	62.7655	-0.714691	0.238194	-3.00046	0.00269572	0.019044
AT1G78990	112.767	-0.542487	0.202209	-2.6828	0.00730083	0.0407358
AT1G79330	9.17895	-1.27113	0.437125	-2.90792	0.00363839	0.0239174
AT1G79440	229.342	-0.546392	0.143532	-3.80677	0.000140791	0.0017222
AT1G79450	58.4544	-1.25631	0.212769	-5.90458	3.53541e-09	1.76171e-07
AT1G80450	41.7019	-0.8742	0.246174	-3.55114	0.000383567	0.00399382
AT2G01080	68.3549	-0.684055	0.207679	-3.2938	0.000988418	0.00858244
AT2G01130	255.554	-0.638135	0.226666	-2.81531	0.00487302	0.0300015
AT2G01530	1820.27	-0.691875	0.260658	-2.65434	0.00794628	0.0434964
AT2G01580	32.4459	-0.832004	0.289527	-2.87367	0.00405732	0.0259753
AT2G01950	346.098	-0.575943	0.171732	-3.35373	0.000797313	0.007212
AT2G02100	463.782	-0.78813	0.285658	-2.759	0.00579792	0.0344053
AT2G02120	37.4649	-1.152	0.356974	-3.22713	0.00125038	0.0103729
AT2G02690	3.64359	-1.21875	0.458035	-2.66083	0.00779484	0.0427969
AT2G03370	3.46011	-1.51493	0.4615	-3.28263	0.00102844	0.00885416
AT2G04080	119.267	-0.548374	0.178202	-3.07727	0.00208907	0.0155875
AT2G05440	4600.62	-0.60306	0.205493	-2.9347	0.00333876	0.0223491
AT2G05810	129.63	-0.560663	0.194448	-2.88335	0.00393469	0.0254323
AT2G06925	50.9045	-1.22865	0.234945	-5.22954	1.69937e-07	5.29842e-06
AT2G10410	1416.65	-0.743294	0.244314	-3.04237	0.00234723	0.0169994
AT2G11150	6.93972	-1.11463	0.427604	-2.60669	0.00914219	0.0486045
AT2G13810	12.6485	-1.50578	0.443606	-3.3944	0.000687791	0.00641096
AT2G14095	8.51828	-1.19872	0.427258	-2.80561	0.00502219	0.0307062
AT2G14510	37.9426	-0.763239	0.262392	-2.90877	0.00362852	0.0238595
AT2G14580	10.1744	-1.14042	0.406114	-2.80814	0.00498292	0.0305182
AT2G14750	1310.72	-0.614	0.205976	-2.98093	0.00287379	0.0200232
AT2G15128	14.6163	-1.37021	0.370384	-3.69942	0.000216089	0.00247765
AT2G15220	110.305	-1.75244	0.315917	-5.54716	2.90346e-08	1.15332e-06
AT2G15390	91.9525	-1.43642	0.301651	-4.76188	1.91802e-06	4.40514e-05
AT2G15490	166.934	-1.06637	0.394722	-2.70157	0.00690123	0.0391023
AT2G15970	3904.84	-0.905341	0.217343	-4.16549	3.10684e-05	0.000477666
AT2G16385	23.586	-1.02034	0.368653	-2.76776	0.00564423	0.0336543
AT2G16570	42.6633	-0.716997	0.230984	-3.1041	0.00190859	0.0144874
AT2G16595	66.7623	-0.65247	0.230226	-2.83404	0.00459631	0.0286858
AT2G16740	302.55	-0.57451	0.202647	-2.83503	0.00458217	0.0286213
AT2G16980	76.011	-1.52058	0.312186	-4.87076	1.11169e-06	2.73318e-05
AT2G17130	309.295	-0.543703	0.19905	-2.73149	0.00630492	0.0365397
AT2G17280	69.8987	-0.856379	0.285168	-3.00307	0.00267271	0.0189054
AT2G17290	378.572	-0.629325	0.19246	-3.2699	0.00107584	0.0091598
AT2G17500	1982.97	-0.723766	0.129694	-5.58056	2.39744e-08	9.78437e-07
AT2G17760	465.377	-0.514557	0.126994	-4.05182	5.08214e-05	0.000725408
AT2G18196	49.2119	-0.780473	0.248941	-3.13517	0.00171753	0.0133876
AT2G18500	24.128	-1.09174	0.328794	-3.32044	0.000898745	0.00797123
AT2G18800	40.4016	-1.17505	0.304078	-3.86429	0.000111413	0.00140678
AT2G19050	2.51483	-1.40834	0.445929	-3.15822	0.00158733	0.0125658
AT2G19810	239.29	-0.685374	0.24017	-2.8537	0.00432129	0.0273205
AT2G19970	64.3348	-1.05686	0.331602	-3.18715	0.00143682	0.0115922
AT2G19990	11.3316	-1.40402	0.382927	-3.66654	0.000245851	0.00276632
AT2G20635	57.3878	-0.677598	0.253857	-2.66921	0.00760292	0.042043
AT2G20750	136.424	-1.32665	0.348619	-3.80545	0.000141549	0.00172863
AT2G20870	8.67977	-1.16009	0.417441	-2.77904	0.00545191	0.0327649
AT2G21020	27.8544	-1.28355	0.305684	-4.19895	2.68155e-05	0.000421351
AT2G21380	619.119	-0.735776	0.177661	-4.14147	3.45092e-05	0.00052194
AT2G21550	57.0574	-0.892099	0.275522	-3.23785	0.00120436	0.0100509
AT2G21650	105.63	-0.933581	0.281243	-3.31948	0.000901855	0.00799207
AT2G21660	740.711	-1.01276	0.201108	-5.03589	4.75631e-07	1.31901e-05
AT2G21850	81.9013	-1.05219	0.258034	-4.07773	4.54781e-05	0.000660972
AT2G22170	1094.25	-0.599049	0.183958	-3.25644	0.0011282	0.00950057
AT2G22200	117.294	-1.02032	0.289829	-3.52042	0.000430863	0.00440149
AT2G22330	768.46	-0.808742	0.177946	-4.54486	5.49719e-06	0.000108987
AT2G22660	928.906	-0.608721	0.167527	-3.63358	0.000279519	0.0030754
AT2G22890	25.9896	-0.868584	0.288485	-3.01085	0.00260521	0.0185101
AT2G22900	142.521	-0.974742	0.169881	-5.73778	9.59266e-09	4.32619e-07
AT2G23030	41.4337	-0.84341	0.322957	-2.61153	0.00901383	0.0480824
AT2G23560	25.1221	-0.815209	0.283998	-2.87047	0.00409863	0.0261796
AT2G24610	40.8621	-0.948129	0.305011	-3.10851	0.00188032	0.0143166
AT2G24720	7.44664	-1.85951	0.449606	-4.13587	3.53613e-05	0.000533382
AT2G24980	20.2549	-1.8712	0.442928	-4.22462	2.39345e-05	0.000382199
AT2G25150	19.9267	-2.3334	0.404685	-5.76596	8.11959e-09	3.72967e-07
AT2G25240	4.53091	-1.20383	0.461497	-2.60853	0.00909313	0.0484356
AT2G25250	249.691	-0.528788	0.166293	-3.17985	0.00147352	0.0118369
AT2G25900	1719.84	-0.854972	0.299502	-2.85464	0.00430853	0.0272475
AT2G25940	39.57	-0.794898	0.286653	-2.77304	0.00555359	0.0332165
AT2G26290	72.093	-1.48767	0.214157	-6.9466	3.74193e-12	3.25038e-10
AT2G26420	9.72393	-1.211	0.428507	-2.82611	0.00471178	0.0292508
AT2G26480	54.8766	-2.01505	0.300345	-6.70909	1.95835e-11	1.4972e-09
AT2G26530	223.037	-0.667117	0.251358	-2.65405	0.00795326	0.0435062
AT2G27000	100.67	-0.960841	0.179575	-5.35063	8.76476e-08	2.97815e-06
AT2G27370	77.7862	-1.34269	0.314006	-4.276	1.9028e-05	0.000315822
AT2G27920	129.439	-0.839757	0.21049	-3.98954	6.62015e-05	0.000905565
AT2G28360	202.513	-0.559826	0.132178	-4.23539	2.28155e-05	0.000366426
AT2G28400	78.1926	-0.884487	0.280398	-3.15439	0.00160832	0.0127095
AT2G28650	11.3839	-1.56232	0.40519	-3.85577	0.000115366	0.00144688
AT2G28700	5.97027	-1.38071	0.443855	-3.11072	0.00186629	0.0142243
AT2G28720	303.656	-1.13552	0.164576	-6.89967	5.2125e-12	4.40772e-10
AT2G28740	420.924	-0.739217	0.198033	-3.7328	0.000189365	0.00220982
AT2G28840	939.73	-0.583326	0.138947	-4.19819	2.69056e-05	0.000422391
AT2G28990	58.5372	-1.07858	0.24498	-4.40273	1.06896e-05	0.000192602
AT2G29010	21.2649	-1.14946	0.41317	-2.78206	0.00540155	0.0325025
AT2G29060	86.159	-0.769833	0.285397	-2.69741	0.0069881	0.0393846
AT2G29170	76.2828	-0.685714	0.230923	-2.96945	0.00298335	0.0205872
AT2G29330	63.13	-0.876228	0.304575	-2.87688	0.00401625	0.0258085
AT2G29480	74.4419	-0.79595	0.301387	-2.64096	0.00826714	0.044905
AT2G29620	8.18603	-1.40811	0.410226	-3.43252	0.000598009	0.00571487
AT2G29670	1155.46	-0.914434	0.253617	-3.60556	0.000311475	0.00336236
AT2G29730	105.177	-0.810046	0.213327	-3.7972	0.000146338	0.00178419
AT2G29980	970.932	-0.644683	0.194185	-3.31994	0.000900361	0.00798239
AT2G30340	46.2426	-1.00269	0.348317	-2.87868	0.00399348	0.0257214
AT2G30360	181.647	-0.578775	0.194292	-2.97889	0.00289291	0.0201125
AT2G30620	2123.24	-0.745066	0.22036	-3.38113	0.00072189	0.00665653
AT2G30840	92.8085	-0.878371	0.27234	-3.22527	0.00125854	0.0104251
AT2G30870	2373.35	-0.683099	0.145666	-4.68948	2.73902e-06	5.97712e-05
AT2G31020	91.7821	-0.72999	0.264736	-2.75743	0.00582581	0.0345157
AT2G31085	8.82002	-1.31109	0.430872	-3.04287	0.00234336	0.0169793
AT2G31180	9.25623	-1.30307	0.427706	-3.04666	0.00231402	0.0168158
AT2G31360	360.773	-0.570304	0.173179	-3.29315	0.000990718	0.00859572
AT2G31920	5.13322	-1.19475	0.458724	-2.6045	0.00920081	0.0488115
AT2G32300	157.787	-1.14794	0.295567	-3.88385	0.000102816	0.00131825
AT2G33330	295.255	-0.563577	0.160367	-3.51429	0.000440933	0.00448446
AT2G34430	23617.1	-0.949492	0.352716	-2.69194	0.00710369	0.039875
AT2G34600	26.6521	-1.23966	0.400874	-3.0924	0.00198545	0.0149741
AT2G34910	24.6726	-1.05864	0.320996	-3.29798	0.000973817	0.00846883
AT2G34920	65.2127	-0.547389	0.205517	-2.66347	0.00773387	0.0425668
AT2G35270	40.6092	-1.10672	0.290414	-3.81084	0.000138495	0.00169877
AT2G35760	219.993	-0.526903	0.156526	-3.36624	0.000761996	0.00693469
AT2G36100	266.401	-1.41403	0.281915	-5.01582	5.28088e-07	1.44828e-05
AT2G36210	6.18501	-1.22893	0.431555	-2.84767	0.00440404	0.0277493
AT2G36320	1028.09	-0.553778	0.173652	-3.18901	0.00142762	0.0115346
AT2G36380	1811.18	-1.09342	0.269784	-4.05294	5.05788e-05	0.000722406
AT2G36400	104.942	-0.821769	0.218475	-3.76138	0.000168978	0.00201294
AT2G36430	293.594	-0.57998	0.181033	-3.20372	0.00135665	0.0110613
AT2G36470	38.0446	-0.680665	0.249349	-2.72977	0.00633793	0.0366644
AT2G36500	28.8051	-0.882714	0.336494	-2.62327	0.00870901	0.0468737
AT2G37130	755.468	-1.24843	0.320172	-3.89926	9.64877e-05	0.00124767
AT2G37260	72.8883	-0.638454	0.239785	-2.6626	0.00775385	0.0426452
AT2G37290	18.3453	-0.985365	0.319132	-3.08764	0.00201752	0.0151698
AT2G37360	144.73	-1.47737	0.201188	-7.34322	2.08511e-13	2.14507e-11
AT2G37420	59.6177	-1.03016	0.294746	-3.49509	0.000473902	0.00475265
AT2G37720	6.54882	-1.28074	0.452982	-2.82736	0.00469336	0.029146
AT2G38010	233.95	-0.967381	0.1872	-5.16763	2.37084e-07	7.13298e-06
AT2G38110	170.698	-1.09546	0.201181	-5.44515	5.17613e-08	1.9068e-06
AT2G38152	6.53333	-1.18104	0.436483	-2.70582	0.00681357	0.0387236
AT2G38700	781.546	-0.612972	0.154129	-3.977	6.97889e-05	0.000946517
AT2G38790	75.7504	-1.51722	0.307579	-4.93279	8.10636e-07	2.0921e-05
AT2G38860	446.531	-0.914427	0.252875	-3.61612	0.000299057	0.00325562
AT2G38995	87.0106	-0.816718	0.312652	-2.61222	0.00899552	0.0480077
AT2G39050	347.549	-0.792583	0.153991	-5.14693	2.6478e-07	7.90233e-06
AT2G39330	15.3917	-1.61215	0.401785	-4.01246	6.00884e-05	0.000833694
AT2G39350	187.026	-0.864528	0.17247	-5.01264	5.36878e-07	1.46416e-05
AT2G39370	18.4137	-0.996751	0.315169	-3.16259	0.00156372	0.0124141
AT2G39410	52.7333	-0.88947	0.235224	-3.78138	0.000155962	0.00188098
AT2G39430	138.82	-1.23419	0.344402	-3.58358	0.000338922	0.00361323
AT2G39800	8209.91	-0.783574	0.292474	-2.67912	0.00738152	0.0410676
AT2G39900	146.177	-0.588889	0.221446	-2.65929	0.00783059	0.0429614
AT2G40100	999.062	-0.505656	0.164893	-3.06656	0.00216534	0.0160151
AT2G40110	244.913	-1.25495	0.298983	-4.19739	2.70006e-05	0.000423585
AT2G40130	43.991	-1.04091	0.267712	-3.88817	0.000101003	0.00129809
AT2G40390	64.2469	-0.670884	0.256756	-2.61292	0.00897711	0.0479438
AT2G40480	195.352	-0.546288	0.20024	-2.72817	0.00636874	0.0367569
AT2G40840	1522.17	-0.681937	0.171416	-3.97825	6.94247e-05	0.00094215
AT2G41180	123.106	-1.01965	0.197426	-5.16471	2.40806e-07	7.23521e-06
AT2G41540	487.198	-0.686504	0.178042	-3.85585	0.00011533	0.00144688
AT2G41560	1392.24	-0.556818	0.196062	-2.84001	0.00451121	0.028265
AT2G41660	179.255	-0.719592	0.261132	-2.75566	0.0058573	0.0346655
AT2G41970	21.2951	-1.29214	0.333454	-3.87501	0.00010662	0.00135777
AT2G41990	32.5893	-0.957002	0.35618	-2.68685	0.00721292	0.0403057
AT2G42250	64.5024	-2.16932	0.424268	-5.1131	3.16917e-07	9.18812e-06
AT2G43000	32.8867	-1.48578	0.434849	-3.41676	0.000633708	0.00599953
AT2G43040	71.9616	-0.622547	0.22197	-2.80464	0.0050372	0.0307662
AT2G43140	9.70485	-1.19227	0.422547	-2.82162	0.00477822	0.0295564
AT2G43150	4461.79	-0.924079	0.314761	-2.93581	0.00332673	0.0222857
AT2G43480	7.07834	-1.5181	0.440308	-3.44782	0.00056514	0.00546045
AT2G43700	52.8925	-0.80267	0.244058	-3.28885	0.00100597	0.00870773
AT2G44190	26.4192	-0.795112	0.299146	-2.65794	0.00786203	0.0431033
AT2G44430	183.305	-0.542987	0.158708	-3.4213	0.000623236	0.00591796
AT2G44460	12.807	-1.12293	0.402359	-2.79088	0.00525657	0.0318447
AT2G44490	1413.42	-0.997005	0.23891	-4.17314	3.00429e-05	0.000465424
AT2G44730	251.685	-0.732998	0.158483	-4.62509	3.74444e-06	7.86368e-05
AT2G44790	835.591	-1.41106	0.336332	-4.19543	2.7236e-05	0.000426952
AT2G44830	188.871	-0.579563	0.148061	-3.91436	9.06448e-05	0.00118544
AT2G44840	15.4126	-1.00479	0.376858	-2.66624	0.00767038	0.0423217
AT2G45245	42.858	-0.771879	0.290941	-2.65305	0.0079769	0.0436034
AT2G45290	427.578	-0.85616	0.223764	-3.82617	0.000130152	0.0016097
AT2G45430	143.177	-0.851728	0.245195	-3.47367	0.000513387	0.00505328
AT2G45510	199.154	-0.674828	0.22231	-3.03553	0.00240113	0.0172689
AT2G45750	90.39	-1.5356	0.253239	-6.06384	1.32909e-09	7.30804e-08
AT2G46140	109.638	-0.949778	0.258208	-3.67834	0.000234754	0.00266158
AT2G46150	33.1332	-1.32968	0.264642	-5.02446	5.04858e-07	1.39306e-05
AT2G46200	91.4659	-0.634328	0.228995	-2.77005	0.00560477	0.0334637
AT2G46535	220.815	-0.74034	0.248026	-2.98493	0.00283641	0.0198558
AT2G46620	97.0966	-1.09052	0.186507	-5.84705	5.00359e-09	2.39382e-07
AT2G46850	8.96945	-1.10008	0.407404	-2.70021	0.00692953	0.0391862
AT2G46860	4.11957	-1.35178	0.457087	-2.95737	0.00310277	0.0211736
AT2G47000	565.412	-1.66378	0.266729	-6.23772	4.43981e-10	2.65722e-08
AT2G47130	141.553	-0.964245	0.239293	-4.02956	5.58803e-05	0.000787928
AT2G47140	36.9283	-0.924537	0.273362	-3.38209	0.000719353	0.00663862
AT2G47240	536.718	-0.762193	0.216735	-3.5167	0.000436941	0.004453
AT2G47540	40.001	-1.29357	0.359739	-3.59586	0.000323327	0.00347351
AT2G47650	628.946	-0.605395	0.11225	-5.39328	6.91815e-08	2.44756e-06
AT2G47810	12.7894	-1.43152	0.431582	-3.31692	0.000910145	0.00805633
AT2G47880	51.8732	-0.771504	0.233726	-3.30089	0.000963799	0.00839806
AT2G48090	31.6179	-0.724379	0.277826	-2.60731	0.00912574	0.0485749
AT2G48130	341.394	-0.828462	0.241039	-3.43705	0.000588086	0.00563694
AT3G01420	3913.18	-1.42668	0.292352	-4.88	1.06084e-06	2.62553e-05
AT3G01750	44.8933	-1.40549	0.258255	-5.44225	5.26106e-08	1.93171e-06
AT3G01760	7.18918	-1.09781	0.41922	-2.61869	0.00882689	0.0473454
AT3G02120	70.9257	-1.16174	0.371413	-3.12789	0.00176068	0.0136052
AT3G02240	18.1098	-1.71551	0.361447	-4.74622	2.07251e-06	4.70189e-05
AT3G02640	118.952	-1.02408	0.332785	-3.07731	0.00208881	0.0155875
AT3G03440	166.596	-0.808504	0.190801	-4.23743	2.26096e-05	0.000363643
AT3G04010	97.2374	-0.772461	0.288608	-2.6765	0.00743946	0.0413028
AT3G04070	66.8343	-1.11185	0.260151	-4.27387	1.92112e-05	0.000317447
AT3G04370	25.1432	-1.61319	0.322854	-4.99666	5.83314e-07	1.5708e-05
AT3G05630	44.9649	-0.87152	0.299179	-2.91304	0.00357926	0.0236037
AT3G05890	524.533	-1.04684	0.336996	-3.10639	0.00189388	0.0143904
AT3G06390	205.163	-0.838095	0.257127	-3.25945	0.00111627	0.00942136
AT3G06890	14.7478	-1.15752	0.365457	-3.16732	0.00153851	0.0122444
AT3G07070	11.2401	-1.43482	0.417086	-3.44012	0.000581466	0.00558681
AT3G07390	631.006	-0.664726	0.127391	-5.21802	1.8085e-07	5.59183e-06
AT3G07425	5.52107	-1.2515	0.456688	-2.74039	0.00613667	0.0358813
AT3G07540	240.759	-0.609447	0.223206	-2.73042	0.0063254	0.0366204
AT3G07600	6.43019	-1.34874	0.431359	-3.12673	0.00176765	0.0136348
AT3G07900	16.725	-1.69847	0.344797	-4.92601	8.39259e-07	2.14612e-05
AT3G08490	6.71218	-1.37214	0.435058	-3.15393	0.00161087	0.0127251
AT3G08760	307.317	-0.521662	0.184038	-2.83454	0.00458918	0.028657
AT3G09240	18.8262	-1.31355	0.381593	-3.44228	0.000576832	0.00555052
AT3G09330	6.30448	-1.19556	0.454183	-2.63233	0.00848005	0.0458819
AT3G09490	34.2334	-0.858469	0.271414	-3.16295	0.00156179	0.0124032
AT3G09710	106.176	-0.68091	0.185367	-3.67331	0.000239426	0.0027063
AT3G10185	83.38	-0.979614	0.345347	-2.83661	0.00455955	0.0285278
AT3G10960	75.2709	-0.589343	0.224064	-2.63024	0.00853247	0.0460985
AT3G11210	188.084	-0.598861	0.228186	-2.62445	0.00867901	0.0467431
AT3G11320	254.069	-0.605346	0.179499	-3.37242	0.000745105	0.00681989
AT3G11420	374.453	-0.550907	0.187517	-2.93791	0.00330436	0.0222122
AT3G11550	114.163	-1.39003	0.260225	-5.34163	9.21139e-08	3.09691e-06
AT3G11800	349.604	-0.550141	0.148296	-3.70976	0.000207457	0.00238971
AT3G12490	976.732	-0.543514	0.13323	-4.07951	4.51303e-05	0.000657054
AT3G12500	310.092	-1.0065	0.204232	-4.92821	8.2988e-07	2.13436e-05
AT3G12700	171.946	-1.2661	0.286677	-4.41645	1.00334e-05	0.000181659
AT3G12870	44.0603	-1.05385	0.399794	-2.63599	0.00838925	0.0454898
AT3G12970	58.2987	-0.666952	0.218886	-3.04703	0.00231114	0.0168059
AT3G13310	359.241	-1.00013	0.203899	-4.90503	9.34129e-07	2.36166e-05
AT3G13380	119.416	-0.72149	0.242612	-2.97384	0.00294096	0.0203697
AT3G13640	11.259	-0.969725	0.365982	-2.64965	0.00805756	0.0439904
AT3G13720	398.19	-0.61945	0.135475	-4.57242	4.82116e-06	9.72245e-05
AT3G13784	27.8808	-1.18307	0.367877	-3.21594	0.00130019	0.0107118
AT3G13840	12.9518	-1.75113	0.409649	-4.27471	1.91382e-05	0.000316945
AT3G14000	112.864	-0.54547	0.173131	-3.15062	0.00162926	0.0128476
AT3G14210	4125.24	-0.575264	0.132973	-4.32618	1.51719e-05	0.000260737
AT3G14310	672.163	-0.811105	0.212985	-3.80828	0.000139937	0.00171269
AT3G14890	139.838	-0.843351	0.147453	-5.71944	1.06873e-08	4.76216e-07
AT3G15570	500.284	-0.686127	0.190753	-3.59695	0.000321969	0.00346226
AT3G16070	10.3005	-1.50456	0.393832	-3.82032	0.000133277	0.00164018
AT3G16210	6.20877	-1.12459	0.427239	-2.63222	0.00848284	0.0458858
AT3G16390	13.6844	-1.11329	0.390794	-2.84878	0.0043887	0.0276683
AT3G16450	4017.11	-0.679379	0.179232	-3.79051	0.000150341	0.00181909
AT3G16460	5265.6	-0.961378	0.190931	-5.03522	4.77292e-07	1.32033e-05
AT3G16470	2099.96	-0.701447	0.157957	-4.44076	8.96419e-06	0.000164841
AT3G16565	32.4939	-0.830805	0.287083	-2.89396	0.00380422	0.0247885
AT3G16670	298.865	-1.09785	0.408381	-2.68829	0.00718195	0.0401427
AT3G18080	736.695	-0.62546	0.151546	-4.1272	3.67205e-05	0.000551963
AT3G18170	67.2376	-0.994676	0.209468	-4.74859	2.04836e-06	4.66132e-05
AT3G18400	86.9686	-1.01258	0.235401	-4.3015	1.69643e-05	0.000285172
AT3G18560	177.778	-0.806602	0.189001	-4.26772	1.97481e-05	0.000325116
AT3G19380	235.611	-0.585787	0.208411	-2.81073	0.00494285	0.0303394
AT3G19390	271.83	-1.21272	0.336377	-3.60524	0.000311864	0.00336493
AT3G19553	305.805	-0.776473	0.166575	-4.6614	3.14073e-06	6.71586e-05
AT3G19720	2321.61	-0.516225	0.138185	-3.73575	0.000187154	0.0021863
AT3G20080	137.958	-0.530564	0.193803	-2.73764	0.00618816	0.0360973
AT3G20570	168.578	-0.802782	0.225162	-3.56535	0.000363371	0.00383541
AT3G21180	17.3964	-1.61754	0.368552	-4.38891	1.13921e-05	0.000203291
AT3G21340	11.1491	-1.73844	0.393907	-4.41332	1.01797e-05	0.000184158
AT3G21710	270.479	-0.756951	0.256019	-2.95662	0.00311029	0.0212078
AT3G21770	312.907	-1.23652	0.252883	-4.88969	1.00995e-06	2.52194e-05
AT3G21950	92.0056	-0.851067	0.30257	-2.81279	0.00491131	0.0302122
AT3G22120	3423.3	-0.727981	0.175576	-4.14624	3.37976e-05	0.000513264
AT3G22142	150.705	-0.590977	0.199418	-2.96351	0.00304152	0.0208791
AT3G22260	106.204	-0.609396	0.171947	-3.54409	0.000393971	0.0040869
AT3G22400	80.0449	-0.656281	0.236733	-2.77225	0.00556709	0.0332654
AT3G22540	66.4833	-1.62605	0.350369	-4.64096	3.46799e-06	7.33833e-05
AT3G22570	36.0879	-1.11242	0.304173	-3.65718	0.000255007	0.00284497
AT3G24020	184.374	-1.30947	0.28083	-4.66285	3.11863e-06	6.68782e-05
AT3G24210	18.8082	-1.32688	0.364897	-3.63631	0.000276568	0.00305498
AT3G24420	78.1961	-1.06094	0.280508	-3.7822	0.000155451	0.00187583
AT3G25190	253.569	-1.59779	0.367816	-4.344	1.39914e-05	0.000242504
AT3G25250	59.0157	-1.59319	0.254602	-6.2576	3.90956e-10	2.36523e-08
AT3G25610	181.906	-0.753688	0.258827	-2.91194	0.00359191	0.0236658
AT3G25670	81.4501	-0.815578	0.278616	-2.92724	0.0034198	0.0227823
AT3G25730	35.3945	-0.780319	0.258921	-3.01374	0.00258051	0.0183521
AT3G25770	1030.27	-1.30872	0.250942	-5.21525	1.83573e-07	5.66818e-06
AT3G25790	66.7352	-1.21887	0.365161	-3.33791	0.000844126	0.00756494
AT3G25900	119.051	-0.647134	0.209608	-3.08735	0.00201952	0.0151797
AT3G25930	223.972	-1.11977	0.232928	-4.80738	1.52922e-06	3.61635e-05
AT3G26470	500.304	-1.00186	0.18145	-5.52142	3.3627e-08	1.317e-06
AT3G27095	2.14355	-1.22112	0.45331	-2.69379	0.0070645	0.0396949
AT3G27150	70.0676	-0.913844	0.2578	-3.54478	0.000392938	0.00407808
AT3G27690	27180	-0.84339	0.286651	-2.94222	0.00325872	0.0219582
AT3G28510	8.30145	-2.05276	0.459232	-4.46999	7.82215e-06	0.000146741
AT3G28550	992.628	-1.22284	0.346318	-3.53098	0.000414016	0.00426905
AT3G28910	205.503	-0.524037	0.171997	-3.04677	0.00231314	0.0168149
AT3G29320	1216.79	-0.563619	0.156648	-3.598	0.000320676	0.00345001
AT3G29410	45.8527	-1.66529	0.355517	-4.68413	2.81149e-06	6.11136e-05
AT3G29590	87.1094	-1.25246	0.359266	-3.48618	0.000489972	0.00486356
AT3G32980	2495.32	-1.08926	0.270587	-4.02554	5.6845e-05	0.00079862
AT3G41768	20374.4	-0.987586	0.32255	-3.0618	0.00220007	0.016204
AT3G43110	27.3952	-1.13395	0.388292	-2.92036	0.00349624	0.0231495
AT3G43670	217.582	-0.667577	0.16719	-3.99293	6.52624e-05	0.000894913
AT3G44260	195.274	-0.86579	0.316893	-2.73212	0.00629284	0.0364887
AT3G44290	9.1444	-1.05998	0.407969	-2.5982	0.0093715	0.0494936
AT3G44326	61.7488	-1.06815	0.281485	-3.7947	0.000147825	0.00179643
AT3G45530	9.9263	-1.20262	0.395877	-3.03786	0.00238262	0.017169
AT3G45600	667.376	-0.920756	0.146679	-6.27737	3.44356e-10	2.11192e-08
AT3G45980	1103.65	-0.586224	0.213513	-2.74561	0.00603978	0.0354311
AT3G46170	4.39957	-1.73561	0.4572	-3.79617	0.000146948	0.00178906
AT3G46270	17.6614	-1.33773	0.38972	-3.43253	0.000597971	0.00571487
AT3G46440	270.016	-0.670773	0.152598	-4.39568	1.10427e-05	0.000197846
AT3G46490	142.495	-1.00178	0.356588	-2.80936	0.00496403	0.0304356
AT3G46620	375.476	-0.790794	0.171471	-4.61183	3.9913e-06	8.28084e-05
AT3G46710	4.83097	-1.36883	0.458176	-2.98756	0.0028121	0.0197103
AT3G47210	40.3746	-1.1728	0.259096	-4.52649	5.99717e-06	0.000117029
AT3G47220	19.0129	-1.06914	0.360544	-2.96536	0.00302325	0.0207921
AT3G47460	78.464	-0.827149	0.244583	-3.38187	0.000719937	0.00664127
AT3G47740	2.12605	-1.25961	0.437695	-2.87784	0.00400414	0.025753
AT3G47820	96.5464	-0.909172	0.265811	-3.42037	0.000625361	0.00593242
AT3G48100	119.175	-0.780086	0.258836	-3.01383	0.00257976	0.0183521
AT3G48180	29.4647	-1.06305	0.309921	-3.43006	0.000603439	0.00576184
AT3G48670	259.879	-0.662308	0.225421	-2.9381	0.00330232	0.0222051
AT3G48840	2.05943	-1.16158	0.429284	-2.70586	0.00681278	0.0387236
AT3G48940	4.76795	-1.41236	0.450831	-3.1328	0.00173146	0.013468
AT3G49120	1493.39	-1.27052	0.28436	-4.46801	7.89518e-06	0.000147862
AT3G49260	565.942	-0.561345	0.157779	-3.5578	0.00037397	0.00391764
AT3G49570	85.498	-1.09045	0.356378	-3.05981	0.00221479	0.0162641
AT3G49690	19.691	-0.994188	0.354952	-2.80091	0.00509595	0.0310446
AT3G49940	650.152	-0.630707	0.181877	-3.46777	0.000524792	0.00514598
AT3G49960	23.8161	-1.34568	0.392361	-3.42969	0.000604265	0.00576726
AT3G50130	8.00855	-1.42942	0.441884	-3.23484	0.00121711	0.0101379
AT3G50260	58.714	-0.807755	0.214602	-3.76397	0.000167237	0.00199861
AT3G50340	138.894	-0.679457	0.173091	-3.92543	8.65755e-05	0.00114294
AT3G50640	55.0304	-0.89955	0.295679	-3.04231	0.00234766	0.0169994
AT3G50760	82.9743	-1.40023	0.311889	-4.48951	7.13875e-06	0.000135746
AT3G50900	49.6099	-1.15771	0.225716	-5.12907	2.91184e-07	8.61233e-06
AT3G50970	454.073	-2.07699	0.239813	-8.66088	4.68126e-18	9.33076e-16
AT3G51360	28.6813	-0.947205	0.302771	-3.12845	0.00175731	0.0135886
AT3G51740	202.536	-1.23755	0.391733	-3.15918	0.00158216	0.0125308
AT3G52130	17.4695	-1.14636	0.40254	-2.84782	0.00440205	0.0277446
AT3G52180	283.834	-0.666302	0.179925	-3.70323	0.000212873	0.00244328
AT3G52790	54.3286	-0.857115	0.303525	-2.82387	0.00474483	0.0294032
AT3G52970	14.1059	-1.95672	0.458337	-4.26917	1.96203e-05	0.00032325
AT3G53150	15.0314	-1.62733	0.421184	-3.8637	0.000111682	0.00140703
AT3G53380	162.01	-0.578947	0.183355	-3.15751	0.0015912	0.012592
AT3G54200	173.942	-0.529259	0.193661	-2.73291	0.00627767	0.036448
AT3G54450	3.82431	-1.51344	0.456307	-3.31671	0.000910851	0.00805939
AT3G54580	504.048	-1.63683	0.335566	-4.87782	1.07262e-06	2.64881e-05
AT3G54590	164.538	-1.30523	0.42162	-3.09575	0.00196313	0.0148458
AT3G54650	449.532	-0.514897	0.14878	-3.46079	0.000538592	0.00524129
AT3G54770	39.1106	-0.899967	0.266419	-3.37801	0.000730123	0.00671858
AT3G54830	482.309	-0.761671	0.268476	-2.83702	0.00455371	0.0284993
AT3G54950	114.421	-0.802787	0.205395	-3.9085	9.28714e-05	0.00120679
AT3G55230	240.038	-1.76669	0.266859	-6.62029	3.58486e-11	2.65875e-09
AT3G55450	187.312	-0.935677	0.146134	-6.40288	1.52478e-10	1.00708e-08
AT3G55720	9.72963	-1.20105	0.381204	-3.15068	0.00162893	0.0128476
AT3G55880	150.134	-1.16866	0.180941	-6.45881	1.05531e-10	7.22661e-09
AT3G55940	21.9812	-0.843165	0.312155	-2.70111	0.00691089	0.0391314
AT3G56080	698.111	-0.790024	0.26885	-2.93853	0.00329769	0.0221806
AT3G56100	33.4538	-0.984598	0.346391	-2.84244	0.00447691	0.0281133
AT3G56170	244.083	-0.670312	0.132599	-5.0552	4.29951e-07	1.20732e-05
AT3G56400	289.331	-0.739162	0.267008	-2.76831	0.00563483	0.0336162
AT3G57060	115.334	-0.613866	0.192127	-3.19511	0.00139776	0.0113426
AT3G57157	38.3616	-1.23519	0.31885	-3.87388	0.000107117	0.00136333
AT3G57380	68.0534	-0.853501	0.22789	-3.74524	0.000180222	0.00211529
AT3G57630	230.299	-0.559407	0.172175	-3.24907	0.00115785	0.00971723
AT3G58810	174.876	-0.639428	0.191921	-3.33173	0.000863079	0.0077063
AT3G59130	3.67958	-1.31222	0.460529	-2.84937	0.00438064	0.0276252
AT3G59370	48.847	-0.98208	0.309529	-3.17282	0.00150967	0.0120666
AT3G59690	196.92	-0.539014	0.192139	-2.80533	0.00502656	0.0307096
AT3G59700	48.2069	-1.09856	0.353383	-3.1087	0.00187915	0.0143125
AT3G59760	491.444	-0.618375	0.118701	-5.20953	1.89317e-07	5.7974e-06
AT3G60330	63.3341	-1.15167	0.235979	-4.88039	1.05879e-06	2.62511e-05
AT3G60390	229.165	-0.713067	0.272387	-2.61784	0.00884872	0.0474169
AT3G60490	31.093	-0.922988	0.320014	-2.88421	0.00392395	0.0253981
AT3G60900	47.2614	-0.670717	0.243024	-2.75988	0.00578234	0.0343402
AT3G61380	112.05	-0.784833	0.168572	-4.65578	3.22755e-06	6.87518e-05
AT3G61880	148.442	-0.706544	0.238092	-2.96752	0.00300211	0.0206786
AT3G62590	63.0006	-0.786161	0.291295	-2.69884	0.00695809	0.0393046
AT3G62680	54.7695	-1.5134	0.388636	-3.89413	9.85512e-05	0.00127024
AT3G62760	12.8513	-1.19887	0.439347	-2.72875	0.00635755	0.0367208
AT3G63060	19.9392	-1.32367	0.43001	-3.07823	0.00208237	0.015563
AT3G63280	118.048	-0.743064	0.228586	-3.2507	0.00115121	0.0096688
AT4G00200	61.5499	-0.899378	0.267539	-3.36167	0.000774727	0.00703049
AT4G00700	128.068	-1.37032	0.20151	-6.80027	1.04426e-11	8.35561e-10
AT4G00910	58.4087	-1.08563	0.340503	-3.18831	0.00143108	0.0115501
AT4G01140	22.5016	-1.06844	0.349073	-3.06079	0.00220752	0.0162428
AT4G01380	48.0685	-1.32953	0.454368	-2.92611	0.00343232	0.0228385
AT4G01730	51.1605	-1.03398	0.345569	-2.9921	0.00277061	0.0194807
AT4G01910	59.3403	-0.858539	0.24849	-3.45503	0.000550237	0.00533137
AT4G02270	20.7106	-1.56955	0.376856	-4.16485	3.11561e-05	0.000478356
AT4G02280	293.638	-0.656119	0.15252	-4.30185	1.69379e-05	0.000285159
AT4G02290	536.834	-0.842601	0.277192	-3.03977	0.00236756	0.0170991
AT4G02380	1358.26	-0.528443	0.188578	-2.80225	0.00507478	0.030945
AT4G02810	8.37434	-1.0728	0.394708	-2.71796	0.00656857	0.0376862
AT4G02830	38.9829	-1.00328	0.358635	-2.79751	0.0051498	0.0312985
AT4G03330	10.2365	-1.42444	0.405058	-3.51664	0.000437041	0.004453
AT4G03540	38.9307	-1.50523	0.376236	-4.00076	6.31382e-05	0.000868987
AT4G04330	65.4013	-0.62206	0.221551	-2.80775	0.00498892	0.0305465
AT4G04810	68.3184	-1.04585	0.272803	-3.83372	0.000126221	0.00156542
AT4G05190	76.2624	-1.20959	0.242275	-4.99261	5.95687e-07	1.60218e-05
AT4G05590	124.948	-0.53558	0.198093	-2.70368	0.00685756	0.0389042
AT4G06534	86.3021	-1.07446	0.34608	-3.10465	0.00190506	0.0144655
AT4G06536	69.2063	-1.01871	0.340609	-2.99084	0.00278211	0.0195308
AT4G08770	34.3738	-1.81684	0.307807	-5.90255	3.57918e-09	1.77955e-07
AT4G09020	140.604	-0.722582	0.176968	-4.08313	4.44329e-05	0.000648738
AT4G09500	75.8209	-1.31496	0.301883	-4.35585	1.32554e-05	0.000231183
AT4G09990	45.8864	-1.21882	0.280773	-4.34095	1.41867e-05	0.000245511
AT4G10500	31.0173	-0.947525	0.29392	-3.22375	0.00126524	0.0104689
AT4G10960	18.4714	-1.1286	0.348829	-3.2354	0.00121474	0.0101224
AT4G11050	13.5086	-1.01376	0.365181	-2.77606	0.00550215	0.0329833
AT4G11080	91.5975	-0.629483	0.233257	-2.69866	0.00696185	0.0393046
AT4G11280	723.131	-1.09012	0.307236	-3.54815	0.000387951	0.0040357
AT4G11290	88.7667	-1.08779	0.27794	-3.91377	9.08651e-05	0.00118624
AT4G11650	968.025	-1.01421	0.221464	-4.57956	4.65954e-06	9.49084e-05
AT4G12050	34.2913	-1.00045	0.271147	-3.68968	0.000224535	0.00256395
AT4G12330	81.3405	-0.846397	0.227119	-3.72666	0.000194034	0.00225605
AT4G12500	34.3311	-1.10541	0.376454	-2.93636	0.00332087	0.0222695
AT4G12550	518.47	-1.58027	0.288588	-5.47588	4.35335e-08	1.64999e-06
AT4G12620	60.2333	-0.555096	0.209132	-2.65429	0.00794759	0.0434964
AT4G12870	10.1621	-1.19482	0.442731	-2.69875	0.00696004	0.0393046
AT4G12900	36.4202	-0.812737	0.262153	-3.10024	0.00193362	0.0146475
AT4G13290	208.74	-0.660168	0.218003	-3.02825	0.00245971	0.0176278
AT4G13580	134.081	-1.28992	0.263027	-4.90414	9.38384e-07	2.36974e-05
AT4G13770	2253.86	-0.53445	0.114141	-4.68237	2.83579e-06	6.14624e-05
AT4G13890	6.82009	-1.19869	0.456387	-2.62647	0.00862759	0.0465448
AT4G14230	181.827	-0.773731	0.203048	-3.81057	0.000138646	0.00169969
AT4G14380	10.0392	-1.02963	0.390113	-2.63931	0.00830746	0.0451121
AT4G14580	51.4835	-1.18364	0.242903	-4.87287	1.09987e-06	2.7101e-05
AT4G14605	362.841	-0.846589	0.165539	-5.11415	3.15153e-07	9.14887e-06
AT4G14630	56.3325	-1.97767	0.409356	-4.83117	1.3573e-06	3.26513e-05
AT4G14780	20.2567	-1.5113	0.37606	-4.01878	5.85013e-05	0.000815951
AT4G15290	23.0599	-1.45496	0.359573	-4.04635	5.20227e-05	0.000739245
AT4G15330	40.0185	-1.03604	0.293942	-3.52462	0.000424083	0.00435876
AT4G15740	11.8347	-1.47831	0.382907	-3.86076	0.000113036	0.00142165
AT4G16590	15.7052	-1.25452	0.436763	-2.87231	0.0040748	0.0260647
AT4G16600	9.27685	-1.49305	0.410292	-3.639	0.000273698	0.00302627
AT4G16880	454.416	-0.894046	0.221114	-4.04337	5.26876e-05	0.000747742
AT4G16920	47.6477	-1.22038	0.266071	-4.58667	4.50372e-06	9.23241e-05
AT4G17220	57.2606	-0.878124	0.256741	-3.42027	0.000625583	0.00593242
AT4G17500	322.445	-1.06326	0.269804	-3.94085	8.11929e-05	0.00108471
AT4G17770	568.816	-0.916957	0.252987	-3.62452	0.000289495	0.00316798
AT4G17785	5.40721	-1.78324	0.461537	-3.86369	0.000111685	0.00140703
AT4G18270	146.55	-0.641607	0.215674	-2.9749	0.00293085	0.020313
AT4G18390	558.221	-0.569776	0.169184	-3.3678	0.000757717	0.00690419
AT4G18930	292.551	-0.531286	0.160909	-3.30178	0.000960751	0.00838132
AT4G19230	71.6602	-1.05542	0.288676	-3.65607	0.00025611	0.00285316
AT4G19880	939.553	-0.986384	0.0920459	-10.7162	8.5428e-27	2.93399e-24
AT4G20050	11.5247	-2.13327	0.443665	-4.80828	1.52236e-06	3.60393e-05
AT4G20070	977.036	-0.590868	0.198018	-2.98391	0.00284588	0.0198846
AT4G20110	316.094	-0.949276	0.236924	-4.00668	6.15792e-05	0.000851203
AT4G20140	157.747	-0.665165	0.225041	-2.95575	0.00311914	0.0212551
AT4G20320	216.321	-0.820091	0.232459	-3.5279	0.000418871	0.00431512
AT4G20820	171.782	-1.02513	0.235639	-4.35041	1.35884e-05	0.000236436
AT4G21215	139.096	-0.853246	0.18267	-4.67097	2.99788e-06	6.4601e-05
AT4G21340	33.0146	-1.22474	0.291681	-4.19891	2.68205e-05	0.000421351
AT4G21960	13287.1	-0.793938	0.199251	-3.98461	6.75913e-05	0.000921752
AT4G22080	4.60463	-1.24901	0.459838	-2.7162	0.00660368	0.0378486
AT4G22110	10.6764	-1.73901	0.422495	-4.11604	3.85434e-05	0.000575573
AT4G22235	17.3061	-1.21543	0.365313	-3.32709	0.000877581	0.00780212
AT4G22270	57.5045	-1.1715	0.271493	-4.31502	1.5959e-05	0.000271133
AT4G22460	28.3922	-1.31542	0.2771	-4.7471	2.06355e-06	4.68633e-05
AT4G22485	485.025	-1.01965	0.29274	-3.48313	0.000495584	0.00491053
AT4G22505	429.782	-0.974457	0.289692	-3.36377	0.000768849	0.00698567
AT4G22513	139.572	-1.10248	0.38319	-2.8771	0.00401343	0.0257978
AT4G22880	389.843	-1.29925	0.303283	-4.28393	1.83618e-05	0.000305902
AT4G22950	45.4513	-1.12612	0.400428	-2.8123	0.00491886	0.030229
AT4G22980	42.6926	-1.0749	0.256944	-4.18339	2.872e-05	0.000448353
AT4G23020	156.285	-0.588246	0.166831	-3.52599	0.000421897	0.00434229
AT4G23450	61.1845	-0.867778	0.271759	-3.19319	0.00140711	0.0114061
AT4G23500	304.027	-0.810471	0.233014	-3.47821	0.000504776	0.00498391
AT4G23700	162.877	-1.76169	0.329758	-5.34237	9.17381e-08	3.08893e-06
AT4G23990	269.087	-1.35878	0.173114	-7.84902	4.19289e-15	5.47381e-13
AT4G24010	23.0251	-1.28767	0.403319	-3.19267	0.00140963	0.0114223
AT4G24240	348.467	-0.523584	0.133646	-3.9177	8.93979e-05	0.00117257
AT4G24310	26.633	-1.48586	0.361935	-4.10533	4.03746e-05	0.000599683
AT4G24960	537.044	-0.737938	0.250614	-2.94452	0.00323459	0.0218484
AT4G25310	5.43049	-1.26565	0.437918	-2.89015	0.00385058	0.0250103
AT4G25480	8.81956	-1.96826	0.453071	-4.34426	1.39746e-05	0.0002424
AT4G25500	555.943	-0.529124	0.180938	-2.92433	0.00345197	0.022936
AT4G25790	5.96113	-1.22168	0.452639	-2.69903	0.00695428	0.0393031
AT4G25820	53.895	-1.32373	0.365452	-3.62217	0.000292143	0.00318914
AT4G26010	52.4711	-1.37	0.28391	-4.82546	1.39677e-06	3.34925e-05
AT4G26320	70.0044	-1.05713	0.276439	-3.8241	0.000131251	0.0016197
AT4G26470	95.9278	-1.217	0.213584	-5.69799	1.21229e-08	5.32742e-07
AT4G26770	3.48482	-1.35808	0.461555	-2.94241	0.00325668	0.0219582
AT4G26890	10.121	-1.41341	0.397857	-3.55255	0.000381511	0.00397426
AT4G27440	856.743	-1.23424	0.257405	-4.79495	1.62714e-06	3.81558e-05
AT4G28085	22.8027	-0.981691	0.294422	-3.3343	0.000855141	0.00765137
AT4G28410	26.0012	-1.07978	0.40561	-2.66212	0.00776498	0.0426749
AT4G28460	3.17389	-1.21533	0.451695	-2.69059	0.00713258	0.0399931
AT4G28650	58.5042	-1.09431	0.310854	-3.52034	0.000431001	0.00440149
AT4G28703	21.4952	-1.03473	0.332605	-3.11098	0.00186469	0.0142217
AT4G28840	31.0687	-1.157	0.377302	-3.0665	0.00216581	0.0160151
AT4G29110	146.745	-0.783906	0.173414	-4.52044	6.17119e-06	0.000119796
AT4G29190	460.327	-0.719219	0.253949	-2.83214	0.00462374	0.0288245
AT4G29210	327.229	-0.558909	0.124437	-4.49149	7.07269e-06	0.000134949
AT4G30110	88.0522	-0.835563	0.252649	-3.30721	0.000942303	0.0082494
AT4G30140	289.208	-1.06831	0.239975	-4.45175	8.51716e-06	0.000158316
AT4G30190	4350.5	-0.914807	0.249633	-3.66461	0.00024772	0.00278454
AT4G30290	161.418	-1.35276	0.267712	-5.05303	4.34866e-07	1.21806e-05
AT4G30560	70.85	-0.705052	0.228284	-3.08849	0.00201176	0.0151315
AT4G30660	113.943	-1.62665	0.277162	-5.86895	4.38555e-09	2.12833e-07
AT4G30850	223.595	-1.35231	0.194796	-6.94218	3.86089e-12	3.32782e-10
AT4G31330	33.9082	-1.30324	0.367591	-3.54536	0.000392083	0.0040711
AT4G31500	1728.29	-0.983933	0.181962	-5.40737	6.3958e-08	2.29181e-06
AT4G31550	492.045	-0.956416	0.185813	-5.14719	2.64419e-07	7.90212e-06
AT4G31875	28.9713	-1.23429	0.28634	-4.31057	1.62837e-05	0.000275393
AT4G31940	99.0891	-2.27661	0.311988	-7.2971	2.94029e-13	2.94346e-11
AT4G32650	307.955	-0.663691	0.189799	-3.49681	0.000470853	0.00472631
AT4G32830	77.7212	-0.754679	0.290232	-2.60026	0.00931533	0.0493085
AT4G33020	12.4176	-1.17006	0.437281	-2.67577	0.00745582	0.041373
AT4G33360	370.559	-0.815266	0.186728	-4.36606	1.2651e-05	0.000222204
AT4G33400	212.665	-0.692669	0.154364	-4.48723	7.21544e-06	0.000136971
AT4G33730	5.96067	-1.36684	0.460671	-2.96707	0.00300652	0.0207025
AT4G33880	18.0563	-1.29788	0.391611	-3.3142	0.000919053	0.00811396
AT4G34131	269.131	-1.07921	0.287292	-3.7565	0.000172306	0.00204279
AT4G34550	133.378	-1.17155	0.220951	-5.3023	1.14353e-07	3.70967e-06
AT4G34750	48.8595	-0.857753	0.273992	-3.13058	0.00174464	0.0135358
AT4G34860	148.175	-0.837093	0.216696	-3.86298	0.00011201	0.00141033
AT4G35790	1019.17	-0.54285	0.153594	-3.53432	0.000408826	0.00422334
AT4G36060	48.1468	-1.4672	0.365068	-4.01899	5.84493e-05	0.000815951
AT4G36430	237.887	-1.6066	0.324029	-4.95818	7.11567e-07	1.88434e-05
AT4G36500	284.996	-0.967365	0.222943	-4.33906	1.43092e-05	0.000247243
AT4G36820	16.1967	-1.34561	0.362003	-3.71712	0.000201504	0.00232955
AT4G36880	37.4857	-0.878859	0.320949	-2.73831	0.00617558	0.0360428
AT4G36970	244.873	-0.665368	0.15049	-4.42134	9.80887e-06	0.000178462
AT4G37010	233.819	-1.29824	0.244034	-5.31992	1.03811e-07	3.41811e-06
AT4G37030	63.7133	-0.749358	0.240163	-3.1202	0.00180727	0.0138835
AT4G37060	3.22413	-1.6424	0.460914	-3.56336	0.000366139	0.00385915
AT4G37340	35.5429	-0.918913	0.329927	-2.7852	0.0053494	0.0322495
AT4G37390	99.1551	-1.16386	0.387861	-3.00073	0.00269336	0.0190334
AT4G37410	4044.1	-1.00379	0.286636	-3.50198	0.00046182	0.00465789
AT4G38300	19.3525	-1.14622	0.426168	-2.6896	0.00715369	0.0400349
AT4G38620	315.693	-1.04321	0.26886	-3.88014	0.000104396	0.00133403
AT4G38770	9570.62	-0.569262	0.209167	-2.72157	0.00649722	0.0373825
AT4G39030	98.3627	-0.951128	0.251619	-3.78004	0.000156805	0.0018885
AT4G39070	21.1222	-1.33794	0.330519	-4.04801	5.16553e-05	0.00073496
AT4G39140	291.955	-0.633524	0.19319	-3.27927	0.00104074	0.00893599
AT4G39260	1749.27	-0.764513	0.125168	-6.10788	1.00963e-09	5.64886e-08
AT4G39510	406.175	-0.923568	0.204164	-4.52366	6.07787e-06	0.00011819
AT4G39720	28.1963	-1.347	0.307369	-4.38238	1.17392e-05	0.000208526
AT4G39940	770.14	-0.940682	0.233932	-4.02118	5.79076e-05	0.00080998
AT4G40020	9.82337	-1.38133	0.45614	-3.0283	0.00245936	0.0176278
AT4G40065	31.514	-1.00768	0.274153	-3.67563	0.000237264	0.00268595
AT5G01060	11.8414	-1.3548	0.433232	-3.12718	0.00176493	0.0136333
AT5G01225	3.64526	-1.34888	0.459714	-2.93418	0.00334431	0.0223796
AT5G01250	106.453	-0.965938	0.195657	-4.93689	7.9378e-07	2.05334e-05
AT5G01610	88.4464	-0.833819	0.196331	-4.247	2.1665e-05	0.000350394
AT5G01640	16.2118	-1.16429	0.371332	-3.13544	0.00171596	0.01338
AT5G01810	1087.36	-0.58904	0.157824	-3.73226	0.000189767	0.0022122
AT5G01950	344.623	-0.514573	0.170324	-3.02115	0.00251815	0.0179748
AT5G02100	216.574	-0.705833	0.145866	-4.83892	1.30547e-06	3.15063e-05
AT5G02190	15.5362	-1.46041	0.363339	-4.01942	5.83411e-05	0.000815022
AT5G02420	45.6141	-0.855133	0.303386	-2.81863	0.00482295	0.0297753
AT5G02580	18.6997	-1.25958	0.401948	-3.1337	0.00172616	0.0134361
AT5G02820	160.884	-0.517535	0.163378	-3.16771	0.00153645	0.0122368
AT5G03150	98.8617	-0.596981	0.201359	-2.96476	0.00302915	0.0208134
AT5G03570	39.3029	-0.81822	0.261337	-3.1309	0.0017427	0.0135318
AT5G03870	27.2475	-1.14922	0.335578	-3.4246	0.000615706	0.00585642
AT5G03995	17.0896	-1.34365	0.374455	-3.58828	0.00033287	0.00356232
AT5G04530	300.578	-0.658177	0.235575	-2.79391	0.00520749	0.0315988
AT5G04620	145.195	-0.563985	0.199821	-2.82246	0.0047657	0.0294953
AT5G04960	58.303	-1.73827	0.326221	-5.32851	9.90238e-08	3.28471e-06
AT5G05090	66.4146	-0.687352	0.207268	-3.31624	0.000912371	0.00806645
AT5G05390	17.2075	-1.09659	0.394959	-2.77646	0.00549537	0.0329693
AT5G05400	59.0733	-0.601342	0.195811	-3.07103	0.00213321	0.0158475
AT5G05840	28.9801	-1.37945	0.319975	-4.31111	1.62434e-05	0.000274918
AT5G05850	100.323	-0.714209	0.223368	-3.19745	0.00138647	0.0112705
AT5G05890	199.111	-0.613369	0.234541	-2.61519	0.00891791	0.0477075
AT5G06230	35.9165	-0.983066	0.279878	-3.51249	0.000443937	0.00450885
AT5G06330	56.9028	-0.724459	0.271041	-2.67287	0.0075205	0.0416594
AT5G06510	72.4246	-0.822627	0.312268	-2.63436	0.00842964	0.0456755
AT5G06630	12.9368	-1.28446	0.461134	-2.78544	0.00534545	0.0322495
AT5G06640	25.6622	-2.09545	0.41497	-5.04963	4.42674e-07	1.23683e-05
AT5G06860	828.438	-0.897836	0.302722	-2.96588	0.00301816	0.0207635
AT5G06905	6.76435	-1.97571	0.459134	-4.30311	1.68416e-05	0.000283753
AT5G06930	79.8059	-0.681896	0.251101	-2.71562	0.00661512	0.0378914
AT5G07110	105.053	-0.90924	0.204309	-4.45032	8.57436e-06	0.000158982
AT5G07720	23.1253	-1.10654	0.315706	-3.50497	0.000456656	0.00461912
AT5G07820	105.321	-0.848206	0.250102	-3.39143	0.000695283	0.00646998
AT5G08030	49.3266	-1.30199	0.37111	-3.50835	0.000450896	0.00457121
AT5G08240	182.601	-0.533119	0.200147	-2.66364	0.00773	0.0425665
AT5G08260	183.411	-0.807948	0.213066	-3.792	0.000149437	0.0018121
AT5G09220	1742.78	-0.844058	0.291199	-2.89856	0.00374883	0.0245206
AT5G09290	38.7709	-1.15016	0.258436	-4.45047	8.56843e-06	0.000158982
AT5G09720	6.66364	-1.8072	0.444632	-4.06449	4.81386e-05	0.000694216
AT5G09760	316.711	-0.8519	0.219116	-3.8879	0.000101117	0.00129881
AT5G09800	12.7165	-1.01024	0.380638	-2.65408	0.00795257	0.0435062
AT5G10210	36.3179	-1.13581	0.382427	-2.97001	0.00297787	0.0205559
AT5G10280	98.9896	-1.02548	0.275807	-3.7181	0.000200729	0.002323
AT5G10430	358.923	-1.11344	0.206937	-5.38056	7.42535e-08	2.59411e-06
AT5G10830	124.455	-1.0636	0.219398	-4.84782	1.24824e-06	3.02232e-05
AT5G10980	2131	-0.627531	0.107327	-5.84692	5.00767e-09	2.39382e-07
AT5G11190	13.433	-1.29208	0.401103	-3.22133	0.00127598	0.0105422
AT5G11440	2.81201	-1.26646	0.458657	-2.76124	0.00575825	0.0342336
AT5G11570	11.7706	-1.5798	0.435368	-3.62865	0.000284907	0.00312543
AT5G11610	56.6755	-1.35094	0.246696	-5.47615	4.34682e-08	1.64999e-06
AT5G11670	2404.7	-0.878017	0.323682	-2.71259	0.00667598	0.0381409
AT5G11890	264.418	-0.554056	0.139884	-3.96081	7.46949e-05	0.00100633
AT5G11920	46.8358	-1.55228	0.278743	-5.56887	2.564e-08	1.03123e-06
AT5G12930	72.2863	-0.858162	0.237803	-3.60871	0.000307717	0.00333402
AT5G13320	38.0763	-1.20315	0.370496	-3.24741	0.00116462	0.00976669
AT5G13460	203.92	-0.766318	0.197975	-3.87078	0.000108488	0.00137764
AT5G13750	608.384	-0.649875	0.223112	-2.91277	0.00358236	0.0236116
AT5G13990	22.307	-1.04308	0.333231	-3.13021	0.00174679	0.0135401
AT5G14130	100.171	-1.43217	0.245276	-5.83901	5.25123e-09	2.48893e-07
AT5G14550	75.7298	-0.591403	0.177038	-3.34054	0.000836156	0.00751161
AT5G14650	12.3319	-2.35983	0.438789	-5.37804	7.53007e-08	2.61684e-06
AT5G14700	67.4545	-0.66685	0.237657	-2.80593	0.00501711	0.0306999
AT5G14960	24.0748	-1.03093	0.304196	-3.38902	0.00070142	0.0065106
AT5G15150	25.6966	-1.14922	0.333953	-3.44124	0.000579048	0.00556704
AT5G15180	120.445	-0.982173	0.236989	-4.14438	3.4073e-05	0.000516393
AT5G15900	13.4894	-1.09719	0.37697	-2.91055	0.00360788	0.0237448
AT5G15960	419.8	-1.00001	0.291106	-3.43522	0.000592078	0.00566547
AT5G16250	261.841	-0.944008	0.322596	-2.92628	0.00343038	0.0228385
AT5G16450	168.463	-0.527665	0.138481	-3.81038	0.000138756	0.0017001
AT5G16530	53.139	-0.645738	0.231844	-2.78522	0.00534912	0.0322495
AT5G17330	1395.16	-1.0265	0.24129	-4.25424	2.09765e-05	0.000341809
AT5G17460	260.226	-1.56387	0.307006	-5.09394	3.50702e-07	1.00631e-05
AT5G17800	34.6597	-1.21233	0.339959	-3.56609	0.000362343	0.00382636
AT5G17820	319.672	-1.28898	0.361747	-3.56321	0.000366342	0.00385948
AT5G18270	101.515	-1.11388	0.200654	-5.55124	2.8365e-08	1.12873e-06
AT5G18310	367.124	-0.803967	0.187348	-4.2913	1.77633e-05	0.000296818
AT5G19090	508.293	-0.629529	0.153314	-4.10613	4.02346e-05	0.000598001
AT5G19230	334.339	-1.09188	0.285344	-3.82652	0.000129966	0.0016083
AT5G19250	863.641	-0.571757	0.205441	-2.78307	0.0053847	0.0324273
AT5G19260	77.6257	-0.916739	0.242723	-3.77689	0.000158798	0.00191002
AT5G19470	20.3032	-1.52747	0.46121	-3.31188	0.000926699	0.00815702
AT5G19560	5.10836	-1.47246	0.44977	-3.27381	0.00106107	0.00907216
AT5G20710	24.9228	-1.50408	0.434194	-3.46407	0.000532074	0.00519372
AT5G20740	106.969	-0.70554	0.194603	-3.62554	0.000288361	0.00315712
AT5G22250	42.3662	-1.04742	0.279446	-3.7482	0.000178107	0.00209929
AT5G22310	30.7319	-0.855186	0.314496	-2.71923	0.00654346	0.0376003
AT5G22410	14.5515	-1.32882	0.405601	-3.27618	0.00105221	0.00901365
AT5G23010	1348.14	-0.709026	0.136364	-5.1995	1.99827e-07	6.10252e-06
AT5G23020	289.61	-2.05853	0.257036	-8.00871	1.15921e-15	1.66956e-13
AT5G23220	62.6433	-2.01626	0.284532	-7.08623	1.37818e-12	1.28193e-10
AT5G23400	68.1288	-0.963678	0.223437	-4.31298	1.61072e-05	0.000273027
AT5G23575	225.229	-0.740349	0.162421	-4.55821	5.15922e-06	0.000103388
AT5G23820	1148.82	-0.598244	0.212796	-2.81135	0.00493338	0.0302895
AT5G23950	13.9467	-2.09245	0.387064	-5.40596	6.44626e-08	2.3025e-06
AT5G24040	7.22578	-1.27606	0.433494	-2.94366	0.0032436	0.021896
AT5G24100	26.045	-1.3418	0.306333	-4.3802	1.18571e-05	0.000210244
AT5G24240	8.95285	-1.29222	0.414078	-3.12072	0.00180409	0.0138652
AT5G24270	89.9075	-1.08672	0.210224	-5.16933	2.34941e-07	7.08758e-06
AT5G24655	17.2129	-1.44548	0.382554	-3.77851	0.000157772	0.00189871
AT5G24770	829.514	-0.939842	0.327508	-2.86967	0.00410895	0.0262305
AT5G25020	6.01106	-1.24156	0.458935	-2.70531	0.00682401	0.0387632
AT5G25770	383.421	-0.563431	0.214813	-2.62289	0.00871867	0.0468992
AT5G26230	43.4427	-1.06203	0.321967	-3.29857	0.00097177	0.00845432
AT5G26660	51.1895	-0.757957	0.230075	-3.2944	0.000986334	0.00856768
AT5G26850	536.29	-0.665835	0.150762	-4.41647	1.00325e-05	0.000181659
AT5G27920	224.278	-1.12912	0.164215	-6.87586	6.16163e-12	5.11347e-10
AT5G27930	179.302	-0.519764	0.133192	-3.90236	9.52575e-05	0.00123492
AT5G28510	10.4981	-1.66488	0.456967	-3.64333	0.000269136	0.00297877
AT5G35110	14.0236	-0.925035	0.341974	-2.70498	0.00683075	0.0387916
AT5G35190	35.0593	-1.61263	0.404693	-3.98483	6.75274e-05	0.000921444
AT5G35580	53.212	-1.70079	0.2312	-7.35636	1.89e-13	1.95335e-11
AT5G35970	10751	-0.640984	0.242901	-2.63887	0.00831824	0.0451596
AT5G36110	16.393	-1.57427	0.401944	-3.91665	8.97882e-05	0.00117631
AT5G36140	11.5605	-2.4139	0.454986	-5.30544	1.12403e-07	3.66319e-06
AT5G36260	5.53854	-1.60786	0.460129	-3.49438	0.000475166	0.00475464
AT5G37180	42.5734	-0.710821	0.26659	-2.66635	0.00766807	0.0423194
AT5G37740	471.572	-0.801496	0.176392	-4.54384	5.52381e-06	0.000109127
AT5G37780	752.821	-0.766636	0.170594	-4.49393	6.99205e-06	0.000133525
AT5G37820	4.27395	-1.44329	0.460793	-3.13219	0.00173506	0.0134819
AT5G37980	11.6061	-1.09866	0.395723	-2.77634	0.00549746	0.0329729
AT5G38340	31.3644	-1.00667	0.349321	-2.8818	0.00395416	0.0255197
AT5G38820	7.54074	-2.03791	0.431025	-4.72804	2.26693e-06	5.07085e-05
AT5G38910	7.15925	-1.65712	0.460734	-3.5967	0.000322285	0.00346398
AT5G38940	44.1936	-0.879862	0.298743	-2.94522	0.00322728	0.0218254
AT5G39410	63.1552	-1.08446	0.236842	-4.57883	4.67573e-06	9.51332e-05
AT5G39720	1.69923	-1.2293	0.437546	-2.80954	0.00496128	0.0304274
AT5G40140	111.078	-0.596146	0.212572	-2.80444	0.00504046	0.0307777
AT5G40690	147.849	-1.08757	0.291588	-3.7298	0.000191633	0.00223278
AT5G40760	600.322	-0.583918	0.200019	-2.91931	0.00350811	0.0232113
AT5G40860	4.54119	-1.19764	0.458329	-2.61307	0.00897338	0.0479353
AT5G41580	222.634	-0.551381	0.176932	-3.11634	0.00183112	0.0140185
AT5G41670	811.743	-0.926912	0.216795	-4.27553	1.90683e-05	0.000316021
AT5G42420	141.813	-0.693986	0.200444	-3.46223	0.000535711	0.00521999
AT5G42510	11.0744	-2.39329	0.417397	-5.73385	9.8174e-09	4.41862e-07
AT5G42610	4.44365	-1.47711	0.452307	-3.26572	0.00109186	0.0092679
AT5G42720	379.455	-0.513003	0.165373	-3.10209	0.00192157	0.0145711
AT5G42830	86.0575	-1.81632	0.320838	-5.66119	1.50324e-08	6.40427e-07
AT5G43060	727.944	-0.976562	0.240669	-4.0577	4.95589e-05	0.000710567
AT5G43230	5.50017	-1.4067	0.450994	-3.11911	0.00181399	0.0139255
AT5G43520	59.3198	-1.21801	0.442686	-2.75141	0.00593393	0.0349892
AT5G43530	5.37947	-1.30667	0.441086	-2.9624	0.00305254	0.0209357
AT5G43690	21.5651	-1.17529	0.301042	-3.90407	9.45896e-05	0.00122769
AT5G44380	909.968	-1.05656	0.359893	-2.93576	0.00332729	0.0222857
AT5G44460	24.0266	-1.1316	0.326061	-3.4705	0.000519487	0.0050976
AT5G44585	21.5899	-1.16236	0.433441	-2.68169	0.00732509	0.0408507
AT5G44610	228.06	-1.1401	0.18806	-6.06243	1.34082e-09	7.35444e-08
AT5G44670	303.679	-0.688363	0.136255	-5.05202	4.37173e-07	1.22299e-05
AT5G44910	30.8205	-1.05862	0.335927	-3.15135	0.00162515	0.0128243
AT5G44920	93.1561	-1.29408	0.254012	-5.09458	3.49508e-07	1.00417e-05
AT5G45200	9.07507	-1.44911	0.408483	-3.54753	0.000388862	0.00404141
AT5G45440	19.5464	-0.90958	0.337167	-2.69772	0.00698172	0.0393695
AT5G45700	26.2305	-0.951579	0.32833	-2.89824	0.00375261	0.0245381
AT5G45750	161.556	-0.535616	0.184512	-2.90288	0.00369754	0.024242
AT5G46090	19.9342	-1.24721	0.359938	-3.46506	0.000530105	0.00518128
AT5G46260	32.0956	-0.796821	0.273384	-2.91465	0.00356082	0.0235113
AT5G46600	12.012	-1.3651	0.424305	-3.21727	0.00129418	0.0106689
AT5G46830	62.7143	-0.942343	0.339336	-2.77702	0.00548599	0.0329218
AT5G46890	106.799	-1.34266	0.312595	-4.29522	1.74518e-05	0.000292487
AT5G46900	104.91	-1.35635	0.316603	-4.28406	1.83514e-05	0.000305902
AT5G47240	169.098	-1.39466	0.239242	-5.8295	5.55945e-09	2.62387e-07
AT5G47250	50.9019	-0.676986	0.241786	-2.79993	0.00511132	0.0311168
AT5G47530	62.6948	-0.973221	0.30224	-3.22003	0.00128177	0.0105822
AT5G47950	46.4512	-1.1169	0.333986	-3.34415	0.000825348	0.00743246
AT5G48170	25.7051	-1.35653	0.346939	-3.91	9.2297e-05	0.00120154
AT5G48490	1053.94	-0.768398	0.286881	-2.67846	0.00739616	0.0411033
AT5G49080	13.6284	-1.35674	0.402248	-3.3729	0.000743813	0.00681366
AT5G49280	106.848	-0.685241	0.204046	-3.35826	0.000784336	0.00710325
AT5G49525	11.3306	-1.43506	0.449575	-3.19204	0.00141271	0.0114349
AT5G49680	56.7106	-1.07434	0.301713	-3.56081	0.000369712	0.00388032
AT5G49760	1390.24	-0.564157	0.172947	-3.26202	0.00110623	0.00936142
AT5G49870	4.99793	-1.49052	0.455949	-3.26906	0.00107907	0.00918385
AT5G50120	18.1363	-1.58915	0.338779	-4.69083	2.72096e-06	5.94351e-05
AT5G50260	20.2088	-1.32199	0.427605	-3.09161	0.00199073	0.0150037
AT5G50335	11.2194	-1.45953	0.422696	-3.4529	0.000554592	0.00537124
AT5G50450	98.1167	-0.726765	0.278949	-2.60537	0.00917739	0.048716
AT5G50800	128.207	-0.626135	0.235573	-2.65793	0.00786224	0.0431033
AT5G50950	1564.52	-0.590469	0.205493	-2.87343	0.0040604	0.0259875
AT5G51060	107.287	-1.05469	0.231575	-4.55443	5.25274e-06	0.00010498
AT5G51600	82.9934	-0.661131	0.237909	-2.77892	0.00545396	0.0327649
AT5G51640	181.747	-0.624452	0.152043	-4.10708	4.007e-05	0.000595951
AT5G52310	821.984	-1.42787	0.221532	-6.44541	1.15286e-10	7.79889e-09
AT5G52860	18.9903	-0.985355	0.3306	-2.9805	0.00287777	0.0200322
AT5G52910	58.4346	-0.566263	0.205549	-2.75488	0.00587128	0.0347115
AT5G52940	9.7658	-1.14216	0.398855	-2.86359	0.00418868	0.0266633
AT5G53250	148.481	-0.916603	0.263523	-3.47827	0.000504667	0.00498391
AT5G53420	439.924	-0.758182	0.237286	-3.19522	0.00139725	0.0113426
AT5G53460	6342.22	-0.515095	0.191192	-2.69413	0.00705733	0.0396846
AT5G54060	99.7205	-1.13915	0.30069	-3.78845	0.000151589	0.0018332
AT5G54145	308.535	-0.632513	0.242009	-2.61359	0.0089597	0.0478737
AT5G54200	207.221	-0.547274	0.177558	-3.08222	0.00205464	0.0153867
AT5G54490	52.0237	-0.876	0.258308	-3.3913	0.000695616	0.00647039
AT5G54700	2.81037	-1.39365	0.455799	-3.05759	0.00223128	0.016353
AT5G55180	392.49	-0.734468	0.247979	-2.96182	0.00305828	0.0209491
AT5G55250	83.9396	-0.989348	0.185238	-5.34095	9.24601e-08	3.10388e-06
AT5G55340	11.2157	-1.55889	0.393665	-3.95995	7.49648e-05	0.00100936
AT5G55400	246.576	-0.728273	0.20198	-3.60567	0.000311345	0.00336236
AT5G55820	93.5965	-0.660261	0.203798	-3.23977	0.00119624	0.00999487
AT5G56220	156.407	-0.744616	0.176455	-4.21987	2.44448e-05	0.000389211
AT5G56540	226.44	-0.788085	0.259578	-3.03602	0.00239721	0.0172463
AT5G56840	34.6395	-1.13839	0.278681	-4.08491	4.40937e-05	0.000645897
AT5G57010	41.8122	-0.99535	0.365215	-2.72538	0.00642275	0.0370208
AT5G57090	120.874	-0.985076	0.32095	-3.06925	0.00214593	0.0159168
AT5G57110	343.522	-0.870411	0.17607	-4.94356	7.67095e-07	1.99124e-05
AT5G57480	92.0343	-1.66333	0.222453	-7.47722	7.59123e-14	8.26667e-12
AT5G57620	54.2485	-1.25839	0.298233	-4.2195	2.44844e-05	0.00038931
AT5G57625	29.6452	-1.37243	0.350574	-3.9148	9.04796e-05	0.00118398
AT5G57685	136.315	-0.950735	0.199036	-4.77669	1.78207e-06	4.12258e-05
AT5G57770	46.1169	-0.878906	0.280132	-3.13747	0.00170411	0.0133202
AT5G57830	78.9313	-0.856032	0.193404	-4.42614	9.59322e-06	0.00017511
AT5G58010	26.857	-1.26239	0.354337	-3.56268	0.000367091	0.00386371
AT5G58310	273.63	-0.730508	0.248669	-2.93767	0.00330684	0.0222123
AT5G58540	46.6052	-0.89098	0.24588	-3.62363	0.000290494	0.00317736
AT5G58620	233.454	-0.757342	0.19032	-3.97931	6.91159e-05	0.000939673
AT5G58780	32.4315	-1.00773	0.325744	-3.09363	0.00197726	0.0149325
AT5G59050	159.223	-0.564438	0.180525	-3.12665	0.00176811	0.0136348
AT5G59130	864.029	-0.520505	0.161488	-3.22319	0.00126773	0.0104857
AT5G59260	15.5407	-1.13428	0.426034	-2.66242	0.0077581	0.0426581
AT5G59490	28.4722	-1.57471	0.335274	-4.69677	2.64307e-06	5.7847e-05
AT5G59550	233.323	-0.660021	0.157807	-4.18246	2.88376e-05	0.000449561
AT5G59670	27.5456	-1.0956	0.356553	-3.07276	0.00212086	0.0157664
AT5G59930	16.7004	-0.921792	0.351616	-2.62159	0.00875204	0.0470305
AT5G60280	32.0205	-0.878212	0.308451	-2.84717	0.00441104	0.0277699
AT5G60950	82.3711	-0.564245	0.207334	-2.72144	0.00649991	0.0373883
AT5G61340	259.277	-0.635347	0.227728	-2.78993	0.00527191	0.0319203
AT5G61550	14.3997	-1.48189	0.374501	-3.95698	7.59033e-05	0.00102015
AT5G61650	16.3003	-1.57141	0.399059	-3.93779	8.22342e-05	0.00109665
AT5G63180	964.333	-0.731789	0.200009	-3.65879	0.00025341	0.0028308
AT5G63590	158.396	-1.24292	0.217827	-5.70601	1.15655e-08	5.10253e-07
AT5G63600	1156.73	-0.922955	0.215568	-4.2815	1.85638e-05	0.000308576
AT5G63810	134.623	-0.651225	0.199064	-3.27144	0.00107002	0.00912768
AT5G64530	24.6084	-0.975537	0.307444	-3.17306	0.00150844	0.012061
AT5G64780	104.118	-0.675762	0.219611	-3.07708	0.00209039	0.0155917
AT5G64860	146.342	-0.625404	0.212433	-2.944	0.00323997	0.0218781
AT5G64890	6.24539	-1.78387	0.439363	-4.06013	4.90453e-05	0.00070456
AT5G64900	36.9901	-1.13087	0.352037	-3.21234	0.00131656	0.0108095
AT5G64905	10.9118	-1.90363	0.453125	-4.20112	2.65601e-05	0.000418734
AT5G65020	706.349	-0.846504	0.156026	-5.42539	5.78281e-08	2.09231e-06
AT5G65280	105.325	-1.16304	0.206788	-5.62431	1.86253e-08	7.73441e-07
AT5G65500	6.42475	-1.49081	0.451138	-3.30455	0.000951279	0.00831494
AT5G65530	130.04	-1.046	0.204995	-5.10257	3.35077e-07	9.66441e-06
AT5G65690	42.3369	-1.09044	0.414896	-2.62823	0.00858317	0.0463387
AT5G66780	29.8289	-1.25333	0.437334	-2.86585	0.00415895	0.0265118
AT5G66790	33.8243	-1.30436	0.257134	-5.07268	3.92261e-07	1.11694e-05
AT5G66985	41.0739	-1.33205	0.308646	-4.31578	1.59043e-05	0.000270615
AT5G67180	174.365	-0.90736	0.315435	-2.87653	0.00402073	0.0258224
AT5G67340	69.9794	-1.51356	0.245816	-6.15729	7.39992e-10	4.23579e-08
AT5G67450	42.2917	-0.919106	0.297325	-3.09125	0.00199319	0.0150172
ATCG00280	1133.57	-0.612496	0.188945	-3.24167	0.00118832	0.0099393
ATCG00490	2018.47	-1.18257	0.2823	-4.18906	2.80109e-05	0.000437589
ATCG00580	74.04	-0.777722	0.287969	-2.70071	0.00691911	0.039144
ATCG00700	12.53	-1.45583	0.375256	-3.87956	0.000104644	0.00133566
ATCG00950	51.0658	-1.33151	0.382222	-3.4836	0.00049472	0.00490414
ATMG00020	3503.4	-1.27167	0.363423	-3.49913	0.000466772	0.00469802
ATMG01390	2638.05	-1.34857	0.2859	-4.71692	2.39441e-06	5.29236e-05

## Sheet: PM_Up
Locus	baseMean	log2FoldChange	lfcSE	stat	pvalue	padj
AT1G01140	1180.49	0.535976	0.159496	3.36044	0.000778194	0.0076075
AT1G01240	565.18	0.714483	0.157038	4.54976	5.37069e-06	0.000160609
AT1G01620	10010.4	0.551081	0.18579	2.96615	0.00301552	0.0207135
AT1G01720	908.737	1.19831	0.168114	7.12796	1.01864e-12	1.51059e-10
AT1G01770	1119.92	0.918469	0.27259	3.36941	0.000753282	0.00744378
AT1G01930	458.639	0.528454	0.159306	3.31722	0.000909185	0.00854744
AT1G02280	2515.62	0.608887	0.153881	3.95687	7.59385e-05	0.00129767
AT1G02670	147.261	1.07614	0.32482	3.31303	0.000922907	0.00863893
AT1G02700	11.9076	1.04851	0.402337	2.60606	0.00915911	0.0461704
AT1G02840	4323.29	0.513213	0.150936	3.4002	0.000673355	0.00682528
AT1G02850	3508.91	0.599183	0.220662	2.71539	0.00661972	0.0363581
AT1G03130	2869.26	1.35918	0.169119	8.03681	9.22094e-16	1.76675e-13
AT1G03140	1397.39	0.902625	0.186488	4.84012	1.29758e-06	5.01677e-05
AT1G03590	533.819	0.632756	0.228342	2.77109	0.00558686	0.0323253
AT1G03600	7767.67	0.576169	0.198743	2.89907	0.00374275	0.0241893
AT1G03610	1137.31	0.919925	0.287414	3.2007	0.00137093	0.0115486
AT1G03970	559.563	0.893364	0.195652	4.56609	4.96896e-06	0.0001511
AT1G04300	2580.17	0.66664	0.23538	2.83218	0.00462316	0.028235
AT1G04640	1563.28	0.523902	0.156059	3.35708	0.000787699	0.00766838
AT1G04985	1221.23	0.501725	0.180841	2.77439	0.00553047	0.0321237
AT1G05560	1079.33	0.869537	0.318815	2.7274	0.0063835	0.0354292
AT1G05805	573.923	1.02395	0.186508	5.49012	4.01651e-08	2.50609e-06
AT1G05820	126.619	1.49722	0.251382	5.95596	2.58552e-09	2.17817e-07
AT1G05840	1373.9	0.580407	0.159168	3.6465	0.000265835	0.00340166
AT1G05970	318.264	0.880633	0.203199	4.33384	1.46532e-05	0.000361034
AT1G06040	701.919	2.55154	0.195726	13.0363	7.60467e-39	4.84261e-36
AT1G06050	78.5719	0.744141	0.237669	3.131	0.00174211	0.0137608
AT1G06200	1290.46	0.617378	0.154291	4.00138	6.29736e-05	0.00112739
AT1G06400	2061.51	0.697573	0.154251	4.52232	6.11653e-06	0.000179931
AT1G06460	2715.63	0.796993	0.187809	4.24363	2.19936e-05	0.000494993
AT1G06570	3221.02	1.31092	0.347689	3.77039	0.000162989	0.00234103
AT1G06630	698.905	0.54022	0.133197	4.0558	4.9963e-05	0.00093833
AT1G07030	652.02	0.540954	0.159769	3.38586	0.000709559	0.00712885
AT1G07440	1970.98	0.612439	0.182859	3.34923	0.00081035	0.00785007
AT1G07728	625.371	0.677338	0.143913	4.70658	2.51909e-06	8.68484e-05
AT1G08210	777.52	0.579327	0.160245	3.61526	0.000300048	0.00371007
AT1G08310	71.5859	0.816274	0.25936	3.14726	0.00164809	0.0132798
AT1G08465	201.555	0.506207	0.187723	2.69657	0.00700586	0.0379684
AT1G08930	7380.48	0.569904	0.195298	2.91812	0.00352149	0.0231289
AT1G08980	4481.21	0.730544	0.186498	3.91717	8.95936e-05	0.00147435
AT1G09070	2451.03	0.974639	0.33707	2.89151	0.00383397	0.0246319
AT1G09290	400.752	0.560376	0.153413	3.65273	0.000259471	0.00333599
AT1G09421	16.3918	1.22198	0.378038	3.23241	0.0012275	0.0106477
AT1G09460	293.871	0.611571	0.212582	2.87688	0.0040163	0.025424
AT1G09490	859.827	0.531714	0.175107	3.0365	0.0023934	0.0173658
AT1G09520	413.497	0.687715	0.194063	3.54377	0.000394446	0.00451859
AT1G09795	3146.28	0.540053	0.205983	2.62183	0.00874586	0.0447017
AT1G10020	1441.7	0.88349	0.233564	3.78264	0.000155174	0.00225237
AT1G10095	177.105	0.589815	0.1782	3.30985	0.00093345	0.00871878
AT1G10210	252.401	0.629588	0.172624	3.64716	0.000265154	0.00339494
AT1G10550	173.625	0.875	0.247924	3.52931	0.000416637	0.00471543
AT1G10910	1135.5	0.574786	0.173025	3.32198	0.000893826	0.00843234
AT1G11180	472.817	0.533498	0.168786	3.16079	0.00157341	0.0128163
AT1G11350	1026.53	0.680168	0.15707	4.33035	1.48869e-05	0.000364612
AT1G11380	807.051	0.662511	0.167472	3.95595	7.62302e-05	0.00130163
AT1G11400	931.382	0.607882	0.191538	3.17369	0.00150513	0.0124191
AT1G11480	1837.79	0.577337	0.17803	3.24293	0.00118307	0.0103535
AT1G11760	167.351	0.548761	0.20968	2.61714	0.00886709	0.0451265
AT1G12440	4123.82	0.583552	0.226662	2.57455	0.010037	0.0492769
AT1G12450	249.071	0.675314	0.245375	2.75217	0.00592024	0.0335899
AT1G12710	360.508	0.748663	0.199689	3.74915	0.000177434	0.00249944
AT1G12780	5045	0.80499	0.280962	2.86512	0.0041685	0.0261677
AT1G12790	248.733	0.508257	0.191254	2.65751	0.00787213	0.0414204
AT1G12910	1554.2	0.813855	0.214898	3.78717	0.000152376	0.00222459
AT1G12990	507.432	0.788436	0.181918	4.33403	1.46407e-05	0.000361034
AT1G13090	1063.1	0.605595	0.16126	3.75539	0.000173072	0.00245083
AT1G13245	1481.27	0.627532	0.243365	2.57857	0.00992115	0.0489078
AT1G13450	1229.26	0.634872	0.122841	5.16823	2.3632e-07	1.19826e-05
AT1G13700	519.695	0.791585	0.217282	3.64312	0.000269349	0.00343849
AT1G14520	573.075	0.681067	0.209135	3.25659	0.00112759	0.00998347
AT1G14700	445.876	0.544827	0.203896	2.67209	0.00753813	0.0402089
AT1G14740	2959.47	0.671208	0.21651	3.10013	0.00193435	0.014968
AT1G14910	1068.71	0.539672	0.145937	3.69799	0.000217315	0.00290796
AT1G15170	635.18	0.71224	0.170909	4.16737	3.08132e-05	0.00064645
AT1G15175	87.2011	0.899495	0.285658	3.14886	0.0016391	0.0132418
AT1G15400	1547.8	0.523031	0.18658	2.80325	0.00505901	0.03022
AT1G15430	273.954	0.662777	0.227463	2.91378	0.00357085	0.0233431
AT1G15670	999.985	0.936944	0.189785	4.93687	7.93876e-07	3.30542e-05
AT1G15740	1948.13	0.579515	0.199355	2.90695	0.00364972	0.0237655
AT1G15820	7312.04	0.677888	0.224972	3.01321	0.00258497	0.0183559
AT1G15830	51.6515	2.58756	0.314992	8.21468	2.12728e-16	4.22547e-14
AT1G16210	1716.59	0.586626	0.192665	3.0448	0.00232834	0.0170364
AT1G16240	2099.94	0.621752	0.158727	3.91712	8.96143e-05	0.00147435
AT1G16320	2133.68	0.566959	0.176454	3.21307	0.00131324	0.0112023
AT1G16840	1147.05	0.630826	0.216531	2.91332	0.00357605	0.0233701
AT1G17100	3653.85	0.510083	0.163813	3.11381	0.00184686	0.0144147
AT1G17145	692.273	0.658966	0.148307	4.44324	8.86129e-06	0.000243472
AT1G17410	296.922	0.503403	0.189785	2.6525	0.00798988	0.0418652
AT1G17530	834.856	0.909556	0.220181	4.13094	3.61288e-05	0.000726974
AT1G17640	117.014	0.551964	0.213555	2.58465	0.00974782	0.0482639
AT1G17990	103.536	0.691722	0.266507	2.59551	0.00944505	0.0471839
AT1G18030	542.512	0.843365	0.225487	3.7402	0.000183873	0.00256363
AT1G18335	150.443	1.04265	0.280355	3.71903	0.000199988	0.00273354
AT1G18620	1757.01	0.521477	0.136863	3.81022	0.000138841	0.00205753
AT1G18680	298.386	0.650684	0.207219	3.14008	0.00168904	0.0134942
AT1G18750	194.773	0.523953	0.188926	2.77332	0.00554868	0.0321903
AT1G19000	4215.31	0.695943	0.228063	3.05153	0.00227675	0.0167623
AT1G19400	1706.87	0.534656	0.190979	2.79956	0.00511726	0.0304295
AT1G19540	437.126	1.34521	0.272463	4.9372	7.92521e-07	3.30542e-05
AT1G19660	5404.03	0.799789	0.259381	3.08345	0.00204614	0.0155442
AT1G20010	3428.74	0.512419	0.128339	3.99271	6.53215e-05	0.00115734
AT1G20030	77.3717	0.976572	0.25057	3.8974	9.72295e-05	0.00156398
AT1G20330	3260.95	0.729734	0.278115	2.62386	0.00869398	0.0444681
AT1G20440	7642.59	0.80306	0.183928	4.36617	1.26445e-05	0.000319447
AT1G20620	20539.5	1.00741	0.207488	4.85528	1.20219e-06	4.7068e-05
AT1G20880	441.858	0.51558	0.184541	2.79385	0.00520846	0.0307942
AT1G21680	7687.69	0.950239	0.30592	3.10617	0.00189529	0.0147237
AT1G21760	936.784	0.596766	0.182355	3.27255	0.00106582	0.0095645
AT1G21770	1898.37	0.572471	0.194121	2.94905	0.00318753	0.021611
AT1G21910	878.476	1.425	0.313936	4.53916	5.64781e-06	0.000167508
AT1G22330	397.35	0.652755	0.165677	3.93991	8.1511e-05	0.00137552
AT1G22470	56.7251	1.24898	0.298129	4.18939	2.79705e-05	0.000600189
AT1G22770	133.163	2.48552	0.381698	6.51175	7.42798e-11	8.37621e-09
AT1G22890	1469.93	1.40526	0.206355	6.80989	9.76749e-12	1.33004e-09
AT1G22985	118.082	0.902527	0.259973	3.47162	0.000517321	0.0055863
AT1G23310	69387.6	0.517947	0.126444	4.09624	4.19906e-05	0.000825738
AT1G23960	1382.26	0.565545	0.151574	3.73116	0.000190601	0.00262862
AT1G24170	1595.78	0.758447	0.196328	3.86316	0.00011193	0.00175228
AT1G25275	5367.67	0.536529	0.142996	3.75206	0.000175386	0.00247703
AT1G25480	265.412	0.562029	0.187986	2.98975	0.00279209	0.0195068
AT1G25682	663.889	0.501631	0.120838	4.15127	3.30636e-05	0.000683726
AT1G26270	1986.97	0.655149	0.255129	2.56792	0.0102312	0.0499695
AT1G26665	1193.97	0.695313	0.175037	3.97237	7.1162e-05	0.00123543
AT1G26920	593.359	0.560992	0.123017	4.56027	5.1089e-06	0.000154703
AT1G27300	1026.38	0.570817	0.183793	3.10576	0.0018979	0.0147387
AT1G27520	1580.78	0.596247	0.212725	2.8029	0.00506453	0.0302322
AT1G27590	410.591	0.562778	0.203955	2.75933	0.00579201	0.033113
AT1G27600	916.301	0.664016	0.188205	3.52816	0.000418459	0.00472863
AT1G27650	2377.43	0.590414	0.163054	3.62097	0.000293497	0.00364782
AT1G27921	201.071	0.759001	0.284088	2.67171	0.00754651	0.0402239
AT1G28330	14882.7	0.991989	0.276451	3.58829	0.000332849	0.00400362
AT1G28960	643.519	0.701356	0.153882	4.55774	5.17074e-06	0.000155921
AT1G29670	3432.41	0.532953	0.143862	3.7046	0.000211726	0.00284903
AT1G29690	494.026	0.588438	0.191562	3.07179	0.00212782	0.0159845
AT1G29970	1139.51	0.674527	0.159522	4.22844	2.35319e-05	0.000522017
AT1G30200	1237.28	0.582884	0.129375	4.50538	6.62531e-06	0.000192027
AT1G30250	22.897	1.90523	0.358189	5.31906	1.04302e-07	5.91162e-06
AT1G30260	206.337	0.724842	0.248363	2.91848	0.00351739	0.0231273
AT1G30500	228.352	1.07558	0.205315	5.23865	1.61758e-07	8.77748e-06
AT1G31130	1849.09	0.841303	0.229911	3.65925	0.000252958	0.00326972
AT1G31290	88.1035	1.00671	0.372299	2.70404	0.00685013	0.0373488
AT1G31310	76.3376	0.956274	0.290014	3.29734	0.000976054	0.00899257
AT1G31350	440.452	1.08834	0.17826	6.10535	1.02579e-09	9.49116e-08
AT1G31410	778.316	0.573079	0.131788	4.34848	1.37083e-05	0.000341933
AT1G31485	76.3117	1.34111	0.340966	3.93326	8.38023e-05	0.0014023
AT1G32920	1028.77	0.842709	0.289011	2.91584	0.00354736	0.0232268
AT1G33050	3956	0.633905	0.211942	2.99094	0.00278121	0.0194621
AT1G33475	42.0227	0.812891	0.259309	3.13484	0.00171951	0.0136376
AT1G33600	1241.58	0.822953	0.229052	3.59287	0.000327059	0.00395595
AT1G33610	201.854	0.981323	0.238316	4.11774	3.82605e-05	0.000762077
AT1G34150	493.641	0.79324	0.175934	4.50873	6.52163e-06	0.000189785
AT1G34630	890.212	0.546312	0.177321	3.08093	0.00206357	0.0156501
AT1G34760	449.237	0.536847	0.19426	2.76355	0.00571763	0.0328362
AT1G34780	623.378	0.856743	0.211837	4.04436	5.24659e-05	0.00097172
AT1G35140	2635.24	1.58859	0.385723	4.11847	3.81389e-05	0.000760354
AT1G35350	795.854	0.783914	0.26626	2.94416	0.00323832	0.0218692
AT1G35420	1642.9	0.690218	0.142766	4.83461	1.33409e-06	5.12136e-05
AT1G35430	119.153	0.538523	0.18369	2.93169	0.00337118	0.0224307
AT1G36060	197.24	0.777899	0.256486	3.03292	0.00242203	0.0175032
AT1G36070	553.16	0.530647	0.172629	3.07391	0.00211271	0.0158919
AT1G36940	50.5763	0.799373	0.269336	2.96794	0.002998	0.0206128
AT1G43130	897.869	0.539542	0.151475	3.56193	0.000368145	0.00431082
AT1G43670	7560.12	0.759352	0.181043	4.19432	2.73695e-05	0.000590216
AT1G43675	194.176	2.57577	0.373938	6.88823	5.64893e-12	7.89064e-10
AT1G43700	1551.4	0.638795	0.199998	3.19401	0.00140312	0.0117793
AT1G44446	387.181	1.68737	0.160303	10.5261	6.54951e-26	2.32465e-23
AT1G45163	405.797	0.864795	0.238147	3.63134	0.000281951	0.00356156
AT1G45976	942.035	0.837529	0.17162	4.88015	1.06006e-06	4.20353e-05
AT1G49050	935.043	0.710358	0.167142	4.25002	2.13749e-05	0.000484614
AT1G49170	304.187	0.647274	0.198851	3.25508	0.00113362	0.0100035
AT1G49480	1765	0.608959	0.139977	4.35041	1.35881e-05	0.000339409
AT1G49570	8.83518	1.26438	0.445085	2.84077	0.00450052	0.0276899
AT1G49780	150.18	0.664129	0.250467	2.65156	0.00801214	0.0419214
AT1G49840	329.764	0.670271	0.157545	4.25447	2.09549e-05	0.00047657
AT1G50040	781.015	1.49265	0.295563	5.05019	4.41371e-07	2.03322e-05
AT1G50300	528.186	0.503917	0.144134	3.49618	0.00047197	0.00519767
AT1G50460	1163.29	0.628715	0.228905	2.74661	0.00602138	0.0340034
AT1G50640	1275.91	0.674367	0.238022	2.83321	0.00460834	0.0281692
AT1G50740	398.433	0.530769	0.178687	2.97038	0.00297435	0.0204882
AT1G51140	413.42	0.52587	0.191753	2.74243	0.00609857	0.0342606
AT1G51360	500.721	0.7071	0.188166	3.75784	0.000171383	0.00243319
AT1G51400	4549.52	0.630583	0.131572	4.79269	1.64557e-06	6.10296e-05
AT1G51670	23.1953	1.103	0.344948	3.1976	0.00138577	0.0116427
AT1G51700	132.78	0.72729	0.223819	3.24946	0.00115624	0.0101515
AT1G51940	1884.53	0.639424	0.128089	4.99202	5.97521e-07	2.61352e-05
AT1G51950	1338.51	0.812695	0.190781	4.25983	2.04587e-05	0.000468235
AT1G52690	81.3047	1.5458	0.282389	5.47403	4.39927e-08	2.71363e-06
AT1G53060	51.7293	0.646845	0.227042	2.84901	0.00438556	0.027199
AT1G53190	915.725	0.794876	0.190184	4.17951	2.92133e-05	0.00062002
AT1G53320	1174.31	0.507776	0.153963	3.29803	0.00097367	0.00898743
AT1G53450	611.538	0.668722	0.238219	2.80717	0.00499784	0.0299497
AT1G53460	292.588	0.638597	0.184166	3.4675	0.000525328	0.00563901
AT1G54040	282.474	1.05673	0.279444	3.78153	0.000155866	0.0022573
AT1G54060	684.333	0.690325	0.205463	3.35986	0.000779834	0.00761922
AT1G54150	500.999	0.53646	0.135989	3.94488	7.98398e-05	0.00135259
AT1G54870	43.9799	1.32016	0.385622	3.42345	0.000618319	0.00641458
AT1G55000	1724.87	0.62206	0.193756	3.21053	0.00132489	0.0112667
AT1G55175	6.70321	1.11709	0.420565	2.65617	0.00790332	0.0415428
AT1G55510	1314.25	1.08596	0.231668	4.68758	2.76455e-06	9.33779e-05
AT1G55520	796.032	0.556289	0.160488	3.46624	0.000527798	0.00566253
AT1G55850	4435.62	0.747367	0.207799	3.59658	0.000322423	0.00392399
AT1G55960	495.827	0.84018	0.138547	6.06422	1.32594e-09	1.20117e-07
AT1G56090	317.193	0.563354	0.178732	3.15194	0.00162189	0.0131316
AT1G56290	504.635	0.572319	0.173796	3.29305	0.000991082	0.00907695
AT1G58030	4039.6	0.592797	0.20003	2.96354	0.00304126	0.0208526
AT1G59840	967.604	0.546854	0.164578	3.32276	0.000891317	0.00841731
AT1G59900	5666.53	0.533764	0.156717	3.40592	0.000659418	0.00670402
AT1G60000	2640.47	0.599154	0.144772	4.13862	3.49402e-05	0.000710987
AT1G60550	2107.02	0.503937	0.190008	2.65219	0.00799704	0.041876
AT1G60730	2440.39	0.790694	0.301248	2.62473	0.00867189	0.044376
AT1G60800	1174.73	0.674347	0.108114	6.23737	4.44991e-10	4.46041e-08
AT1G60870	1777.36	0.586434	0.157855	3.71502	0.000203185	0.00275809
AT1G61040	772.201	0.510112	0.193632	2.63444	0.00842763	0.0434341
AT1G61100	3553.64	0.647067	0.236444	2.73667	0.00620652	0.0347229
AT1G61520	24344.8	0.663049	0.15027	4.41237	1.02246e-05	0.000274127
AT1G61620	1481.13	0.522535	0.143556	3.63993	0.000272717	0.00347497
AT1G61900	1521.13	0.71514	0.275809	2.59288	0.00951757	0.0474476
AT1G62360	18.4747	0.917279	0.34607	2.65056	0.00803584	0.0419542
AT1G62480	10107.6	0.667443	0.259742	2.56964	0.0101804	0.0498339
AT1G62500	158.085	0.622528	0.219423	2.83711	0.00455237	0.0279374
AT1G62520	97.5829	0.95886	0.182124	5.26489	1.40273e-07	7.72005e-06
AT1G63750	230.642	0.646227	0.163958	3.94142	8.09999e-05	0.00136796
AT1G63830	1035.83	0.570364	0.173928	3.27932	0.00104058	0.00941305
AT1G63840	238.574	0.789954	0.229924	3.43572	0.000590991	0.00619795
AT1G64230	8785.28	0.600189	0.179368	3.34613	0.000819493	0.00790595
AT1G64355	1105.5	0.51778	0.140687	3.68038	0.000232889	0.00306149
AT1G64430	2381.6	0.784547	0.169524	4.62793	3.69339e-06	0.000118996
AT1G64740	1104.64	0.585157	0.20153	2.90357	0.00368933	0.0239513
AT1G65230	2509.55	0.522132	0.119265	4.3779	1.19826e-05	0.000305578
AT1G65320	654.777	0.60843	0.159057	3.82524	0.000130643	0.00196155
AT1G65660	1251.58	0.650297	0.172352	3.77307	0.000161248	0.00232281
AT1G65720	1970.59	0.533157	0.148327	3.59447	0.000325055	0.00394051
AT1G65930	24058	0.501012	0.159668	3.13783	0.00170201	0.0135479
AT1G66090	293.042	1.63275	0.354058	4.61154	3.99692e-06	0.000126888
AT1G66190	139.165	0.804475	0.208323	3.86167	0.000112614	0.00175738
AT1G66230	189.432	0.581537	0.211651	2.74762	0.00600295	0.0339258
AT1G66580	8410.11	0.545194	0.182651	2.9849	0.00283675	0.0197423
AT1G66910	419.406	0.606079	0.191991	3.15681	0.00159506	0.0129586
AT1G67265	117.315	3.29313	0.353328	9.3203	1.16006e-20	3.063e-18
AT1G67328	45.773	1.13631	0.2742	4.1441	3.41158e-05	0.000698234
AT1G67460	19.7927	0.937249	0.317651	2.95057	0.00317193	0.0215554
AT1G67740	14668.5	0.815112	0.267978	3.04171	0.00235237	0.017137
AT1G67860	415.553	0.851512	0.213582	3.98681	6.69671e-05	0.00117662
AT1G67865	892.602	0.958399	0.20942	4.57645	4.72942e-06	0.000145864
AT1G67910	431.225	0.626828	0.227937	2.75	0.00595951	0.0337685
AT1G67920	55.2953	0.758473	0.278381	2.72459	0.00643821	0.0356232
AT1G68010	24300.7	0.594631	0.214602	2.77085	0.00559096	0.0323403
AT1G68110	201.208	0.624202	0.177388	3.51885	0.000433425	0.00486076
AT1G68190	1164.79	0.883211	0.208563	4.23474	2.28816e-05	0.000510206
AT1G68580	1470.54	0.672993	0.205892	3.26866	0.00108058	0.0096676
AT1G68585	280.235	0.935003	0.26443	3.53592	0.000406356	0.00463286
AT1G69410	2559.73	0.864244	0.196946	4.38822	1.14283e-05	0.000297755
AT1G69570	15.498	1.84017	0.363969	5.05583	4.2853e-07	1.98907e-05
AT1G69572	172.767	0.657972	0.211036	3.11781	0.00182199	0.0142669
AT1G69935	1081.62	0.535743	0.164113	3.26448	0.00109667	0.00978327
AT1G70370	2235.97	0.511563	0.172541	2.96487	0.00302807	0.0207931
AT1G70505	127.319	0.877565	0.24875	3.5279	0.000418863	0.00473072
AT1G70518	155.049	0.711413	0.196666	3.61736	0.000297618	0.00368423
AT1G70590	627.793	0.574838	0.144739	3.97156	7.14042e-05	0.00123777
AT1G70830	1752.23	0.697997	0.197663	3.53125	0.000413597	0.00468838
AT1G71000	142.958	1.43534	0.442632	3.24275	0.00118384	0.0103561
AT1G71500	8215.32	0.597443	0.217365	2.74857	0.00598555	0.0338717
AT1G71695	2614.07	0.566979	0.159055	3.56467	0.000364308	0.00428443
AT1G71730	1189.85	0.527094	0.164691	3.2005	0.0013719	0.0115486
AT1G72030	485.937	0.501173	0.145835	3.43658	0.000589117	0.00618273
AT1G72060	226.5	1.10247	0.328974	3.35123	0.000804527	0.00780412
AT1G72150	22669.5	0.855264	0.305041	2.80377	0.00505095	0.0301928
AT1G72530	58.1279	0.677908	0.261328	2.59409	0.00948407	0.0473133
AT1G72630	201.802	0.876252	0.256847	3.41157	0.000645893	0.00661506
AT1G72640	2078.95	0.583023	0.16081	3.62554	0.000288361	0.00361303
AT1G72645	2222.05	1.29117	0.304233	4.24402	2.19547e-05	0.000494631
AT1G72740	716.829	0.626013	0.150975	4.14646	3.37662e-05	0.000694934
AT1G72770	1207.62	0.752492	0.289645	2.59798	0.00937745	0.0469708
AT1G72800	328.013	1.34191	0.333019	4.02951	5.58925e-05	0.00102553
AT1G72820	1272.18	1.0921	0.239888	4.55252	5.3006e-06	0.000159172
AT1G72900	1092.5	1.39603	0.250187	5.57993	2.40619e-08	1.57868e-06
AT1G73090	451.11	0.512333	0.14445	3.54679	0.000389956	0.00447901
AT1G73165	11.827	1.58851	0.425151	3.73634	0.000186722	0.00258982
AT1G73190	11.4221	1.16859	0.420855	2.7767	0.00549143	0.031961
AT1G73240	333.018	0.511734	0.194428	2.632	0.00848844	0.0436643
AT1G73380	656.176	0.657703	0.160953	4.0863	4.38301e-05	0.000845497
AT1G73680	549.761	0.839514	0.240908	3.48479	0.000492533	0.00537762
AT1G73840	1060.68	0.597333	0.196129	3.04561	0.00232209	0.0170027
AT1G73885	6325.87	0.614237	0.211492	2.9043	0.00368076	0.0239029
AT1G74450	304.042	1.00401	0.298724	3.361	0.000776613	0.0076075
AT1G74880	4690.35	0.58925	0.158498	3.7177	0.000201041	0.00274275
AT1G75020	316.715	0.622636	0.157087	3.96364	7.38166e-05	0.00126942
AT1G75100	333.082	0.565242	0.167082	3.38303	0.000716914	0.00718676
AT1G75380	11738.8	0.759754	0.290162	2.61838	0.00883483	0.0450077
AT1G75440	548.381	0.660221	0.221469	2.98109	0.0028722	0.0199506
AT1G75730	863.134	0.678845	0.174709	3.88558	0.000102084	0.00162996
AT1G75760	1018.88	0.773821	0.227343	3.40376	0.000664647	0.00674966
AT1G75770	584.191	1.10893	0.222521	4.98349	6.24473e-07	2.70409e-05
AT1G75800	5222.28	0.65027	0.19548	3.32654	0.000879324	0.00833913
AT1G75810	326.577	0.885577	0.236086	3.75108	0.000176074	0.00248512
AT1G76070	160.074	0.754242	0.229954	3.27997	0.00103819	0.00940349
AT1G76110	784.295	0.887716	0.175874	5.04747	4.47708e-07	2.05803e-05
AT1G76150	1367.01	0.873541	0.139878	6.24502	4.23754e-10	4.2673e-08
AT1G76490	13330.7	0.729274	0.26573	2.74442	0.00606187	0.0341518
AT1G76530	135.897	0.633747	0.188233	3.36683	0.000760386	0.00748609
AT1G76700	592.456	0.703219	0.184126	3.81922	0.000133872	0.00199619
AT1G76890	1406.67	0.52947	0.195866	2.70323	0.00686692	0.0374187
AT1G76920	1039.69	0.791083	0.214368	3.69029	0.000223995	0.00297528
AT1G77000	200.639	0.658029	0.192388	3.42033	0.000625452	0.00646688
AT1G77290	189.437	0.723385	0.200993	3.59906	0.000319366	0.00389555
AT1G77480	991.251	0.532734	0.184596	2.88595	0.0039024	0.0249162
AT1G77640	70.083	1.87624	0.301226	6.22868	4.70391e-10	4.67176e-08
AT1G78070	293.416	0.699799	0.249557	2.80416	0.00504475	0.030164
AT1G78310	228.949	0.796047	0.307138	2.59182	0.00954689	0.0475719
AT1G78420	777.6	0.53328	0.187055	2.85093	0.00435922	0.0270776
AT1G78450	1030.08	0.807218	0.194776	4.14433	3.40805e-05	0.000698234
AT1G78590	215.835	0.556053	0.177534	3.13209	0.00173564	0.0137198
AT1G78600	662.411	1.22185	0.129597	9.42803	4.17844e-21	1.13084e-18
AT1G78895	537.089	0.673655	0.237677	2.83432	0.00459227	0.0281026
AT1G79430	404.91	0.645295	0.150635	4.28382	1.83712e-05	0.000430471
AT1G79660	557.9	0.57773	0.134713	4.28859	1.7981e-05	0.0004227
AT1G79700	1477.69	0.831999	0.25077	3.31778	0.000907367	0.00853777
AT1G80120	129.078	0.830874	0.279471	2.97302	0.00294885	0.0203615
AT1G80190	359.738	0.515104	0.168079	3.06465	0.00217927	0.0162645
AT1G80310	660.055	0.544344	0.169945	3.20307	0.00135972	0.0114867
AT1G80420	1178.45	0.900591	0.192274	4.68389	2.81475e-06	9.44839e-05
AT1G80630	303.623	0.55486	0.193717	2.86429	0.00417949	0.0261987
AT1G80670	1030.55	0.664078	0.139471	4.76141	1.92249e-06	6.94888e-05
AT1G80920	6912.41	0.69892	0.266186	2.62568	0.00864761	0.0442832
AT2G01008	119.036	1.03753	0.3207	3.23519	0.00121564	0.0105659
AT2G01020	183.203	1.27886	0.329378	3.88267	0.000103315	0.00164516
AT2G01190	2057.88	0.602595	0.221968	2.71479	0.00663177	0.0363919
AT2G01320	2840.45	0.652471	0.189697	3.43955	0.000582683	0.00612411
AT2G01450	5896.57	0.683788	0.217676	3.14131	0.00168194	0.0134723
AT2G01490	2159.09	0.514742	0.161479	3.18767	0.00143424	0.0119617
AT2G01620	906.851	0.509694	0.163632	3.11487	0.00184025	0.0143786
AT2G01710	772.226	0.609157	0.18267	3.33473	0.000853811	0.00815433
AT2G02360	333.049	0.600456	0.171986	3.4913	0.000480673	0.0052614
AT2G02730	395.048	0.500326	0.185089	2.70317	0.00686813	0.0374187
AT2G03470	853.327	0.536883	0.194703	2.75745	0.00582542	0.0332173
AT2G03530	366.282	0.659485	0.156502	4.2139	2.51004e-05	0.000552285
AT2G03540	30.0804	1.08047	0.303144	3.5642	0.000364969	0.0042856
AT2G03550	778.009	0.529522	0.147248	3.59614	0.000322978	0.00392634
AT2G03640	3747.45	1.00484	0.219722	4.57324	4.80241e-06	0.000147695
AT2G04550	496.976	0.695587	0.169691	4.09914	4.14694e-05	0.00081921
AT2G04690	1160.56	0.780134	0.158463	4.92314	8.51655e-07	3.48567e-05
AT2G05380	14840.3	0.730279	0.256507	2.84702	0.00441309	0.0273384
AT2G05520	14073.9	0.503842	0.15772	3.19453	0.0014006	0.0117627
AT2G05590	584.582	0.674458	0.137418	4.90806	9.198e-07	3.7016e-05
AT2G06002	58.9778	0.842138	0.325118	2.59026	0.00959043	0.0476812
AT2G11780	3.05242	1.43997	0.430609	3.34403	0.000825702	0.00793644
AT2G13360	65798.2	0.632758	0.184688	3.42609	0.000612329	0.00636612
AT2G13960	51.6619	0.892613	0.285514	3.12633	0.00177	0.0139253
AT2G15580	1061.89	0.541957	0.164942	3.28573	0.00101717	0.00924938
AT2G15695	1053.07	0.637941	0.246791	2.58495	0.00973932	0.0482421
AT2G15880	3330.56	2.6647	0.331043	8.0494	8.31994e-16	1.60835e-13
AT2G17020	598.605	0.534873	0.157015	3.4065	0.000658021	0.00669493
AT2G17040	51.3877	1.03931	0.387353	2.68312	0.00729398	0.039138
AT2G17230	1353.19	0.914654	0.218552	4.18506	2.85093e-05	0.000608132
AT2G17520	1536.87	0.715162	0.245271	2.91581	0.00354769	0.0232268
AT2G18250	458.333	0.552198	0.132623	4.16367	3.13173e-05	0.000655121
AT2G18300	1150.07	0.710049	0.151335	4.6919	2.70678e-06	9.17127e-05
AT2G18670	314.251	0.813347	0.259888	3.12961	0.00175039	0.0138111
AT2G18710	3481.31	0.548033	0.139639	3.92465	8.68565e-05	0.00143881
AT2G18770	438.617	0.504105	0.188893	2.66874	0.00761371	0.0404824
AT2G18890	244.378	0.677951	0.192916	3.51422	0.000441045	0.00492433
AT2G19270	924.843	0.741488	0.159494	4.64901	3.33533e-06	0.000108919
AT2G19560	376.511	0.655331	0.156575	4.18541	2.84658e-05	0.000608132
AT2G19900	34.0753	0.810018	0.273748	2.95899	0.00308646	0.0210937
AT2G20120	2039.58	0.712229	0.19216	3.70643	0.000210199	0.00283376
AT2G20500	108.549	0.829181	0.206739	4.01077	6.05206e-05	0.00109377
AT2G20860	3886.91	0.51753	0.145943	3.54612	0.000390944	0.00448798
AT2G21170	12046.9	0.553732	0.142686	3.88078	0.000104122	0.00165396
AT2G21180	181.359	0.587319	0.170384	3.44704	0.000566771	0.00598593
AT2G21330	17643.2	0.640082	0.193731	3.30397	0.000953245	0.00885787
AT2G21490	13.4439	1.70934	0.382309	4.47109	7.78217e-06	0.000219132
AT2G21970	2630.13	0.525059	0.145885	3.59912	0.000319297	0.00389555
AT2G22450	1419.44	0.587367	0.160563	3.65816	0.000254031	0.0032803
AT2G22540	1642.82	0.510726	0.159508	3.20188	0.00136532	0.0115246
AT2G22850	35.506	0.838952	0.316846	2.64782	0.00810121	0.0421937
AT2G22860	31.9462	1.42604	0.348604	4.09072	4.30036e-05	0.000838048
AT2G23070	3546.92	0.507432	0.153912	3.29689	0.000977627	0.0089994
AT2G23320	1337.35	0.797718	0.277779	2.87177	0.00408185	0.0257581
AT2G24270	4417.49	0.558922	0.175461	3.18545	0.00144531	0.0120263
AT2G24790	3867.35	0.636987	0.133576	4.76873	1.85389e-06	6.75627e-05
AT2G25200	783.27	1.07262	0.276507	3.87919	0.000104806	0.00166239
AT2G25430	5917.59	0.746634	0.240024	3.11066	0.00186671	0.0145486
AT2G25770	210.765	1.49241	0.368214	4.05311	5.05402e-05	0.00094658
AT2G26010	222.863	1.22225	0.39531	3.09188	0.00198895	0.0152382
AT2G26430	1441.46	0.656808	0.151965	4.32211	1.54546e-05	0.00037554
AT2G26740	2174.21	0.574896	0.199242	2.88542	0.00390893	0.0249355
AT2G27080	280.678	0.845643	0.292404	2.89204	0.00382746	0.0245973
AT2G27260	362.858	0.648975	0.209384	3.09944	0.00193887	0.0149923
AT2G27385	1748.78	1.0385	0.24185	4.29397	1.75504e-05	0.00041483
AT2G27500	1491.13	0.662115	0.237269	2.79057	0.00526154	0.0310149
AT2G27680	5993.36	0.560854	0.17049	3.28966	0.0010031	0.00914788
AT2G27830	1275.46	1.13417	0.247232	4.58746	4.48667e-06	0.00013957
AT2G28426	18.7025	1.11941	0.38383	2.91641	0.00354084	0.023217
AT2G28490	9.97804	1.54534	0.434906	3.55327	0.000380473	0.00441695
AT2G29300	520.918	1.15115	0.295825	3.89133	9.96945e-05	0.00159416
AT2G29340	1288.58	0.67622	0.189862	3.56164	0.000368542	0.00431313
AT2G30260	1189.99	0.527867	0.18646	2.83099	0.00464043	0.0283173
AT2G30350	380.268	0.625331	0.238961	2.61687	0.0088739	0.0451325
AT2G30550	556.723	0.962145	0.160128	6.00861	1.87124e-09	1.63364e-07
AT2G30590	794.339	0.571417	0.188659	3.02883	0.002455	0.0176706
AT2G30790	131.142	0.632153	0.194027	3.25806	0.00112177	0.00994572
AT2G30930	2302.76	0.779892	0.197641	3.946	7.94663e-05	0.00134837
AT2G31810	9339.24	0.966289	0.240913	4.01095	6.04743e-05	0.00109377
AT2G32000	675.887	0.500447	0.190026	2.63357	0.00844924	0.0435247
AT2G32090	868.432	0.699718	0.160458	4.36075	1.29616e-05	0.000326696
AT2G32150	2851.94	0.934484	0.290903	3.21235	0.00131652	0.0112209
AT2G32560	838.711	0.628521	0.173543	3.62171	0.000292665	0.00364585
AT2G32800	614.688	0.783065	0.296969	2.63686	0.00836781	0.0432045
AT2G33580	67.8431	1.08025	0.229851	4.6998	2.60416e-06	8.90723e-05
AT2G33800	10298.6	0.542013	0.145692	3.72026	0.000199021	0.00272204
AT2G34620	442.124	0.618913	0.191849	3.22604	0.00125515	0.0108182
AT2G34770	5082.86	1.16571	0.199062	5.85603	4.7406e-09	3.73232e-07
AT2G34900	709.432	0.659144	0.203797	3.23432	0.00121933	0.0105938
AT2G35240	983.07	0.502996	0.173332	2.90192	0.0037088	0.0240489
AT2G35470	509.203	0.741015	0.17112	4.33038	1.48856e-05	0.000364612
AT2G35660	405.343	0.534903	0.153291	3.48947	0.000483983	0.00529495
AT2G35680	2705.7	0.55655	0.204302	2.72416	0.00644655	0.0356238
AT2G35820	634.62	0.737233	0.177544	4.1524	3.29003e-05	0.000683613
AT2G35830	2352.7	0.577168	0.18836	3.06417	0.00218277	0.0162795
AT2G35900	570.884	0.689733	0.162784	4.23711	2.26415e-05	0.00050694
AT2G36000	3024.94	0.769254	0.172296	4.46472	8.01737e-06	0.000224269
AT2G36026	39.5887	0.776697	0.299638	2.59212	0.00953871	0.0475421
AT2G36050	204.498	0.918919	0.188789	4.86744	1.13056e-06	4.4586e-05
AT2G36220	517.557	1.37852	0.209071	6.59353	4.29491e-11	5.13752e-09
AT2G36900	1264.28	0.751205	0.184117	4.08004	4.50286e-05	0.000861993
AT2G37025	383.789	0.715273	0.242162	2.9537	0.00313992	0.0213915
AT2G37170	4657.92	0.801289	0.196002	4.08818	4.34778e-05	0.000841984
AT2G37340	2743.44	0.63689	0.149049	4.27303	1.92833e-05	0.000447006
AT2G37540	1843.65	0.864977	0.186951	4.62676	3.71429e-06	0.000119492
AT2G37900	15.9487	1.25798	0.395333	3.18208	0.00146224	0.0121392
AT2G38000	605.617	0.850523	0.22222	3.82739	0.000129512	0.00194861
AT2G38290	1361.92	0.599402	0.217687	2.7535	0.00589614	0.0335411
AT2G38370	289.596	0.602379	0.168996	3.56445	0.00036462	0.0042856
AT2G38610	382.918	0.541231	0.191305	2.82916	0.00466709	0.0284319
AT2G39000	1230.36	0.827452	0.17007	4.86536	1.14247e-06	4.49737e-05
AT2G39010	4895.5	1.04049	0.20196	5.15194	2.57805e-07	1.29808e-05
AT2G39580	2660.57	0.718192	0.185402	3.8737	0.000107194	0.00168913
AT2G39870	831.728	0.663569	0.218718	3.03391	0.00241408	0.017469
AT2G40350	9.92391	1.31462	0.426729	3.08068	0.00206525	0.015651
AT2G40420	1300.18	0.899489	0.299922	2.99907	0.00270804	0.0190301
AT2G40760	647.31	0.61318	0.200036	3.06535	0.00217417	0.0162433
AT2G40860	467.605	0.542134	0.20578	2.63453	0.00842541	0.043433
AT2G41100	10005.6	1.15994	0.339093	3.42072	0.000624547	0.0064629
AT2G41210	168.469	1.03018	0.260063	3.96129	7.45465e-05	0.00127893
AT2G41330	109.194	0.671482	0.224229	2.99463	0.00274778	0.0192531
AT2G41410	2703.12	0.988193	0.2655	3.72201	0.000197644	0.00270835
AT2G41430	15779.8	0.748308	0.242721	3.08299	0.00204931	0.0155629
AT2G41500	764.673	0.506979	0.177088	2.86287	0.00419828	0.0262784
AT2G41710	1012.15	0.679294	0.15322	4.43346	9.27347e-06	0.000254152
AT2G42030	938	0.602251	0.200183	3.0085	0.00262539	0.0185898
AT2G42160	810.189	0.525561	0.14296	3.67629	0.000236654	0.00309836
AT2G42290	279.47	0.527537	0.18927	2.78722	0.00531619	0.031235
AT2G42400	823.856	0.553322	0.13662	4.05008	5.11999e-05	0.000954804
AT2G42580	3620.04	0.6917	0.23543	2.93803	0.00330302	0.0221473
AT2G42690	2649	0.500788	0.118727	4.21797	2.46514e-05	0.000544065
AT2G42920	469.579	0.613884	0.210023	2.92294	0.00346747	0.0229234
AT2G43010	278.242	2.7107	0.200328	13.5313	1.02162e-41	7.13516e-39
AT2G43030	7664.89	0.585923	0.197505	2.96662	0.00301095	0.0206887
AT2G43370	390.727	0.574022	0.174241	3.29442	0.00098626	0.00905483
AT2G43400	2832.37	1.1417	0.297558	3.83689	0.000124601	0.00189448
AT2G43430	1002.48	0.724167	0.161854	4.47421	7.66927e-06	0.000216489
AT2G43930	25.2389	0.909375	0.348274	2.61109	0.0090253	0.0457092
AT2G44130	590.236	1.3244	0.299133	4.42746	9.53488e-06	0.000259346
AT2G44410	1149.81	0.651548	0.241899	2.69347	0.00707115	0.038232
AT2G44500	1236.84	1.02226	0.237741	4.29989	1.7088e-05	0.000407011
AT2G45000	1538.02	0.787393	0.26721	2.94672	0.00321162	0.021716
AT2G45170	3302.42	0.691623	0.182407	3.79164	0.000149656	0.00219229
AT2G45180	40443.1	0.521221	0.13829	3.76904	0.000163878	0.00234975
AT2G45620	2434.52	0.54779	0.202751	2.70179	0.00689668	0.037527
AT2G45670	2925.04	0.559346	0.146639	3.81445	0.000136487	0.00202958
AT2G45740	7149.65	0.704481	0.145981	4.82583	1.39421e-06	5.30077e-05
AT2G45980	2390.94	0.680051	0.203656	3.33921	0.000840185	0.00804548
AT2G46220	7369.99	0.994505	0.220031	4.51983	6.18879e-06	0.000181563
AT2G46260	1786.3	0.522733	0.172686	3.02708	0.00246932	0.0177501
AT2G46270	225.399	1.00639	0.214446	4.69298	2.69259e-06	9.15148e-05
AT2G46310	72.84	0.884511	0.271663	3.25591	0.0011303	0.00998578
AT2G46330	3068.56	0.602233	0.218365	2.75791	0.00581714	0.033214
AT2G46600	2323.36	1.1648	0.206776	5.63315	1.76945e-08	1.2135e-06
AT2G46800	1396.49	0.588571	0.185019	3.18114	0.00146697	0.0121598
AT2G47440	1038.27	0.993464	0.252311	3.93747	8.23469e-05	0.00138639
AT2G47700	2966.11	0.939283	0.161187	5.82728	5.63372e-09	4.35628e-07
AT2G47770	36.334	1.21676	0.3213	3.787	0.000152477	0.00222459
AT2G47920	162.109	0.970842	0.241587	4.0186	5.85438e-05	0.00106426
AT2G47960	1732.26	0.649909	0.118597	5.47997	4.25408e-08	2.63158e-06
AT2G48010	257.825	0.664259	0.244618	2.7155	0.00661763	0.0363558
AT3G01150	702.8	0.52154	0.141478	3.68636	0.000227481	0.00301419
AT3G01560	1276.16	0.550275	0.187164	2.94006	0.00328144	0.0220382
AT3G01850	1055.28	0.60743	0.180594	3.36351	0.000769593	0.00755667
AT3G02040	1121.27	1.76525	0.197608	8.93308	4.14324e-19	9.85771e-17
AT3G02130	890.866	0.625945	0.241226	2.59485	0.00946333	0.0472534
AT3G02340	525.082	0.769137	0.232892	3.30255	0.000958103	0.00888389
AT3G02540	1964.61	0.718026	0.138824	5.17221	2.31335e-07	1.17574e-05
AT3G02550	267.362	1.45132	0.225053	6.44881	1.12733e-10	1.21432e-08
AT3G02690	3424.64	0.679368	0.159261	4.26576	1.99226e-05	0.000458877
AT3G02830	2058.87	0.568123	0.145518	3.90413	9.4563e-05	0.00153018
AT3G03870	495.8	0.61562	0.229628	2.68094	0.00734152	0.0393541
AT3G04160	491.107	0.869947	0.23109	3.76454	0.000166854	0.00238296
AT3G04560	554.231	0.611232	0.193126	3.16494	0.00155113	0.012697
AT3G04600	1499.5	0.555161	0.137002	4.05222	5.0734e-05	0.000948568
AT3G04630	1005.42	0.509648	0.181509	2.80784	0.00498757	0.0298965
AT3G04880	1032.18	0.676346	0.223876	3.02107	0.00251882	0.0180519
AT3G04960	32.8938	0.760294	0.285351	2.66442	0.00771218	0.0408655
AT3G05250	433.099	0.668226	0.18229	3.66573	0.000246636	0.00320524
AT3G05290	541.082	0.590542	0.167557	3.52442	0.000424409	0.00477841
AT3G05360	200.426	0.811981	0.206491	3.93228	8.41445e-05	0.00140572
AT3G05490	1489.16	0.765632	0.184425	4.15145	3.30374e-05	0.000683726
AT3G06070	637.544	0.663824	0.191784	3.46131	0.000537561	0.0057532
AT3G06180	279.007	0.837608	0.188265	4.44909	8.62346e-06	0.00023845
AT3G06190	1494.25	0.842891	0.195116	4.31995	1.56061e-05	0.000378375
AT3G06380	2088.78	0.659321	0.169752	3.88402	0.000102745	0.00163931
AT3G06470	403.617	0.951524	0.25483	3.73396	0.000188493	0.00260752
AT3G06540	526.78	0.641953	0.193201	3.32272	0.000891455	0.00841731
AT3G06570	270.129	0.523171	0.181329	2.8852	0.00391165	0.0249355
AT3G06780	652.609	1.10966	0.257693	4.30612	1.66145e-05	0.000397921
AT3G06960	1105.54	0.514945	0.168282	3.06002	0.00221323	0.016433
AT3G07220	863.481	0.5938	0.135334	4.38767	1.14574e-05	0.000298154
AT3G07250	3.58622	1.49166	0.445468	3.34852	0.000812442	0.00786681
AT3G07350	400.142	0.978857	0.29006	3.37467	0.000739042	0.00733991
AT3G07370	644.648	0.538816	0.139782	3.85469	0.000115877	0.00179717
AT3G07500	138.376	0.77132	0.209612	3.67975	0.000233463	0.00306717
AT3G07550	340.969	0.788203	0.190271	4.14253	3.43498e-05	0.00070095
AT3G07560	4271.26	0.536091	0.148745	3.60409	0.000313252	0.00384128
AT3G07565	582.636	0.560656	0.167457	3.34806	0.000813804	0.00787431
AT3G07780	3244.6	0.800548	0.205284	3.89971	9.6307e-05	0.00155376
AT3G07870	1828.82	0.754394	0.223065	3.38195	0.000719735	0.00720433
AT3G08940	3038.15	1.36787	0.183439	7.45682	8.86331e-14	1.47615e-11
AT3G09030	515.942	0.577158	0.207011	2.78805	0.00530262	0.0311774
AT3G09085	227.68	0.516841	0.170734	3.02718	0.00246849	0.01775
AT3G09880	788.674	0.66912	0.222143	3.01211	0.00259439	0.0184107
AT3G10250	514.195	0.575163	0.167721	3.42929	0.000605168	0.00631462
AT3G10405	1046.09	0.513938	0.157476	3.26359	0.00110009	0.00980166
AT3G10572	612.237	0.603934	0.192738	3.13344	0.00172769	0.0136735
AT3G10770	2952.4	0.729829	0.16844	4.33287	1.4718e-05	0.000362114
AT3G10985	4064.8	0.956076	0.254811	3.7521	0.000175362	0.00247703
AT3G11020	83.2209	0.81428	0.305305	2.6671	0.00765091	0.0406503
AT3G11600	372.085	0.828841	0.200431	4.13529	3.54505e-05	0.000717326
AT3G11660	654.067	0.716696	0.255686	2.80303	0.00506246	0.0302282
AT3G11670	467.604	0.654835	0.177524	3.68871	0.000225394	0.00299204
AT3G11700	2564.43	0.570675	0.184593	3.09152	0.00199133	0.0152509
AT3G11930	2363.93	0.645247	0.193056	3.34227	0.000830953	0.00797119
AT3G12150	568.834	0.574421	0.155954	3.68327	0.000230262	0.00303803
AT3G12290	1691.37	0.699749	0.117308	5.96507	2.44536e-09	2.09394e-07
AT3G12400	1165.9	0.848516	0.202328	4.19376	2.74365e-05	0.000591073
AT3G12630	4098.54	0.508331	0.182578	2.78418	0.00536627	0.0314315
AT3G12650	509.899	0.591604	0.176606	3.34985	0.000808556	0.00783619
AT3G12981	21.0068	1.01101	0.368461	2.74386	0.00607212	0.0341816
AT3G13200	2961.01	0.52869	0.11836	4.46678	7.94044e-06	0.000222692
AT3G13310	968.044	1.18038	0.239886	4.92056	8.62951e-07	3.5186e-05
AT3G14010	2071.03	0.61858	0.154423	4.00575	6.18221e-05	0.00111228
AT3G14060	219.668	1.00975	0.239071	4.22364	2.40389e-05	0.000531631
AT3G14180	974.051	0.619157	0.199929	3.09689	0.00195562	0.0150895
AT3G14420	55058.4	0.703756	0.143064	4.91917	8.69128e-07	3.53049e-05
AT3G14660	5582.17	0.617296	0.151997	4.06125	4.88103e-05	0.000921352
AT3G15060	681.975	0.525884	0.191242	2.74984	0.0059625	0.0337746
AT3G15070	726.38	0.572028	0.192407	2.97302	0.00294888	0.0203615
AT3G15290	687.041	0.680262	0.143126	4.75289	2.00531e-06	7.21211e-05
AT3G15530	665.623	0.63066	0.13698	4.60402	4.14403e-06	0.000131149
AT3G15670	35.5977	1.99314	0.368943	5.4023	6.57921e-08	3.94589e-06
AT3G15760	109.587	1.33682	0.190603	7.01361	2.32253e-12	3.33014e-10
AT3G15780	474.448	0.875591	0.225733	3.87888	0.000104938	0.00166326
AT3G15840	7134.74	0.536178	0.169406	3.16505	0.00155054	0.012697
AT3G15850	6278.95	0.935248	0.14076	6.64427	3.04724e-11	3.75127e-09
AT3G16190	864.262	0.638665	0.167158	3.82073	0.000133055	0.00198537
AT3G16240	25083.1	0.988055	0.224348	4.40411	1.06218e-05	0.000281828
AT3G16570	3164.65	0.592207	0.179774	3.29418	0.000987102	0.00905506
AT3G17090	1520.63	0.658578	0.202269	3.25595	0.00113014	0.00998578
AT3G17100	1696.07	0.877732	0.159695	5.49631	3.87818e-08	2.44089e-06
AT3G17712	67.9654	0.916091	0.279569	3.2768	0.00104989	0.00946742
AT3G17790	224.308	1.00845	0.288037	3.50109	0.000463355	0.00512103
AT3G18050	2787.87	1.0462	0.184462	5.67161	1.41459e-08	9.97633e-07
AT3G18145	97.5381	0.773991	0.296663	2.609	0.00908083	0.045858
AT3G18295	205.745	0.665403	0.202114	3.29222	0.000994006	0.00908835
AT3G18320	356.814	0.700322	0.268706	2.60627	0.00915332	0.0461524
AT3G18773	291.247	0.955779	0.255117	3.74644	0.000179362	0.00251351
AT3G18800	461.325	0.933085	0.202802	4.60097	4.20538e-06	0.000132341
AT3G18830	1259.83	0.673785	0.198108	3.40111	0.00067114	0.00680602
AT3G18930	456.065	0.561809	0.170154	3.30177	0.000960782	0.00890492
AT3G18980	795.87	0.908929	0.207061	4.38967	1.13524e-05	0.000296132
AT3G19680	2150.46	1.40858	0.253459	5.55742	2.73798e-08	1.77485e-06
AT3G19800	1938.93	0.570159	0.15312	3.72361	0.000196396	0.00269465
AT3G19860	3355.92	0.809195	0.167618	4.82761	1.38179e-06	5.28341e-05
AT3G19910	1534.54	0.528962	0.173874	3.04222	0.00234844	0.0171314
AT3G19950	579.618	0.535862	0.179798	2.98036	0.0028791	0.0199822
AT3G19990	598.145	0.540044	0.20431	2.64326	0.00821126	0.0426194
AT3G20060	2199.12	0.605924	0.112609	5.38077	7.41694e-08	4.35188e-06
AT3G20230	1480.76	0.517728	0.141875	3.6492	0.000263062	0.00337215
AT3G20340	473.818	1.07968	0.279339	3.86513	0.000111031	0.00173945
AT3G20550	871.438	0.686594	0.187415	3.66348	0.000248807	0.0032257
AT3G20810	3956.06	0.785537	0.156622	5.01548	5.29018e-07	2.35674e-05
AT3G20830	210.438	0.773751	0.186713	4.14407	3.412e-05	0.000698234
AT3G21350	678.042	0.692703	0.144727	4.78626	1.6992e-06	6.25671e-05
AT3G21380	9.90885	1.28337	0.424618	3.02242	0.00250766	0.0179898
AT3G21755	214.308	1.17806	0.176904	6.65934	2.75069e-11	3.44448e-09
AT3G22190	1076.61	0.548781	0.191257	2.86933	0.00411338	0.0259269
AT3G22680	358.328	0.550706	0.159949	3.44302	0.000575266	0.00605969
AT3G23030	1867.27	0.608353	0.148783	4.08886	4.33492e-05	0.000840998
AT3G23080	1462.09	0.640416	0.206949	3.09456	0.00197103	0.0151705
AT3G23490	2484.37	0.536554	0.158641	3.38219	0.000719102	0.00720133
AT3G23710	483.195	0.602822	0.199746	3.01794	0.002545	0.0181794
AT3G23730	1386.39	1.04436	0.196239	5.32186	1.0271e-07	5.85201e-06
AT3G24315	411.855	0.510115	0.197422	2.58388	0.00976953	0.0483393
AT3G24420	138.614	0.706111	0.219959	3.21019	0.00132646	0.0112757
AT3G24982	11.0319	1.15517	0.434586	2.6581	0.00785831	0.0413866
AT3G25495	522.942	0.613962	0.161059	3.81203	0.000137831	0.00204435
AT3G25910	2551.05	0.523367	0.179488	2.91589	0.00354681	0.0232268
AT3G26085	1234.72	0.527061	0.20443	2.5782	0.00993167	0.0489485
AT3G26180	932.12	0.672584	0.141658	4.74795	2.05487e-06	7.36589e-05
AT3G26520	45477.1	1.00259	0.299764	3.34461	0.000823993	0.00793253
AT3G26580	4582.51	0.782331	0.23791	3.28835	0.00100777	0.00917544
AT3G26740	18598.9	0.781483	0.248422	3.14579	0.0016564	0.0133219
AT3G26890	2791.11	0.554861	0.182	3.0487	0.00229837	0.0168914
AT3G26900	2601.36	0.518544	0.14604	3.55071	0.000384198	0.00443641
AT3G27850	7561.61	0.527257	0.167574	3.14641	0.00165287	0.0133035
AT3G28180	1586.97	0.750508	0.250058	3.00134	0.00268794	0.0189381
AT3G28740	841.435	1.62959	0.270246	6.03	1.63962e-09	1.44307e-07
AT3G29370	39.1072	0.985318	0.34247	2.8771	0.00401354	0.025416
AT3G29670	241.163	0.977937	0.3808	2.56811	0.0102253	0.0499523
AT3G41979	81.6341	1.19746	0.398288	3.00652	0.00264261	0.0186978
AT3G43430	194.81	0.70006	0.23492	2.98	0.00288251	0.0199822
AT3G44120	97.7129	0.678462	0.229178	2.96041	0.00307226	0.0210232
AT3G44200	735.348	0.521168	0.195777	2.66204	0.00776677	0.0410543
AT3G45970	1627.13	1.36106	0.243311	5.59391	2.22007e-08	1.47674e-06
AT3G46630	485.907	1.32712	0.227307	5.83848	5.26805e-09	4.10283e-07
AT3G46640	1915.31	1.93689	0.322753	6.00116	1.9591e-09	1.69666e-07
AT3G47342	21.4761	0.984272	0.324689	3.03143	0.002434	0.0175491
AT3G47430	1339.98	0.628291	0.171275	3.66832	0.000244148	0.00317862
AT3G47470	11429.6	0.796863	0.246251	3.23598	0.00121226	0.0105451
AT3G47490	405.369	0.522541	0.17892	2.92053	0.00349442	0.0230313
AT3G47500	25.1358	1.51873	0.336045	4.51943	6.20053e-06	0.000181661
AT3G47560	811.727	0.595117	0.172059	3.45879	0.00054261	0.00579578
AT3G47610	796.612	0.679276	0.184317	3.68538	0.000228365	0.0030222
AT3G47850	586.41	0.5326	0.192581	2.7656	0.0056819	0.0327091
AT3G48520	94.6916	1.47926	0.3296	4.48803	7.18832e-06	0.000205594
AT3G48690	4004.99	1.07654	0.254069	4.2372	2.26326e-05	0.00050694
AT3G48740	4936.94	0.644487	0.194515	3.31331	0.000921982	0.00863401
AT3G49110	273.105	0.66128	0.18172	3.639	0.000273703	0.00347971
AT3G49160	273.744	0.849355	0.319334	2.65977	0.0078195	0.0412541
AT3G49590	827.057	0.598192	0.155453	3.84805	0.00011906	0.00183211
AT3G49780	1357.22	1.00238	0.31347	3.19769	0.00138532	0.0116427
AT3G49800	1105.89	0.661752	0.252852	2.61715	0.00886668	0.0451265
AT3G49870	2334.85	0.575068	0.178748	3.2172	0.00129449	0.0110998
AT3G50060	296.133	0.972214	0.273434	3.55557	0.00037716	0.00438555
AT3G50260	203.146	0.696814	0.197065	3.53596	0.000406298	0.00463286
AT3G50410	87.1514	0.690188	0.23684	2.91415	0.00356659	0.0233223
AT3G50470	79.1775	1.23887	0.233954	5.29536	1.18782e-07	6.62823e-06
AT3G50480	2549.51	0.943079	0.250111	3.77065	0.000162826	0.00234087
AT3G50570	246.336	1.30543	0.282904	4.6144	3.94233e-06	0.000125523
AT3G50650	422.391	0.572987	0.178613	3.20798	0.00133671	0.0113361
AT3G51000	891.775	0.679719	0.204122	3.32997	0.000868554	0.00826596
AT3G51500	747.981	1.18741	0.189709	6.25912	3.87156e-10	3.93536e-08
AT3G51510	3480.95	0.700181	0.175502	3.98958	6.61911e-05	0.00116794
AT3G51840	5795.88	0.681945	0.218746	3.11752	0.00182381	0.014276
AT3G52070	444.501	0.880571	0.205536	4.28427	1.83343e-05	0.000430072
AT3G52240	1236.09	0.636184	0.231774	2.74484	0.00605404	0.0341344
AT3G53030	471.697	0.503337	0.183047	2.74977	0.0059637	0.0337746
AT3G53470	630.713	1.05156	0.179681	5.85236	4.84635e-09	3.80175e-07
AT3G53920	2123.19	0.708482	0.160493	4.41441	1.01284e-05	0.000272749
AT3G54380	694.275	0.622762	0.170912	3.64376	0.000268685	0.00343203
AT3G54500	188.728	0.600496	0.191979	3.12793	0.00176041	0.013875
AT3G54810	1204.57	0.87073	0.243662	3.57352	0.000352214	0.0041808
AT3G54850	494.736	0.617043	0.237563	2.59739	0.00939348	0.0470239
AT3G54890	16125.1	0.697688	0.210835	3.30916	0.000935755	0.00873277
AT3G54920	4806.57	0.644548	0.172748	3.73114	0.000190612	0.00262862
AT3G55080	646.718	0.51514	0.13184	3.90732	9.33258e-05	0.00151747
AT3G56040	2079.69	0.662735	0.192951	3.43473	0.000593144	0.00620694
AT3G56400	474.047	0.713809	0.258512	2.76123	0.00575848	0.032992
AT3G56750	1014.44	0.510689	0.155703	3.27989	0.00103846	0.00940349
AT3G56860	2934.55	0.595961	0.189891	3.13844	0.00169849	0.0135347
AT3G56880	752.577	1.14852	0.248536	4.62115	3.81614e-06	0.000122043
AT3G56940	7086.81	0.617125	0.207765	2.97029	0.00297514	0.0204882
AT3G57260	11.1365	1.52718	0.428651	3.56275	0.000366985	0.00430422
AT3G57340	1153.28	0.531492	0.192158	2.76591	0.00567635	0.0327032
AT3G57400	1339.04	0.940967	0.254914	3.69131	0.000223098	0.00296679
AT3G57450	747.017	0.592836	0.215399	2.75227	0.00591837	0.0335899
AT3G57760	99.0553	0.772918	0.246131	3.14027	0.00168791	0.0134929
AT3G57800	1171.79	0.611462	0.213874	2.85898	0.00425003	0.0265682
AT3G58120	913.662	0.556489	0.204212	2.72505	0.00642915	0.0355913
AT3G58450	12.366	1.66475	0.401956	4.14163	3.4485e-05	0.000703045
AT3G58490	758.155	0.604839	0.184695	3.2748	0.00105738	0.00951909
AT3G58640	1568.63	0.544944	0.136692	3.98667	6.70071e-05	0.00117662
AT3G58670	758.366	0.560466	0.163168	3.4349	0.000592777	0.00620693
AT3G58750	1729.66	0.670765	0.248824	2.69574	0.00702322	0.0380435
AT3G59060	874.551	3.08675	0.19231	16.0509	5.63653e-58	5.30594e-55
AT3G59080	337.589	0.919092	0.24005	3.82874	0.0001288	0.00194195
AT3G59350	5534.84	0.725175	0.247231	2.93319	0.003355	0.0223574
AT3G59780	5773.58	0.551823	0.125878	4.38378	1.16638e-05	0.000300364
AT3G59930	359.249	0.947487	0.331578	2.85751	0.00426985	0.0266724
AT3G59940	4348.89	0.725843	0.260191	2.78965	0.00527654	0.0310864
AT3G60040	108.555	0.745487	0.218505	3.41176	0.000645448	0.00661506
AT3G60080	343.827	0.63676	0.228838	2.78259	0.00539276	0.0315308
AT3G60200	176.394	0.61279	0.211255	2.90071	0.00372315	0.024113
AT3G60220	132.716	0.86852	0.26535	3.27312	0.00106368	0.00955196
AT3G60320	4451.2	0.573237	0.202915	2.82501	0.00472797	0.0287059
AT3G60420	826.295	0.830194	0.241857	3.43259	0.000597856	0.00624719
AT3G60530	2168.44	0.63691	0.207532	3.06898	0.00214795	0.0161029
AT3G60670	20.2954	1.17525	0.342977	3.4266	0.000611182	0.00635881
AT3G60910	662.899	0.510262	0.155439	3.28272	0.00102812	0.00932548
AT3G61010	1320.95	0.58638	0.212625	2.75782	0.00581887	0.033214
AT3G61260	10339.8	0.817238	0.219217	3.72798	0.00019302	0.00265507
AT3G61790	672.569	0.53185	0.142407	3.73472	0.000187922	0.00260375
AT3G61980	252.618	0.678658	0.216376	3.13648	0.00170991	0.0135958
AT3G62070	115.341	0.817104	0.234821	3.47968	0.000502007	0.00546178
AT3G62260	145.91	0.71731	0.266626	2.69032	0.0071383	0.0384743
AT3G62660	1170.17	0.504825	0.163329	3.09085	0.00199582	0.0152744
AT3G62720	806.774	0.749898	0.279424	2.68373	0.00728063	0.0390955
AT3G62860	506.479	0.56814	0.192509	2.95124	0.00316502	0.0215358
AT4G00360	2676.96	0.699206	0.156096	4.47933	7.48786e-06	0.000212476
AT4G00590	338.903	0.612993	0.212067	2.89057	0.00384547	0.0246765
AT4G00895	3208.19	0.692642	0.188196	3.68042	0.000232848	0.00306149
AT4G00940	98.9688	0.774416	0.20965	3.69385	0.000220885	0.00294482
AT4G01000	2960.8	0.601816	0.200426	3.00269	0.00267605	0.018894
AT4G01026	781.231	1.05844	0.190602	5.55315	2.8057e-08	1.81332e-06
AT4G01120	1210.14	1.44454	0.216286	6.67882	2.40869e-11	3.08583e-09
AT4G01130	269.127	0.542099	0.205464	2.63841	0.00832959	0.0430807
AT4G01250	245.874	0.848989	0.249063	3.40874	0.000652647	0.00664962
AT4G01330	2618.86	0.86056	0.241722	3.56011	0.000370693	0.00432895
AT4G01550	184.448	0.659712	0.191018	3.45367	0.000553019	0.00588085
AT4G02440	1220.46	0.807915	0.205453	3.93235	8.41193e-05	0.00140572
AT4G02520	8412.98	0.793046	0.286906	2.76413	0.00570745	0.0328106
AT4G02540	1000	0.765624	0.173053	4.42422	9.67933e-06	0.000262615
AT4G02770	13916.2	0.558535	0.174534	3.20015	0.00137357	0.0115537
AT4G03110	1223.12	0.563793	0.167119	3.3736	0.000741924	0.0073584
AT4G03210	4529.42	0.963614	0.148209	6.50174	7.93946e-11	8.86068e-09
AT4G03635	141.817	0.532897	0.196819	2.70755	0.00677813	0.0370166
AT4G05060	899.147	1.01153	0.161636	6.25808	3.89758e-10	3.9433e-08
AT4G05150	4151.51	0.745237	0.230802	3.22891	0.00124265	0.010749
AT4G05460	377.416	0.758913	0.175363	4.32767	1.50694e-05	0.000367834
AT4G06746	213.722	0.509439	0.172412	2.95478	0.00312895	0.0213437
AT4G08040	254.942	1.67003	0.252586	6.6117	3.79921e-11	4.62116e-09
AT4G08320	430.423	0.510692	0.140315	3.6396	0.000273062	0.00347497
AT4G08950	8224.51	1.60224	0.315974	5.0708	3.96146e-07	1.85648e-05
AT4G09460	310.559	0.870976	0.141134	6.17125	6.7751e-10	6.51946e-08
AT4G12040	1478.21	0.784614	0.166227	4.72013	2.35698e-06	8.23079e-05
AT4G12340	882.368	0.506721	0.176102	2.87742	0.0040094	0.0254046
AT4G12560	1815.68	0.62848	0.217688	2.88707	0.00388846	0.0248565
AT4G13110	154.227	0.85672	0.233728	3.66546	0.000246893	0.00320665
AT4G13340	6515.5	0.872047	0.325796	2.67667	0.00743579	0.0397512
AT4G13510	3440.44	0.748071	0.276621	2.70432	0.0068445	0.0373275
AT4G14930	784.297	0.517423	0.13811	3.74645	0.000179352	0.00251351
AT4G15620	307.416	0.706009	0.196762	3.58814	0.000333046	0.00400376
AT4G15680	121.323	1.34605	0.417144	3.22682	0.00125174	0.0108017
AT4G15760	3009.76	0.778598	0.276886	2.81198	0.00492381	0.029657
AT4G15800	940.262	0.668036	0.174386	3.83078	0.000127736	0.00193129
AT4G16008	79.0312	0.595967	0.228893	2.6037	0.00922246	0.0463822
AT4G16280	1108.22	0.653309	0.195849	3.33578	0.000850592	0.00812717
AT4G16330	1199.44	1.01353	0.155571	6.51489	7.27435e-11	8.24591e-09
AT4G16420	836.931	0.532482	0.176175	3.02246	0.00250727	0.0179898
AT4G16510	249.074	0.553101	0.181333	3.05019	0.00228698	0.0168134
AT4G16580	637.396	0.584828	0.183437	3.18817	0.00143176	0.0119549
AT4G17490	379.851	0.790521	0.248398	3.18247	0.00146022	0.0121317
AT4G17810	418.35	0.533926	0.163775	3.26011	0.00111368	0.00988616
AT4G17840	1794.91	0.654117	0.226021	2.89406	0.003803	0.0244546
AT4G17970	164.599	1.09636	0.346749	3.16182	0.00156784	0.0127951
AT4G18210	92.4484	0.860671	0.262178	3.28277	0.00102792	0.00932548
AT4G18220	165.711	0.820453	0.314477	2.60894	0.00908221	0.045858
AT4G18700	1857.94	0.59913	0.205673	2.91302	0.00357946	0.0233782
AT4G19150	649.705	0.63484	0.171664	3.69814	0.000217182	0.00290796
AT4G19170	654.429	1.39836	0.270006	5.17899	2.23093e-07	1.14189e-05
AT4G19190	1017.57	0.883198	0.290226	3.04314	0.00234127	0.0171021
AT4G19420	2189.09	0.580454	0.162517	3.57166	0.000354723	0.00420367
AT4G19520	1185.74	0.934902	0.323204	2.89261	0.00382061	0.0245606
AT4G19530	3499.42	0.685525	0.261636	2.62015	0.00878909	0.0448486
AT4G19600	955.95	0.563848	0.171008	3.29719	0.000976559	0.0089934
AT4G19660	469.889	0.762971	0.213008	3.58188	0.00034113	0.0040783
AT4G19830	544.569	0.516593	0.13304	3.88299	0.000103181	0.00164505
AT4G20380	1245.32	0.563872	0.205707	2.74115	0.00612254	0.0343595
AT4G21450	2453.85	0.869587	0.18161	4.78823	1.68263e-06	6.20623e-05
AT4G21560	682.278	0.578327	0.146154	3.95696	7.59096e-05	0.00129767
AT4G22330	1412.89	0.535702	0.186357	2.8746	0.00404545	0.0255881
AT4G22360	597.255	0.517013	0.168796	3.06294	0.00219173	0.0163237
AT4G22490	329.922	0.853695	0.290348	2.94025	0.00327948	0.0220372
AT4G22690	1674.71	0.56646	0.178176	3.17921	0.00147677	0.0122176
AT4G23180	353.62	0.706156	0.257235	2.74517	0.00604791	0.034129
AT4G23400	3796.81	0.666456	0.187719	3.55029	0.000384805	0.00444105
AT4G23530	424.677	0.668707	0.199073	3.3591	0.000781969	0.00762975
AT4G23730	700.689	0.601844	0.144447	4.16653	3.09268e-05	0.000647579
AT4G23770	72.533	0.771936	0.269334	2.86609	0.0041557	0.02611
AT4G23870	335.154	1.45411	0.259728	5.59859	2.161e-08	1.44481e-06
AT4G23890	2323.73	0.882721	0.145423	6.07003	1.27884e-09	1.16337e-07
AT4G24110	52.038	1.02601	0.377685	2.71657	0.00659619	0.0363117
AT4G24220	6082.3	0.610254	0.178958	3.41004	0.000649539	0.00663357
AT4G24370	273.509	0.776151	0.175696	4.41759	9.98068e-06	0.000269777
AT4G24630	784.538	0.515402	0.157225	3.27812	0.001045	0.0094388
AT4G24730	305.65	0.521103	0.145629	3.5783	0.00034584	0.00411869
AT4G25080	7152.81	0.649616	0.144829	4.4854	7.27766e-06	0.000207874
AT4G25100	21270.3	0.54976	0.204804	2.68433	0.00726754	0.0390608
AT4G25180	430.092	0.701743	0.162836	4.30951	1.63617e-05	0.000393651
AT4G25650	2563.33	0.58456	0.196923	2.96847	0.00299285	0.0205839
AT4G25810	2782.02	1.52905	0.440591	3.47045	0.000519587	0.00559959
AT4G25835	275.785	0.58501	0.225104	2.59884	0.00935394	0.0469015
AT4G25910	1509.62	0.674051	0.148732	4.53198	5.84332e-06	0.000172597
AT4G26160	298.712	0.56556	0.195675	2.8903	0.00384868	0.0246786
AT4G26520	1520.61	0.635731	0.156422	4.06422	4.81943e-05	0.000912111
AT4G27020	716.99	0.743607	0.205054	3.6264	0.000287399	0.00360723
AT4G27280	655.646	1.00476	0.26565	3.78228	0.0001554	0.00225357
AT4G27310	23.3955	1.33522	0.346491	3.85354	0.000116424	0.00180049
AT4G27350	433.202	0.836236	0.230803	3.62316	0.000291027	0.0036359
AT4G27410	609.08	0.719408	0.277384	2.59355	0.00949911	0.0473774
AT4G27460	75.8392	0.764925	0.297051	2.57506	0.0100221	0.0492263
AT4G27657	69.0177	1.08985	0.303621	3.5895	0.000331317	0.00398741
AT4G27750	671.541	0.564705	0.13081	4.317	1.58167e-05	0.000382195
AT4G27800	7333.9	0.513391	0.149954	3.42367	0.000617821	0.00641249
AT4G27950	67.3699	0.707137	0.268179	2.6368	0.00836911	0.0432045
AT4G27990	1368.01	0.800338	0.244079	3.27901	0.00104174	0.00941739
AT4G28020	238.761	0.772694	0.22568	3.42386	0.000617395	0.00641114
AT4G28030	3059.27	0.609643	0.142046	4.29188	1.77168e-05	0.00041785
AT4G28085	80.2347	0.617599	0.236332	2.61328	0.00896788	0.0455142
AT4G28150	130.662	1.46392	0.241492	6.06199	1.34449e-09	1.20908e-07
AT4G29900	4850.75	0.902505	0.217132	4.15649	3.23179e-05	0.000672969
AT4G30210	5888.07	0.769274	0.244975	3.14021	0.00168824	0.0134929
AT4G30270	13555	1.44289	0.304511	4.73836	2.1545e-06	7.64707e-05
AT4G30280	812.764	0.821422	0.240805	3.41116	0.000646879	0.00661582
AT4G30440	3467.7	1.20565	0.177915	6.77654	1.23086e-11	1.63493e-09
AT4G30470	383.061	0.519176	0.175186	2.96357	0.00304097	0.0208526
AT4G30550	1351.84	0.779381	0.158878	4.90552	9.31804e-07	3.73602e-05
AT4G31040	2517.21	0.574835	0.185257	3.10291	0.00191627	0.0148494
AT4G31240	220.091	0.931903	0.227406	4.09798	4.16776e-05	0.000821824
AT4G31430	1180.83	0.537483	0.138311	3.88606	0.000101885	0.00162799
AT4G32060	6293.83	0.549626	0.189674	2.89774	0.00375857	0.0242554
AT4G32260	26135.3	0.501124	0.176443	2.84015	0.00450929	0.027736
AT4G32320	990.489	0.739796	0.153057	4.83346	1.34179e-06	5.14177e-05
AT4G32340	1318.32	0.802516	0.162714	4.93207	8.13608e-07	3.35483e-05
AT4G32350	281.451	0.545013	0.193876	2.81115	0.00493655	0.0297222
AT4G32760	3553.45	0.536089	0.183294	2.92475	0.00344729	0.0228179
AT4G32790	446.961	0.685215	0.207701	3.29904	0.00097017	0.00896506
AT4G32800	174.14	0.883845	0.250267	3.53161	0.000413035	0.00468445
AT4G32940	2623.45	0.71102	0.241011	2.95016	0.00317613	0.0215636
AT4G32980	606.509	0.846501	0.262151	3.22906	0.001242	0.0107476
AT4G33490	390.732	0.563222	0.148888	3.78287	0.000155031	0.00225237
AT4G33666	1007.76	0.751369	0.228196	3.29265	0.000992484	0.00908211
AT4G33670	1574.21	0.550534	0.161192	3.4154	0.000636875	0.00655239
AT4G33690	279.846	0.643943	0.191257	3.36689	0.000760201	0.00748609
AT4G33910	853.004	0.62727	0.16324	3.84263	0.000121724	0.00185899
AT4G33950	469.923	0.50976	0.173527	2.93764	0.00330718	0.0221546
AT4G33980	1123.39	0.746912	0.266585	2.80178	0.0050821	0.0302953
AT4G34000	521.762	0.895547	0.216992	4.12711	3.67358e-05	0.00073645
AT4G34030	3936.25	0.806969	0.305563	2.64092	0.00826801	0.0428153
AT4G34138	2224.32	0.919831	0.346094	2.65775	0.0078664	0.0414091
AT4G34140	751.843	0.632988	0.245179	2.58173	0.00983052	0.0485162
AT4G34480	1182.63	0.841575	0.227311	3.7023	0.000213652	0.00287138
AT4G34680	401.397	1.05184	0.211052	4.98378	6.23554e-07	2.70409e-05
AT4G34990	104.907	0.661728	0.191076	3.46316	0.000533865	0.00572214
AT4G35000	4838.79	0.597367	0.158651	3.76529	0.000166355	0.0023774
AT4G35470	1402.47	0.638538	0.197803	3.22815	0.00124594	0.0107688
AT4G35490	1285.65	0.649601	0.184343	3.52387	0.000425299	0.00478594
AT4G35750	6333.35	0.603226	0.213239	2.82888	0.00467114	0.0284486
AT4G36040	3397.72	1.27182	0.30822	4.12632	3.68613e-05	0.000738283
AT4G36050	502.131	0.80776	0.22734	3.55309	0.000380739	0.00441768
AT4G36690	4727.25	0.593587	0.186277	3.18659	0.0014396	0.0119952
AT4G36730	4566.22	1.44104	0.202835	7.10448	1.20779e-12	1.75503e-10
AT4G36780	1823.22	0.56766	0.142216	3.99153	6.56483e-05	0.00116218
AT4G36808	13.4863	1.02754	0.35698	2.87842	0.00399668	0.0253462
AT4G37020	375.434	0.502852	0.166581	3.01866	0.00253894	0.0181501
AT4G37220	123.894	1.43565	0.395	3.63456	0.000278459	0.00352775
AT4G37240	181.323	0.918454	0.256014	3.58751	0.000333852	0.00400456
AT4G37320	211.935	0.612891	0.169938	3.60656	0.000310289	0.00381275
AT4G37440	1308.87	0.68733	0.21236	3.23663	0.00120949	0.0105294
AT4G37925	2890.04	0.63939	0.210629	3.03563	0.00240035	0.0173987
AT4G37980	1613.32	0.563401	0.199045	2.83052	0.00464721	0.0283507
AT4G38090	620.68	0.660561	0.170311	3.87856	0.000105079	0.00166378
AT4G38400	231.335	0.897964	0.268454	3.34495	0.000822967	0.00792971
AT4G38430	1899.53	0.513714	0.180826	2.84094	0.00449811	0.0276884
AT4G38540	2104.26	0.546993	0.197148	2.77453	0.00552807	0.0321225
AT4G38690	1212.34	0.793336	0.248819	3.1884	0.00143061	0.0119499
AT4G38730	225.448	0.644618	0.168648	3.82227	0.000132231	0.00197853
AT4G39100	1902.88	0.515942	0.172552	2.99007	0.00278915	0.0194925
AT4G39360	11.0287	1.72028	0.40904	4.20565	2.60336e-05	0.000570499
AT4G39675	320.454	1.43083	0.313121	4.56956	4.88739e-06	0.000149038
AT5G01200	79.1832	0.97794	0.286002	3.41935	0.000627712	0.00648715
AT5G01240	1773.42	0.689628	0.184841	3.73093	0.000190775	0.0026292
AT5G01450	487.375	0.530605	0.117669	4.5093	6.50408e-06	0.000189529
AT5G01530	38146	0.588163	0.191478	3.0717	0.00212846	0.0159845
AT5G01600	7221.33	1.42558	0.279856	5.09397	3.50638e-07	1.67586e-05
AT5G01670	503.133	0.689678	0.204078	3.37948	0.000726235	0.0072493
AT5G01760	20.8928	0.927747	0.351377	2.64032	0.00828289	0.0428768
AT5G01920	3993.41	0.579943	0.185956	3.11871	0.00181644	0.0142337
AT5G02020	464.872	1.20627	0.304123	3.9664	7.29679e-05	0.00125983
AT5G02150	709.244	1.00805	0.17663	5.70716	1.14875e-08	8.34616e-07
AT5G02160	11415.7	0.863972	0.190502	4.53524	5.75391e-06	0.000170421
AT5G02840	2428.3	0.647126	0.165271	3.91555	9.01987e-05	0.00148283
AT5G03240	21783.9	0.617179	0.176645	3.4939	0.000476017	0.0052316
AT5G03310	22.9889	0.949392	0.366609	2.58966	0.00960706	0.0477289
AT5G03360	169.763	0.658789	0.218199	3.01921	0.00253437	0.0181394
AT5G03450	445.668	0.70997	0.152304	4.66153	3.1387e-06	0.00010375
AT5G03555	669.575	0.716509	0.195797	3.65944	0.000252767	0.00326972
AT5G04150	72.5506	0.907467	0.316378	2.8683	0.00412686	0.0259967
AT5G04250	180.239	0.533521	0.194399	2.74446	0.00606106	0.0341518
AT5G04340	496.398	2.26658	0.254351	8.91124	5.04662e-19	1.18766e-16
AT5G04720	1608.01	0.764106	0.295319	2.58739	0.00967067	0.0479788
AT5G04910	624.776	0.588261	0.180779	3.25403	0.00113781	0.0100263
AT5G05100	2521.05	0.839956	0.187341	4.48358	7.34012e-06	0.000209107
AT5G05440	1912.91	0.666357	0.185355	3.59503	0.000324353	0.00393641
AT5G05490	33.2904	1.29314	0.318486	4.06028	4.90145e-05	0.000924323
AT5G05550	828.892	0.613967	0.194001	3.16476	0.00155213	0.0127004
AT5G05690	5377.62	0.70919	0.195982	3.61864	0.000296151	0.00367238
AT5G05800	840.496	0.633027	0.143879	4.39971	1.08394e-05	0.00028655
AT5G06280	312.243	0.899246	0.173369	5.18687	2.13853e-07	1.10241e-05
AT5G06340	2398.83	0.55691	0.175015	3.18207	0.00146225	0.0121392
AT5G06370	1137.45	0.617555	0.144964	4.26007	2.04365e-05	0.000468224
AT5G06760	36.8539	1.24813	0.348501	3.58142	0.000341727	0.00407868
AT5G06780	661.957	0.741001	0.180544	4.10426	4.05611e-05	0.000801999
AT5G06865	139.236	0.838643	0.294045	2.85209	0.00434334	0.0270223
AT5G06870	506.621	0.629017	0.236245	2.66256	0.00775493	0.0410117
AT5G06980	64.9658	2.15162	0.289138	7.44149	9.9554e-14	1.64538e-11
AT5G07100	472.851	0.516169	0.168122	3.07021	0.0021391	0.0160533
AT5G08080	936.201	0.514641	0.153842	3.34526	0.000822065	0.00792454
AT5G08150	218.457	1.04045	0.314809	3.30503	0.00094967	0.00883217
AT5G08330	467.551	0.788786	0.265607	2.96974	0.00298048	0.0205184
AT5G08340	305.681	0.647101	0.167622	3.86049	0.00011316	0.00176388
AT5G08520	1344.86	0.615631	0.195684	3.14605	0.00165491	0.0133149
AT5G08770	289.313	0.522702	0.180884	2.88971	0.00385598	0.0247078
AT5G08790	1373.62	0.753673	0.277328	2.71763	0.00657518	0.0362145
AT5G09310	456.438	0.516159	0.15962	3.23368	0.00122206	0.0106109
AT5G09440	2359.68	0.83585	0.323401	2.58456	0.00975036	0.0482639
AT5G09660	27952.1	0.506818	0.165426	3.06371	0.00218609	0.016293
AT5G09680	520.899	0.50728	0.140298	3.61572	0.000299509	0.00370553
AT5G09710	37.8452	0.841643	0.296649	2.83717	0.00455161	0.0279374
AT5G10150	1087.39	0.623295	0.231259	2.69523	0.00703407	0.0380737
AT5G10180	1152.62	0.599956	0.173729	3.45341	0.000553551	0.00588239
AT5G10380	472.35	0.991341	0.22762	4.35525	1.32913e-05	0.000333066
AT5G11580	2157.09	0.688515	0.179639	3.83277	0.000126707	0.00191842
AT5G11730	352.439	0.607507	0.149788	4.05577	4.99697e-05	0.00093833
AT5G12120	1969.54	0.553564	0.21427	2.58349	0.00978071	0.0483586
AT5G12230	1023.39	0.569853	0.162418	3.50856	0.000450539	0.00501781
AT5G12390	344.357	0.58015	0.162158	3.57769	0.000346642	0.00412598
AT5G12840	397.782	1.03981	0.191366	5.43362	5.52231e-08	3.34726e-06
AT5G12890	303.211	0.630487	0.234301	2.69093	0.00712541	0.038424
AT5G13140	1446.82	0.582746	0.162285	3.59088	0.000329557	0.00397152
AT5G14410	491.716	0.787125	0.246926	3.18769	0.00143415	0.0119617
AT5G14450	655.027	0.919467	0.169198	5.43427	5.50213e-08	3.34625e-06
AT5G14510	71.7382	0.812815	0.226274	3.59218	0.000327925	0.0039598
AT5G14740	80855.1	0.843912	0.141632	5.95849	2.54577e-09	2.15306e-07
AT5G14920	4811.93	0.782472	0.212459	3.68293	0.000230571	0.00304025
AT5G14970	2954.82	0.568603	0.118717	4.78956	1.67146e-06	6.17555e-05
AT5G15260	315.762	0.73446	0.186614	3.93571	8.29517e-05	0.00139283
AT5G15390	638.962	0.638899	0.126067	5.06795	4.02117e-07	1.8804e-05
AT5G16010	2099.09	0.600594	0.231908	2.58979	0.00960336	0.0477215
AT5G16030	882.841	0.778956	0.181978	4.28051	1.86469e-05	0.000435517
AT5G16110	9380.46	0.682498	0.227392	3.00142	0.00268728	0.0189381
AT5G16160	65.7701	0.619725	0.239165	2.5912	0.00956415	0.0476359
AT5G16400	1076.49	0.517469	0.162774	3.17905	0.00147756	0.0122178
AT5G16470	2910.2	0.592974	0.142928	4.14875	3.34293e-05	0.000689313
AT5G16505	861.638	0.609209	0.154705	3.93787	8.2209e-05	0.00138514
AT5G16620	2669.85	0.606194	0.151134	4.01096	6.04724e-05	0.00109377
AT5G16780	1637.8	0.633099	0.207324	3.05367	0.00226063	0.0166875
AT5G16810	636.21	1.01403	0.175072	5.79206	6.95274e-09	5.31921e-07
AT5G16820	272.858	0.566064	0.218021	2.59637	0.00942144	0.0471303
AT5G16880	3380.22	0.672267	0.164387	4.08955	4.3221e-05	0.000840016
AT5G17300	576.107	1.95672	0.237509	8.2385	1.74382e-16	3.52854e-14
AT5G17650	298.487	0.665496	0.244111	2.72621	0.0064067	0.0355156
AT5G17690	551.275	0.589463	0.202658	2.90865	0.00362989	0.0236719
AT5G17850	186.541	0.756458	0.257789	2.93441	0.00334184	0.0222903
AT5G17900	1175.97	0.671176	0.215524	3.11417	0.00184466	0.0144079
AT5G18110	2263.15	0.757543	0.14777	5.12649	2.95194e-07	1.46232e-05
AT5G18140	1278.45	0.555157	0.179502	3.09276	0.00198302	0.0152196
AT5G18630	1690.24	0.601491	0.231955	2.59314	0.00951042	0.0474229
AT5G18650	3428.7	0.577827	0.142213	4.06312	4.84207e-05	0.000914797
AT5G18850	587.259	0.68605	0.156129	4.39411	1.11229e-05	0.000292538
AT5G19000	975.804	0.59237	0.155579	3.80752	0.000140368	0.00207447
AT5G19190	1608.54	1.90446	0.195444	9.7443	1.95115e-22	5.9499e-20
AT5G19200	189.355	0.847295	0.170543	4.96822	6.7569e-07	2.90265e-05
AT5G19290	952.511	0.559545	0.175597	3.18653	0.00143991	0.0119952
AT5G19940	2948.07	0.680027	0.117842	5.77065	7.89676e-09	5.93655e-07
AT5G20010	6500.3	0.681924	0.166789	4.08854	4.34091e-05	0.000841407
AT5G20120	432.753	0.559984	0.198628	2.81925	0.00481356	0.0291357
AT5G20150	256.407	0.979622	0.247166	3.96341	7.38865e-05	0.00126962
AT5G20225	6.32582	1.87834	0.445883	4.21264	2.52401e-05	0.000554795
AT5G20380	852.128	0.827614	0.236972	3.49246	0.000478601	0.00524668
AT5G21170	3728.48	0.909923	0.214465	4.24275	2.20794e-05	0.000496407
AT5G21222	2258.37	0.664773	0.207419	3.20497	0.00135076	0.0114329
AT5G21930	5414.73	0.843372	0.302073	2.79195	0.00523922	0.0309254
AT5G22000	2176.71	0.752888	0.146954	5.1233	3.00235e-07	1.47736e-05
AT5G22120	812.049	0.506928	0.138891	3.64982	0.000262426	0.00336798
AT5G22470	4.14308	1.46117	0.446521	3.27235	0.00106656	0.00956591
AT5G22830	1200.16	0.636159	0.175205	3.63094	0.000282395	0.0035651
AT5G22850	721.007	0.540662	0.159919	3.38084	0.000722642	0.00722342
AT5G22920	9681.09	0.888832	0.292465	3.03911	0.00237278	0.0172508
AT5G23080	945.098	0.765321	0.186404	4.1057	4.03088e-05	0.000799932
AT5G23130	359.939	0.763848	0.196736	3.88261	0.00010334	0.00164516
AT5G23210	2664.55	0.718863	0.15702	4.57817	4.69064e-06	0.000145289
AT5G23590	984.015	0.634781	0.187603	3.38364	0.000715325	0.00717679
AT5G23610	1167.15	0.547375	0.198378	2.75925	0.00579336	0.033113
AT5G23710	257.141	0.580383	0.211215	2.74783	0.00599912	0.0339219
AT5G24160	759.927	0.80216	0.253213	3.16793	0.00153528	0.0126149
AT5G24420	143.932	0.660046	0.223821	2.94899	0.0031881	0.021611
AT5G24460	982.109	0.805091	0.262888	3.06249	0.00219503	0.0163427
AT5G24520	1002.37	0.535361	0.177445	3.01705	0.00255251	0.018215
AT5G24590	664.943	0.60065	0.205724	2.91969	0.00350375	0.0230787
AT5G24890	1278.38	0.771037	0.206501	3.73382	0.0001886	0.00260752
AT5G25060	1561.39	0.522803	0.202417	2.58281	0.00979997	0.0484427
AT5G25080	644.652	0.52935	0.147311	3.59342	0.000326369	0.00395202
AT5G25270	3050.3	0.750874	0.132611	5.66225	1.49403e-08	1.04684e-06
AT5G25520	918.526	0.541931	0.193698	2.79781	0.00514511	0.0305401
AT5G27930	188.765	0.652618	0.193531	3.37215	0.000745833	0.00738622
AT5G35100	2000.57	0.652736	0.174136	3.74843	0.000177942	0.00250333
AT5G36910	54.2888	1.09864	0.270225	4.06567	4.78953e-05	0.000908039
AT5G37540	334.068	0.903173	0.294729	3.06442	0.00218092	0.0162712
AT5G37770	404.075	0.707554	0.210379	3.36323	0.000770355	0.00756073
AT5G37930	409.805	0.506693	0.156355	3.24065	0.00119256	0.0103988
AT5G39530	645.188	1.00701	0.198001	5.08587	3.65945e-07	1.74133e-05
AT5G39660	122.038	2.10332	0.305525	6.88429	5.80775e-12	8.06049e-10
AT5G40330	108.85	0.708005	0.247459	2.8611	0.00422168	0.026402
AT5G41270	268.086	0.681502	0.221146	3.08169	0.00205832	0.0156257
AT5G41560	396.686	0.644502	0.15701	4.10483	4.04605e-05	0.000800936
AT5G42050	2819.3	0.780015	0.30344	2.57058	0.0101529	0.0497329
AT5G42200	259.222	1.09623	0.183865	5.96215	2.48935e-09	2.12192e-07
AT5G42900	2898.59	1.06207	0.250956	4.23209	2.31526e-05	0.000514659
AT5G42920	966.367	0.560199	0.187612	2.98594	0.00282712	0.019688
AT5G43100	1281.74	0.508614	0.145491	3.49585	0.00047255	0.00520142
AT5G43190	1038.04	0.776086	0.29143	2.66303	0.00774415	0.0409747
AT5G43950	96.4024	0.546706	0.188622	2.89842	0.00375051	0.0242275
AT5G44005	284.413	1.03743	0.247147	4.19761	2.69741e-05	0.000585774
AT5G44020	19617.9	0.965554	0.242024	3.98949	6.62146e-05	0.00116794
AT5G44090	1672.76	0.501184	0.127329	3.93615	8.27991e-05	0.00139183
AT5G44420	65.3926	1.28209	0.415161	3.08817	0.00201395	0.0153779
AT5G44430	35.2744	1.23046	0.431206	2.85353	0.00432371	0.0269156
AT5G44510	651.169	0.735865	0.214234	3.43486	0.000592856	0.00620693
AT5G45130	1952.13	0.518518	0.131294	3.94929	7.83844e-05	0.0013321
AT5G45310	112.995	0.898491	0.263584	3.40875	0.000652608	0.00664962
AT5G45340	92.9063	0.791601	0.301246	2.62776	0.00859501	0.0440973
AT5G45360	1176.91	0.562422	0.141068	3.9869	6.69428e-05	0.00117662
AT5G45660	289.52	0.792244	0.164453	4.81746	1.45398e-06	5.47479e-05
AT5G45800	705.095	0.550063	0.175505	3.13418	0.00172338	0.0136566
AT5G45820	15.602	1.34476	0.433134	3.10472	0.00190456	0.0147785
AT5G45830	5.67502	1.77695	0.446929	3.97591	7.01109e-05	0.00122122
AT5G46410	1150.75	0.633765	0.181466	3.49247	0.000478577	0.00524668
AT5G46470	1036.13	0.873137	0.240549	3.62978	0.000283667	0.00357697
AT5G47070	464.033	0.637634	0.231696	2.75202	0.00592283	0.0335958
AT5G47180	1152.22	0.517811	0.17737	2.91938	0.00350725	0.0230858
AT5G47390	704.429	0.804413	0.263271	3.05546	0.00224716	0.0166108
AT5G47640	867.865	0.547408	0.158373	3.45645	0.000547337	0.00583476
AT5G47810	342.096	0.607636	0.195666	3.10548	0.0018997	0.0147474
AT5G48620	3183.99	0.787363	0.258512	3.04575	0.00232098	0.0170027
AT5G49380	21.6023	1.22807	0.362186	3.39071	0.000697114	0.00702664
AT5G49400	829.587	0.511867	0.176604	2.89839	0.00375089	0.0242275
AT5G51150	1002.82	0.535223	0.202091	2.64843	0.00808671	0.0421385
AT5G51390	132.583	0.780544	0.191555	4.07477	4.60596e-05	0.00087785
AT5G51430	1553.18	0.649353	0.162395	3.9986	6.37171e-05	0.00113668
AT5G51550	5437.47	1.12618	0.302364	3.72459	0.000195637	0.00268594
AT5G51560	571.833	0.509895	0.137153	3.71771	0.000201041	0.00274275
AT5G52100	2448.15	0.671194	0.144653	4.64002	3.4837e-06	0.000113252
AT5G52440	2719.4	0.600406	0.166923	3.59691	0.000322024	0.00392133
AT5G52760	27.4582	1.16087	0.411581	2.82052	0.00479462	0.0290454
AT5G53130	1411.99	0.954959	0.26708	3.57555	0.000349493	0.00415397
AT5G53160	6482.9	0.880961	0.175189	5.02862	4.94014e-07	2.22831e-05
AT5G54080	4247.28	1.5801	0.280442	5.63432	1.75748e-08	1.21183e-06
AT5G54290	2613.64	0.504053	0.164785	3.05885	0.00222189	0.0164714
AT5G54300	262.753	1.12124	0.352489	3.18092	0.00146806	0.0121642
AT5G54380	2975.49	0.797155	0.278565	2.86165	0.00421448	0.0263645
AT5G54520	169.733	0.666995	0.228291	2.92169	0.00348137	0.0230013
AT5G54585	29.089	1.01494	0.343795	2.95217	0.00315549	0.0214841
AT5G54770	94154.6	0.520306	0.189362	2.74767	0.00600196	0.0339258
AT5G55100	1750.54	0.674702	0.163353	4.13032	3.62263e-05	0.000727585
AT5G55700	955.621	0.757219	0.200548	3.77575	0.000159526	0.00230259
AT5G55790	202.056	0.548906	0.195419	2.80887	0.00497161	0.0298587
AT5G55970	736.254	1.07869	0.327136	3.29736	0.000975969	0.00899257
AT5G56590	373.157	0.606237	0.153127	3.95904	7.52528e-05	0.001289
AT5G57390	59.5476	0.807282	0.279901	2.88417	0.00392452	0.0249764
AT5G57560	12074	1.67261	0.386422	4.32845	1.50161e-05	0.000366945
AT5G57565	922.633	1.11839	0.311271	3.59299	0.000326904	0.00395595
AT5G57630	1411.29	0.580182	0.203162	2.85576	0.00429344	0.0268043
AT5G57650	8.63691	1.41622	0.429704	3.29581	0.0009814	0.00901966
AT5G57660	1058.92	2.93377	0.266432	11.0114	3.3691e-28	1.30258e-25
AT5G57790	143.063	0.651681	0.211937	3.07488	0.00210585	0.0158534
AT5G57887	220.127	0.560522	0.210249	2.66599	0.00767615	0.0407244
AT5G57900	544.731	0.616177	0.206664	2.98155	0.00286796	0.0199276
AT5G57910	375.209	0.858897	0.165781	5.18091	2.20806e-07	1.13286e-05
AT5G58120	407.235	0.848299	0.215878	3.92953	8.51119e-05	0.00141751
AT5G58220	1430.71	0.725495	0.146993	4.93559	7.99102e-07	3.31444e-05
AT5G58330	6749.86	0.57735	0.183876	3.13989	0.00169013	0.013498
AT5G58720	1688.97	0.573224	0.186217	3.07827	0.00208209	0.0157181
AT5G58800	1652.66	0.52414	0.157755	3.3225	0.000892139	0.0084201
AT5G59080	198.371	0.868193	0.289428	2.99969	0.00270258	0.0190041
AT5G59250	2246.54	0.552308	0.205338	2.68975	0.00715054	0.0385211
AT5G59400	318.248	0.61775	0.215265	2.86973	0.00410826	0.0259097
AT5G59440	852.261	0.507591	0.167356	3.033	0.00242136	0.0175032
AT5G59550	486.746	0.585806	0.203248	2.88222	0.00394878	0.0251087
AT5G59570	825.042	1.02153	0.229879	4.44376	8.84003e-06	0.000243196
AT5G60100	232.238	0.900785	0.179581	5.01602	5.27517e-07	2.3549e-05
AT5G60160	1014.01	0.528941	0.159277	3.32089	0.000897298	0.00845773
AT5G60310	35.3417	1.20965	0.373161	3.24164	0.00118843	0.0103815
AT5G60340	2053.44	0.709518	0.163718	4.33377	1.46575e-05	0.000361034
AT5G60360	13562.9	0.581769	0.153205	3.79732	0.00014627	0.00214851
AT5G60680	908.506	0.689241	0.232592	2.9633	0.00304359	0.02086
AT5G60800	432.388	0.87475	0.302654	2.89026	0.00384923	0.0246786
AT5G60850	717.393	0.628388	0.173933	3.61281	0.0003029	0.00373975
AT5G61360	166.707	1.01234	0.222022	4.55965	5.12386e-06	0.000154724
AT5G61380	4189.98	1.64542	0.249647	6.59098	4.36938e-11	5.19788e-09
AT5G61530	1232.26	0.608638	0.144672	4.20701	2.58769e-05	0.00056787
AT5G61600	965.18	0.988647	0.307678	3.21325	0.0013124	0.0112002
AT5G62030	356.851	0.508103	0.181477	2.79982	0.00511316	0.0304209
AT5G62430	81.3674	2.86355	0.339304	8.43947	3.18779e-17	7.04275e-15
AT5G62470	197.134	1.01603	0.155298	6.54247	6.05118e-11	6.97865e-09
AT5G62720	2395.63	0.81649	0.260426	3.13522	0.00171727	0.0136293
AT5G62730	28.9769	1.46565	0.330871	4.42965	9.43841e-06	0.000257096
AT5G63200	638.465	0.507366	0.125928	4.02901	5.60124e-05	0.00102686
AT5G63380	421.13	0.861205	0.264906	3.25099	0.00115006	0.0101201
AT5G63470	1423.83	0.524471	0.151233	3.46796	0.000524417	0.00563687
AT5G63610	844.118	0.52266	0.17349	3.01262	0.00258999	0.0183855
AT5G64090	545.126	0.612913	0.21353	2.87038	0.00409976	0.0258636
AT5G64180	249.162	0.769275	0.249412	3.08435	0.00203996	0.0155112
AT5G64190	44.3054	1.33064	0.285915	4.65396	3.25624e-06	0.000107144
AT5G64240	1496.06	0.955634	0.277442	3.44444	0.000572245	0.00603197
AT5G64260	4912.93	0.683945	0.251954	2.71456	0.00663631	0.036403
AT5G64360	649.592	0.704375	0.189903	3.70912	0.000207978	0.00280731
AT5G64500	1793.8	0.524014	0.139714	3.75061	0.000176406	0.00248819
AT5G64520	168.961	0.570447	0.170118	3.35325	0.00079868	0.00775436
AT5G65390	1385.89	0.989708	0.192836	5.13239	2.86089e-07	1.42393e-05
AT5G65470	1116.54	0.652555	0.1568	4.16171	3.15878e-05	0.000660142
AT5G65730	4471.12	1.04454	0.28371	3.68172	0.000231666	0.00305097
AT5G65890	126.361	0.824609	0.197015	4.18552	2.84512e-05	0.000608132
AT5G65920	282.667	0.731204	0.252152	2.89986	0.0037333	0.0241427
AT5G66055	2744.59	0.569738	0.2126	2.67985	0.00736545	0.0394578
AT5G66070	326.296	0.684468	0.208073	3.28955	0.00100347	0.00914788
AT5G66490	398.583	0.697142	0.21089	3.30571	0.000947348	0.00881816
AT5G67300	1850.13	0.744281	0.259768	2.86518	0.00416771	0.0261677
AT5G67480	8114.62	1.30169	0.187231	6.95232	3.5933e-12	5.08487e-10
AT5G67570	1072.04	0.937815	0.185315	5.06066	4.17798e-07	1.94532e-05
ATCG00270	1031.57	0.937748	0.333051	2.81563	0.00486813	0.0294084

## Sheet: PM_Down
Locus	baseMean	log2FoldChange	lfcSE	stat	pvalue	padj
AT1G01060	23.7688	-1.05475	0.374751	-2.81453	0.0048849	0.0294851
AT1G01190	33.801	-1.96841	0.398492	-4.93965	7.82642e-07	3.27123e-05
AT1G01690	65.7707	-0.837057	0.217551	-3.84762	0.000119268	0.00183271
AT1G03110	208.859	-0.519014	0.170275	-3.04809	0.00230302	0.0169198
AT1G03420	394.469	-0.606498	0.190631	-3.18153	0.00146499	0.0121527
AT1G03780	157.148	-0.573603	0.213929	-2.68127	0.00733432	0.0393252
AT1G04020	82.1647	-0.907613	0.278054	-3.26415	0.00109791	0.00978628
AT1G04520	119.372	-0.849751	0.229593	-3.70113	0.000214645	0.00288115
AT1G04650	28.5503	-0.888151	0.308493	-2.879	0.00398939	0.0253148
AT1G04730	84.4813	-0.813954	0.261223	-3.11594	0.0018336	0.014337
AT1G04760	24.3224	-0.957961	0.362666	-2.64144	0.00825544	0.0427707
AT1G04820	5531.69	-0.504836	0.194297	-2.59827	0.00936938	0.0469466
AT1G05730	25.4286	-0.817959	0.297052	-2.75359	0.00589453	0.0335411
AT1G05870	243.453	-0.577948	0.198303	-2.91447	0.00356295	0.0233056
AT1G05910	383.029	-0.717085	0.147561	-4.85957	1.17643e-06	4.62208e-05
AT1G06310	8.9135	-1.26952	0.415884	-3.05259	0.00226875	0.0167215
AT1G06490	90.8027	-0.853536	0.199262	-4.28349	1.83983e-05	0.000430639
AT1G06540	6.54318	-1.49472	0.430432	-3.47261	0.000515422	0.00557625
AT1G07090	179.727	-0.718973	0.260123	-2.76398	0.00571014	0.0328106
AT1G07610	2063.14	-0.933726	0.359055	-2.60051	0.00930854	0.04675
AT1G07620	37.6096	-0.952798	0.308592	-3.08756	0.00201806	0.015386
AT1G07660	350.016	-0.533945	0.198967	-2.68359	0.00728362	0.0390965
AT1G08250	124.704	-0.684033	0.25189	-2.71561	0.00661542	0.0363529
AT1G08280	148.496	-1.06702	0.283217	-3.7675	0.00016489	0.00235957
AT1G08560	315.713	-0.531428	0.190235	-2.79354	0.00521347	0.0308154
AT1G09390	171.586	-0.509366	0.191795	-2.65579	0.00791233	0.0415801
AT1G09486	38.5151	-1.03526	0.341095	-3.03509	0.00240462	0.0174238
AT1G09630	276.255	-0.857361	0.192332	-4.45772	8.28349e-06	0.000230818
AT1G09932	94.9634	-0.805689	0.302646	-2.66215	0.00776429	0.0410512
AT1G10400	6.70599	-1.33141	0.441241	-3.01743	0.00254928	0.018198
AT1G10417	11.9438	-1.50747	0.43157	-3.49299	0.000477649	0.00524155
AT1G10470	1055.62	-0.687001	0.1838	-3.73775	0.000185671	0.00258518
AT1G10520	44.4508	-0.890049	0.239893	-3.71019	0.000207103	0.002799
AT1G10850	256.264	-0.626493	0.171419	-3.65475	0.000257436	0.0033177
AT1G11280	441.834	-0.603164	0.140319	-4.29851	1.71952e-05	0.00040863
AT1G11330	261.155	-0.647477	0.245864	-2.63348	0.00845142	0.0435256
AT1G11440	162.326	-0.642759	0.186255	-3.45097	0.000558583	0.00592257
AT1G11460	9.87112	-1.30002	0.432702	-3.00443	0.00266075	0.0188077
AT1G11700	57.0558	-0.909097	0.287071	-3.1668	0.00154125	0.01264
AT1G12000	1203.11	-0.797836	0.192903	-4.13595	3.53484e-05	0.000716599
AT1G12120	1158.65	-0.526185	0.128998	-4.07901	4.52284e-05	0.000864289
AT1G12550	66.1702	-0.5439	0.211215	-2.5751	0.0100212	0.0492263
AT1G12845	79.1579	-0.844161	0.244689	-3.44994	0.000560718	0.00593902
AT1G13330	32.6426	-0.967815	0.293782	-3.29433	0.000986575	0.00905483
AT1G13460	304.71	-0.552761	0.139049	-3.97528	7.02956e-05	0.00122345
AT1G13580	157.41	-0.882817	0.220523	-4.00329	6.24667e-05	0.00112052
AT1G13860	286.525	-0.64158	0.229813	-2.79175	0.00524235	0.0309354
AT1G14020	244.197	-0.63428	0.181175	-3.50093	0.000463642	0.00512159
AT1G14120	383.834	-1.21397	0.314715	-3.85737	0.000114613	0.00177885
AT1G14210	371.826	-0.658397	0.186282	-3.53441	0.000408685	0.00464729
AT1G14260	15.7286	-1.17274	0.345398	-3.39533	0.000685461	0.00693825
AT1G14350	163.588	-0.818891	0.305092	-2.68408	0.007273	0.0390739
AT1G14840	412.433	-0.753771	0.142735	-5.2809	1.28548e-07	7.13641e-06
AT1G15080	76.845	-0.90516	0.264123	-3.42704	0.000610194	0.00635465
AT1G15260	565.815	-0.712606	0.178421	-3.99396	6.49779e-05	0.0011522
AT1G15460	31.0271	-1.00137	0.349542	-2.8648	0.00417266	0.0261842
AT1G15470	274.242	-0.741213	0.182901	-4.05254	5.06654e-05	0.000948104
AT1G16310	57.4694	-1.25557	0.291634	-4.30528	1.66774e-05	0.000398986
AT1G16510	110.549	-1.02711	0.200233	-5.12958	2.90397e-07	1.44206e-05
AT1G16530	28.9011	-1.29674	0.385375	-3.36487	0.000765799	0.00752966
AT1G16970	266.587	-0.637309	0.172962	-3.68467	0.000228998	0.00302805
AT1G17480	53.448	-0.806117	0.293707	-2.74463	0.0060579	0.0341472
AT1G17560	100.798	-0.949372	0.247901	-3.82965	0.000128327	0.00193888
AT1G17830	72.5635	-0.67723	0.196555	-3.4455	0.000570013	0.00601137
AT1G18550	74.2641	-0.746685	0.227936	-3.27586	0.00105342	0.00949131
AT1G19050	129.697	-1.18241	0.361316	-3.27251	0.00106596	0.0095645
AT1G19200	17.3717	-1.17196	0.357931	-3.27426	0.00105939	0.00952582
AT1G19340	70.7247	-1.18524	0.327052	-3.62401	0.00029007	0.00362813
AT1G19450	504.574	-1.02339	0.266693	-3.83733	0.00012438	0.00189245
AT1G19710	186.672	-0.887492	0.234737	-3.78079	0.00015633	0.00226225
AT1G19850	261.087	-0.542013	0.181883	-2.98001	0.00288235	0.0199822
AT1G20380	118.781	-0.775002	0.188794	-4.10502	4.04275e-05	0.000800936
AT1G20700	30.9393	-1.39419	0.369689	-3.77125	0.000162431	0.00233675
AT1G20950	683.848	-0.989783	0.2163	-4.57596	4.7403e-06	0.000145992
AT1G21050	233.968	-0.672529	0.213085	-3.15615	0.00159868	0.0129734
AT1G21200	170.257	-0.592053	0.19239	-3.07736	0.00208845	0.0157551
AT1G21380	728.586	-0.509532	0.138579	-3.67684	0.000236141	0.00309485
AT1G21590	644.566	-0.595053	0.134996	-4.40793	1.04363e-05	0.000277247
AT1G21880	490.338	-0.611883	0.194988	-3.13805	0.00170075	0.0135462
AT1G21890	3.07864	-1.19632	0.438829	-2.72618	0.00640728	0.0355156
AT1G23010	90.7979	-0.690093	0.255401	-2.70199	0.00689254	0.0375139
AT1G23080	1666.97	-0.589867	0.164216	-3.59201	0.000328131	0.00396007
AT1G23330	248.203	-0.583808	0.205074	-2.84682	0.00441583	0.0273476
AT1G23410	148.417	-1.02568	0.263527	-3.8921	9.93791e-05	0.00159029
AT1G23530	46.0253	-0.983264	0.323251	-3.0418	0.00235167	0.017137
AT1G23890	138.027	-0.638874	0.203018	-3.14689	0.00165018	0.0132917
AT1G24310	401.333	-0.535907	0.160613	-3.33665	0.000847959	0.00810559
AT1G24405	12.268	-1.1035	0.39601	-2.78655	0.0053273	0.0312833
AT1G24735	13.1043	-1.13062	0.394213	-2.86805	0.00413007	0.0260018
AT1G26680	21.4755	-1.03207	0.389376	-2.65057	0.00803571	0.0419542
AT1G26840	43.4018	-1.43163	0.341528	-4.19185	2.76692e-05	0.000595493
AT1G26910	241.707	-0.801113	0.216822	-3.69479	0.000220071	0.00294121
AT1G27020	858.252	-0.912274	0.223399	-4.08362	4.43404e-05	0.000853346
AT1G27180	127.19	-0.692859	0.196133	-3.5326	0.000411488	0.00466935
AT1G27620	29.0071	-1.07974	0.336706	-3.20676	0.00134238	0.0113728
AT1G27880	43.4664	-0.963972	0.27316	-3.52897	0.000417181	0.00471868
AT1G28390	176.673	-0.882615	0.254281	-3.47102	0.00051849	0.00559572
AT1G28680	338.616	-0.643533	0.180225	-3.57072	0.000355997	0.00420955
AT1G28815	13.6746	-1.09803	0.398085	-2.75827	0.00581075	0.0331949
AT1G29630	93.7404	-0.705501	0.205456	-3.43383	0.00059512	0.00622461
AT1G29820	202.472	-0.943402	0.169935	-5.55154	2.83167e-08	1.82465e-06
AT1G29960	96.4756	-0.776997	0.241531	-3.21697	0.00129552	0.0110998
AT1G30370	23.654	-1.23592	0.387	-3.19359	0.00140515	0.0117873
AT1G30700	365.598	-1.57928	0.376337	-4.19645	2.71129e-05	0.00058759
AT1G30960	113.594	-0.882455	0.268714	-3.284	0.00102346	0.00929487
AT1G31010	128.179	-0.573597	0.175858	-3.2617	0.00110748	0.00984727
AT1G31070	510.602	-0.660586	0.240366	-2.74825	0.00599152	0.0338966
AT1G31173	55.9124	-2.17952	0.286566	-7.60563	2.83527e-14	4.95052e-12
AT1G31355	38.3278	-1.00864	0.354398	-2.84606	0.00442644	0.0273928
AT1G32690	39.5256	-0.910737	0.275559	-3.30505	0.000949586	0.00883217
AT1G32740	38.1038	-1.42701	0.341779	-4.17523	2.97684e-05	0.00062941
AT1G33170	346.667	-0.810744	0.243985	-3.32293	0.000890781	0.00841731
AT1G33260	57.6166	-1.3089	0.334993	-3.90724	9.33566e-05	0.00151747
AT1G34200	283.279	-0.568431	0.189065	-3.00653	0.00264246	0.0186978
AT1G34750	201.239	-0.56992	0.203741	-2.79728	0.00515347	0.0305693
AT1G36280	206.29	-0.508787	0.176215	-2.8873	0.00388558	0.0248454
AT1G36622	10.7496	-1.11267	0.426539	-2.60861	0.00909099	0.0458859
AT1G41830	945.14	-0.798038	0.258496	-3.08724	0.00202025	0.0153864
AT1G44100	298.206	-1.51034	0.232635	-6.49229	8.45409e-11	9.38664e-09
AT1G44110	121.076	-1.24721	0.276038	-4.51826	6.23492e-06	0.000182422
AT1G44170	576.991	-0.515514	0.167416	-3.07924	0.00207528	0.0156995
AT1G44180	29.0313	-1.27392	0.330106	-3.85911	0.0001138	0.00177258
AT1G44740	39.9221	-0.88117	0.323676	-2.72238	0.00648132	0.0357703
AT1G44835	414.19	-0.534282	0.183268	-2.9153	0.00355352	0.023258
AT1G44900	147.575	-0.707215	0.25014	-2.82728	0.00469456	0.0285431
AT1G45249	327.292	-0.687122	0.225996	-3.04042	0.00236246	0.0171932
AT1G47740	827.07	-0.534646	0.189814	-2.81669	0.00485211	0.0293261
AT1G47760	17.4661	-1.10336	0.387472	-2.84759	0.00440521	0.0273053
AT1G47840	133.041	-0.93238	0.24626	-3.78616	0.000152994	0.00222912
AT1G47900	367.827	-0.651615	0.179927	-3.62155	0.000292848	0.00364591
AT1G47970	876.95	-0.684311	0.170301	-4.01825	5.86317e-05	0.00106496
AT1G48510	28.2416	-0.932821	0.360008	-2.59111	0.00956664	0.0476374
AT1G48670	12.4498	-1.10405	0.429586	-2.57003	0.010169	0.0498005
AT1G49230	48.0083	-1.22776	0.306208	-4.00956	6.08308e-05	0.00109754
AT1G49360	201.087	-0.55948	0.21086	-2.65332	0.00797041	0.0418143
AT1G49660	454.564	-0.835892	0.274322	-3.04712	0.00231045	0.0169629
AT1G49670	807.119	-0.56165	0.158431	-3.54509	0.000392486	0.00449853
AT1G49910	24.6659	-1.06397	0.319212	-3.33313	0.000858754	0.0081907
AT1G50240	156.753	-0.730728	0.221851	-3.29378	0.000988502	0.00906099
AT1G50270	60.978	-0.581119	0.208301	-2.78981	0.00527396	0.0310796
AT1G50700	119.25	-0.619548	0.194005	-3.19347	0.00140575	0.0117877
AT1G50790	22.9378	-0.806026	0.311451	-2.58797	0.00965432	0.0479087
AT1G51190	12.4104	-1.12544	0.428229	-2.62813	0.00858545	0.0440691
AT1G51520	48.7477	-0.793052	0.2598	-3.05255	0.00226908	0.0167215
AT1G51630	778.612	-0.59565	0.160323	-3.71531	0.000202951	0.00275664
AT1G51680	1498.95	-0.637209	0.207648	-3.0687	0.00214992	0.0161112
AT1G51820	13.7799	-1.24115	0.367283	-3.37928	0.000726747	0.00725106
AT1G52280	332.747	-1.08732	0.258939	-4.19915	2.67918e-05	0.000582984
AT1G52450	26.0154	-0.995935	0.31507	-3.161	0.0015723	0.0128121
AT1G52530	8.39711	-1.74904	0.419678	-4.16757	3.07865e-05	0.00064645
AT1G53035	47.786	-1.11119	0.342117	-3.24797	0.0011623	0.0101924
AT1G53040	323.61	-0.94541	0.250803	-3.76953	0.000163553	0.00234664
AT1G53230	1006.77	-0.706289	0.127972	-5.51911	3.40724e-08	2.17611e-06
AT1G53500	650.108	-0.73314	0.191785	-3.82271	0.000131995	0.00197773
AT1G53542	31.4381	-1.23682	0.38471	-3.21493	0.00130477	0.0111747
AT1G53645	435.304	-0.639919	0.180465	-3.54595	0.000391199	0.00448852
AT1G53660	4.89339	-1.1461	0.442224	-2.59167	0.00955111	0.047582
AT1G53708	2.81839	-1.31242	0.426275	-3.0788	0.00207834	0.0157091
AT1G53950	7.71059	-1.28317	0.440057	-2.91592	0.00354636	0.0232268
AT1G54010	907.135	-0.625438	0.217615	-2.87406	0.00405232	0.0256091
AT1G54120	30.1202	-1.22679	0.340436	-3.60359	0.000313849	0.00384128
AT1G54217	56.1017	-0.83442	0.313748	-2.65953	0.00782508	0.0412618
AT1G54220	739.608	-0.515642	0.196703	-2.62142	0.00875652	0.0447246
AT1G54450	37.4872	-0.849138	0.273163	-3.10854	0.00188012	0.0146321
AT1G54660	324.077	-0.990977	0.367724	-2.69489	0.00704119	0.0381027
AT1G54990	411.473	-0.592795	0.160851	-3.68538	0.000228363	0.0030222
AT1G55205	56.3847	-1.10554	0.326845	-3.38244	0.000718446	0.00719809
AT1G55207	2.77734	-1.20704	0.433724	-2.78297	0.00538642	0.0315107
AT1G55690	328.477	-0.560398	0.137729	-4.06884	4.7248e-05	0.000898127
AT1G55900	334.844	-0.62208	0.148637	-4.18522	2.84886e-05	0.000608132
AT1G55910	172.379	-0.574441	0.207876	-2.76339	0.00572051	0.032844
AT1G56110	1730.27	-0.70885	0.189124	-3.74807	0.000178197	0.00250484
AT1G56120	63.8324	-0.884159	0.245793	-3.59717	0.000321699	0.00391958
AT1G56430	97.4508	-1.14892	0.377509	-3.04341	0.00233914	0.0170997
AT1G56650	4.40387	-1.25271	0.446958	-2.80275	0.00506683	0.0302373
AT1G56660	276.916	-1.06467	0.220549	-4.82735	1.38363e-06	5.28341e-05
AT1G56680	18.2504	-0.989353	0.383104	-2.58246	0.00980974	0.04848
AT1G56690	29.2673	-1.39356	0.347918	-4.00543	6.19047e-05	0.00111228
AT1G57570	6.10534	-1.24694	0.440269	-2.83222	0.00462264	0.028235
AT1G57620	428.963	-0.676832	0.250684	-2.69994	0.00693518	0.0376892
AT1G57870	497.194	-0.531132	0.192048	-2.76562	0.00568146	0.0327091
AT1G58400	66.439	-0.746139	0.260095	-2.86872	0.00412139	0.0259698
AT1G58590	132.844	-1.12978	0.383719	-2.94429	0.00323699	0.0218671
AT1G60270	147.726	-1.28634	0.313852	-4.09857	4.15715e-05	0.000820477
AT1G61230	4.99477	-1.53364	0.44648	-3.43495	0.000592669	0.00620693
AT1G61420	129.491	-0.852668	0.215094	-3.96417	7.36526e-05	0.00126788
AT1G61580	503.323	-0.897416	0.24645	-3.64137	0.000271196	0.00345799
AT1G62120	73.6157	-0.682999	0.246381	-2.77213	0.00556914	0.0322831
AT1G62150	94.2174	-0.589823	0.21612	-2.72915	0.00634987	0.0352877
AT1G62180	679.856	-0.92354	0.261622	-3.53006	0.000415467	0.00470464
AT1G62262	8.19302	-1.328	0.423353	-3.13686	0.00170765	0.0135828
AT1G62330	391.728	-0.719673	0.186825	-3.85212	0.000117099	0.00180578
AT1G62610	243.843	-0.863319	0.262648	-3.28697	0.0010127	0.0092126
AT1G62835	2.11825	-1.11377	0.427622	-2.60458	0.00919874	0.0463167
AT1G62860	81.5251	-0.755896	0.229471	-3.29408	0.000987437	0.00905506
AT1G62930	69.4708	-0.870367	0.239905	-3.62796	0.000285664	0.00359171
AT1G63245	10.5197	-1.32092	0.436136	-3.0287	0.00245612	0.0176728
AT1G63420	226.868	-1.01282	0.270736	-3.74098	0.000183307	0.0025605
AT1G63670	232.759	-0.624664	0.182125	-3.42987	0.000603881	0.00630711
AT1G63990	5.6086	-1.25725	0.440408	-2.85474	0.00430719	0.0268487
AT1G64000	23.9781	-1.51035	0.41812	-3.61224	0.000303559	0.0037428
AT1G64160	4.32929	-1.35224	0.44687	-3.02604	0.00247781	0.0178052
AT1G64405	16.9539	-1.51274	0.438184	-3.4523	0.000555826	0.00589911
AT1G64450	96.026	-0.903503	0.276957	-3.26226	0.0011053	0.0098359
AT1G64530	352.968	-0.71255	0.161923	-4.40056	1.07973e-05	0.000285786
AT1G64650	1066.22	-0.744239	0.184976	-4.02343	5.73563e-05	0.00104707
AT1G65010	971.705	-0.549773	0.212244	-2.59028	0.00958979	0.0476812
AT1G65060	130.801	-1.32927	0.320321	-4.14979	3.32775e-05	0.000687491
AT1G65110	14.3757	-1.09854	0.351358	-3.12655	0.00176872	0.0139243
AT1G65250	40.201	-0.922199	0.283316	-3.25502	0.00113383	0.0100035
AT1G65390	37.9374	-1.71174	0.38827	-4.40863	1.04025e-05	0.000276688
AT1G65470	111.453	-1.00937	0.235137	-4.2927	1.76514e-05	0.000416762
AT1G65710	38.3509	-0.992441	0.348239	-2.84988	0.00437353	0.0271555
AT1G65840	854.186	-0.629903	0.198812	-3.16833	0.00153317	0.0126024
AT1G65850	11.7969	-1.00963	0.387673	-2.60434	0.00920512	0.0463273
AT1G66250	134.821	-0.734668	0.215457	-3.40981	0.000650084	0.006636
AT1G66345	51.5421	-0.840764	0.254505	-3.30353	0.000954752	0.00886421
AT1G66440	7.92201	-1.33869	0.428068	-3.12727	0.00176435	0.013901
AT1G66880	146.676	-0.643899	0.222245	-2.89725	0.00376445	0.0242789
AT1G67035	8.81462	-1.19533	0.428693	-2.78833	0.00529812	0.0311637
AT1G67110	63.1278	-1.42655	0.357587	-3.98939	6.62431e-05	0.00116794
AT1G67330	144.354	-0.784461	0.26897	-2.91653	0.00353945	0.023215
AT1G67420	88.7525	-0.830485	0.248084	-3.34759	0.000815175	0.00787918
AT1G67570	57.3702	-0.680244	0.232571	-2.92488	0.00344588	0.0228156
AT1G67620	158.797	-0.728787	0.189103	-3.85392	0.000116239	0.00180021
AT1G67780	18.5839	-1.0936	0.346159	-3.15925	0.00158178	0.0128779
AT1G69020	107.618	-0.524222	0.191256	-2.74095	0.0061262	0.0343712
AT1G69040	521.246	-0.817063	0.254254	-3.21357	0.00131095	0.0111996
AT1G69310	191.843	-1.12277	0.260721	-4.30641	1.65929e-05	0.00039787
AT1G69440	39.0655	-1.53238	0.309405	-4.95267	7.32036e-07	3.10162e-05
AT1G69530	1332.33	-0.882216	0.247523	-3.56418	0.000365001	0.0042856
AT1G70230	243.849	-0.693255	0.204553	-3.38913	0.000701159	0.00706412
AT1G70630	117.079	-0.940978	0.17467	-5.38718	7.15729e-08	4.23383e-06
AT1G70670	214.747	-0.621927	0.178017	-3.49364	0.000476481	0.00523403
AT1G70950	59.1818	-0.729007	0.223574	-3.2607	0.00111138	0.00986979
AT1G71850	112.247	-0.731437	0.275929	-2.65082	0.00802976	0.0419542
AT1G71880	1393.8	-1.26067	0.225599	-5.58811	2.29548e-08	1.51062e-06
AT1G72130	440.145	-0.671381	0.192289	-3.49151	0.000480293	0.0052599
AT1G72280	50.8658	-0.872752	0.269246	-3.24147	0.00118914	0.0103815
AT1G72360	116.353	-0.883055	0.215129	-4.10478	4.04704e-05	0.000800936
AT1G72990	227.667	-0.862633	0.268818	-3.20899	0.00133203	0.0113079
AT1G73160	6.15035	-1.15502	0.431472	-2.67692	0.00743027	0.0397381
AT1G73590	255.108	-0.690176	0.24175	-2.85491	0.00430484	0.0268445
AT1G73630	25.9885	-1.06616	0.301	-3.54206	0.000397013	0.00454319
AT1G73780	4.93306	-1.14879	0.436402	-2.63241	0.00847817	0.0436219
AT1G73930	420.732	-0.532958	0.133066	-4.00522	6.19586e-05	0.00111233
AT1G74200	24.0786	-1.03429	0.327673	-3.15647	0.00159694	0.012969
AT1G75110	28.9405	-0.808727	0.284221	-2.84542	0.00443533	0.0274291
AT1G75150	45.2622	-0.91472	0.330069	-2.7713	0.00558337	0.0323223
AT1G75450	20.3004	-1.58374	0.416594	-3.80164	0.000143739	0.00211851
AT1G75500	2674.96	-0.614715	0.181856	-3.38023	0.000724251	0.00723282
AT1G75990	402.599	-0.532539	0.200271	-2.65909	0.00783514	0.0412847
AT1G76270	206.348	-0.827009	0.191252	-4.32419	1.53094e-05	0.000372851
AT1G77110	22.5585	-0.83226	0.321579	-2.58804	0.00965229	0.0479087
AT1G77320	201.151	-0.641797	0.157851	-4.06585	4.78573e-05	0.000908039
AT1G77610	475.108	-0.626144	0.139724	-4.48131	7.41862e-06	0.000210788
AT1G77720	143.695	-0.509399	0.168503	-3.02308	0.00250213	0.0179621
AT1G77850	188.888	-0.791843	0.212549	-3.72546	0.000194961	0.00268006
AT1G78120	177.285	-1.04784	0.311142	-3.36771	0.000757959	0.00747385
AT1G78580	459.38	-0.645286	0.183657	-3.51354	0.000442181	0.00493233
AT1G78650	133.203	-0.623041	0.179243	-3.47595	0.000509043	0.00552385
AT1G78770	105.94	-0.547104	0.188592	-2.901	0.00371974	0.0241048
AT1G78780	108.243	-0.867039	0.268132	-3.23363	0.00122228	0.0106109
AT1G78815	36.1739	-1.18278	0.407443	-2.90294	0.00369679	0.0239854
AT1G79080	239.648	-0.691443	0.170159	-4.06352	4.83378e-05	0.000914028
AT1G79110	375.163	-0.866725	0.226446	-3.82752	0.000129442	0.00194861
AT1G79150	335.203	-0.835312	0.254942	-3.27648	0.0010511	0.0094743
AT1G79310	42.9336	-1.15379	0.412856	-2.79465	0.00519558	0.0307432
AT1G79410	147.873	-0.654471	0.22246	-2.94198	0.00326122	0.0219486
AT1G79610	302.577	-0.65013	0.202441	-3.21145	0.00132067	0.0112441
AT1G79890	31.4132	-1.15127	0.288873	-3.98539	6.73694e-05	0.00118106
AT1G79915	8.77292	-1.16285	0.443369	-2.62275	0.00872221	0.0446019
AT1G80270	298.547	-1.15739	0.260322	-4.446	8.74832e-06	0.000241287
AT2G01210	97.1683	-0.767554	0.247669	-3.09911	0.00194104	0.0149954
AT2G02020	282.663	-1.02417	0.350747	-2.91996	0.00350071	0.0230657
AT2G02480	216.519	-0.908981	0.20617	-4.40888	1.03906e-05	0.000276688
AT2G02790	308.821	-0.778222	0.17253	-4.51065	6.46295e-06	0.000188584
AT2G03260	28.8203	-0.975995	0.292964	-3.33145	0.00086395	0.00822938
AT2G03480	207.99	-0.632486	0.181761	-3.47977	0.000501838	0.00546178
AT2G03510	676.983	-0.734484	0.207406	-3.54128	0.000398186	0.00455421
AT2G04660	176.064	-0.697165	0.170416	-4.09095	4.29605e-05	0.000838048
AT2G04800	126.103	-1.10036	0.373199	-2.94845	0.00319376	0.021629
AT2G05910	30.6283	-0.949711	0.331533	-2.8646	0.0041753	0.0261842
AT2G10931	63.892	-0.990377	0.269725	-3.67181	0.000240841	0.00314503
AT2G11140	42.0791	-0.835768	0.265875	-3.14346	0.00166963	0.0134035
AT2G12646	65.3103	-0.90709	0.322772	-2.81031	0.00494942	0.0297749
AT2G14460	172.891	-0.512961	0.164603	-3.11635	0.00183106	0.0143269
AT2G15440	45.8228	-0.723066	0.253052	-2.85738	0.00427157	0.0266754
AT2G15830	92.9676	-1.58252	0.345494	-4.58046	4.63956e-06	0.000143913
AT2G16440	169.477	-0.544512	0.20102	-2.70874	0.00675395	0.0369453
AT2G16530	138.9	-0.865943	0.25661	-3.37454	0.000739383	0.00733992
AT2G16895	4.61515	-1.1875	0.44586	-2.6634	0.00773555	0.0409492
AT2G17150	258.034	-0.698712	0.187222	-3.73199	0.000189971	0.00262313
AT2G17270	72.8139	-1.07432	0.277665	-3.86911	0.000109232	0.00171749
AT2G17560	1090.83	-0.821715	0.266053	-3.08854	0.00201145	0.0153669
AT2G17630	147.726	-0.792823	0.250959	-3.15918	0.00158215	0.0128779
AT2G18100	43.301	-1.03614	0.373333	-2.77538	0.00551372	0.0320821
AT2G18240	121.763	-0.637709	0.23045	-2.76724	0.00565333	0.0326045
AT2G18328	199.854	-0.68648	0.252514	-2.71858	0.00655632	0.0361263
AT2G18450	24.1399	-1.00141	0.367416	-2.72554	0.00641972	0.0355612
AT2G18470	47.5799	-0.767495	0.269991	-2.84267	0.00447369	0.0275838
AT2G18570	113.346	-0.812651	0.230429	-3.52668	0.000420801	0.00474519
AT2G18950	437.955	-0.5398	0.158355	-3.40879	0.000652526	0.00664962
AT2G19170	209.679	-0.535669	0.193914	-2.76241	0.00573769	0.0329164
AT2G19380	26.5555	-1.25966	0.343699	-3.66502	0.000247324	0.00321032
AT2G19410	4.02664	-1.49795	0.44402	-3.37361	0.000741895	0.0073584
AT2G19490	109.316	-0.645636	0.210756	-3.06343	0.00218818	0.016303
AT2G19650	47.589	-0.946868	0.321126	-2.94859	0.0031923	0.021629
AT2G19670	150.213	-0.863055	0.220837	-3.90811	9.30199e-05	0.00151471
AT2G19680	571.408	-0.746056	0.285675	-2.61155	0.00901316	0.0456797
AT2G20030	8.74617	-1.42918	0.42882	-3.33281	0.000859729	0.00819639
AT2G20515	62.6247	-1.12171	0.364447	-3.07785	0.002085	0.0157345
AT2G20570	663.775	-0.805254	0.23201	-3.47078	0.000518952	0.00559572
AT2G20590	39.3975	-0.982984	0.349141	-2.81543	0.00487114	0.0294184
AT2G20710	76.1026	-0.62475	0.232291	-2.68952	0.00715554	0.0385385
AT2G21050	285	-0.647326	0.224852	-2.8789	0.00399068	0.0253156
AT2G21160	2243.12	-0.764802	0.220033	-3.47585	0.000509242	0.00552385
AT2G21790	477.184	-0.615734	0.199143	-3.09191	0.00198871	0.0152382
AT2G21800	19.954	-1.33989	0.385458	-3.47611	0.000508739	0.00552385
AT2G22190	100.79	-1.17827	0.395578	-2.97862	0.00289554	0.0200548
AT2G22250	353.429	-0.798837	0.191602	-4.16924	3.05614e-05	0.000643662
AT2G22760	3.63261	-1.14805	0.446969	-2.56852	0.0102135	0.0499282
AT2G22795	1311.55	-0.737719	0.175358	-4.20692	2.58874e-05	0.00056787
AT2G22800	90.1309	-0.667761	0.238471	-2.80018	0.00510743	0.0304044
AT2G23530	22.4441	-1.20896	0.38108	-3.17246	0.00151154	0.0124577
AT2G23630	12.8303	-1.09841	0.411972	-2.66621	0.00767118	0.040718
AT2G24160	52.0714	-1.03816	0.367523	-2.82476	0.00473161	0.02872
AT2G24230	190.675	-0.704778	0.164412	-4.28666	1.8138e-05	0.000425929
AT2G24590	594.241	-0.681685	0.135513	-5.03041	4.89438e-07	2.21691e-05
AT2G24630	146.671	-0.624438	0.196927	-3.17091	0.00151962	0.0125148
AT2G25000	48.5212	-1.75022	0.343253	-5.09892	3.41601e-07	1.64114e-05
AT2G25060	344.212	-0.81931	0.285186	-2.87289	0.00406731	0.0256738
AT2G25480	280.843	-0.739211	0.176896	-4.17879	2.93058e-05	0.000620842
AT2G25620	197.407	-0.575264	0.203794	-2.82277	0.0047611	0.0288666
AT2G25690	62.0408	-0.869826	0.267409	-3.2528	0.00114275	0.0100658
AT2G25710	454.614	-0.511173	0.188591	-2.71049	0.00671843	0.0367882
AT2G25880	104.796	-0.841929	0.278022	-3.02828	0.00245949	0.0176912
AT2G26730	748.992	-0.565159	0.177754	-3.17945	0.00147555	0.0122122
AT2G27130	84.5253	-0.708445	0.210327	-3.3683	0.000756327	0.00746365
AT2G27360	108.625	-0.942571	0.224623	-4.19623	2.71391e-05	0.00058759
AT2G27402	701.3	-1.48869	0.308862	-4.81993	1.43612e-06	5.41698e-05
AT2G27840	456.976	-0.808049	0.240462	-3.3604	0.000778283	0.0076075
AT2G27970	172.622	-1.04246	0.347805	-2.99726	0.00272417	0.019131
AT2G28050	36.8244	-0.959292	0.331332	-2.89526	0.00378841	0.0244043
AT2G28190	794.252	-0.691202	0.23921	-2.88951	0.00385837	0.0247153
AT2G28310	565.356	-0.501909	0.167563	-2.99534	0.00274138	0.0192207
AT2G28550	735.487	-0.785015	0.196438	-3.99624	6.43558e-05	0.00114304
AT2G28890	291.451	-0.921764	0.199389	-4.62294	3.78347e-06	0.000121178
AT2G30120	102.675	-0.68665	0.236746	-2.90037	0.00372725	0.0241264
AT2G30505	37.4584	-0.829131	0.313382	-2.64576	0.00815087	0.042381
AT2G30710	406.888	-0.6549	0.163859	-3.99673	6.42229e-05	0.00114256
AT2G31270	87.1621	-1.38857	0.243818	-5.69511	1.2329e-08	8.84354e-07
AT2G32220	110.87	-1.13135	0.192796	-5.86811	4.40779e-09	3.49572e-07
AT2G32380	220.031	-0.738015	0.271802	-2.71526	0.0066223	0.036363
AT2G32510	30.0585	-0.766282	0.287452	-2.66577	0.00768124	0.0407415
AT2G32990	227.19	-1.19841	0.299818	-3.99712	6.41165e-05	0.00114254
AT2G33530	279.406	-0.721667	0.19422	-3.71571	0.000202632	0.00275427
AT2G33560	58.819	-0.920649	0.270312	-3.40587	0.000659533	0.00670402
AT2G33770	1790.99	-0.535405	0.184994	-2.89417	0.00380163	0.0244531
AT2G34010	22.6332	-1.06735	0.407862	-2.61693	0.0088725	0.0451325
AT2G34180	33.7522	-1.47671	0.383648	-3.84912	0.000118542	0.00182673
AT2G34190	116.238	-0.90858	0.255728	-3.55291	0.000380991	0.00441823
AT2G34220	5.05358	-1.33563	0.445923	-2.99522	0.00274251	0.0192224
AT2G34240	16.1885	-1.03554	0.352844	-2.93483	0.0033373	0.0222668
AT2G34350	13.0807	-1.4932	0.419356	-3.5607	0.000369862	0.00432392
AT2G34680	1242.67	-0.585227	0.151851	-3.85394	0.00011623	0.00180021
AT2G35190	272.918	-0.677016	0.254493	-2.66026	0.00780813	0.0412228
AT2G35350	85.7819	-0.867541	0.267946	-3.23775	0.00120475	0.0104924
AT2G35610	720.243	-0.648765	0.127917	-5.07175	3.94173e-07	1.85124e-05
AT2G36010	93.8368	-0.695101	0.192408	-3.61264	0.000303096	0.00373975
AT2G36120	2147.5	-0.635586	0.230478	-2.75769	0.00582122	0.033214
AT2G36295	9.45232	-1.09168	0.420534	-2.59593	0.00943353	0.0471481
AT2G36310	539.789	-0.5864	0.224032	-2.61749	0.00885799	0.0451099
AT2G36880	2501.03	-0.994095	0.222679	-4.46425	8.03498e-06	0.000224471
AT2G36970	170.163	-1.19154	0.161755	-7.36636	1.75351e-13	2.79157e-11
AT2G37080	576.858	-0.597633	0.135414	-4.41336	1.01779e-05	0.000273634
AT2G37450	666.835	-0.573022	0.214047	-2.67708	0.00742668	0.0397381
AT2G37890	77.9416	-0.83256	0.231566	-3.59535	0.000323959	0.00393605
AT2G38580	325.151	-0.592009	0.226586	-2.61273	0.00898218	0.0455761
AT2G38620	51.889	-1.05854	0.339404	-3.11881	0.00181582	0.0142337
AT2G38630	156.545	-0.518631	0.159313	-3.25541	0.00113228	0.00999792
AT2G38730	228.24	-0.575385	0.192907	-2.98271	0.00285707	0.0198628
AT2G38760	119.202	-1.39987	0.276527	-5.06234	4.14146e-07	1.93247e-05
AT2G38920	6.55771	-1.15121	0.442027	-2.6044	0.00920358	0.0463273
AT2G39180	90.4288	-0.57911	0.218798	-2.64678	0.00812634	0.0422636
AT2G39200	113.667	-1.69574	0.324844	-5.22015	1.78776e-07	9.53367e-06
AT2G39435	63.4383	-0.869532	0.277256	-3.1362	0.00171152	0.0135986
AT2G39700	966.744	-1.21316	0.258168	-4.69911	2.61303e-06	8.90939e-05
AT2G39705	99.7282	-0.719562	0.249329	-2.88599	0.00390181	0.0249162
AT2G39795	185.733	-0.536188	0.190842	-2.80959	0.0049604	0.0298046
AT2G39880	36.0854	-0.742564	0.271888	-2.73114	0.00631155	0.0351543
AT2G40230	112.427	-0.772649	0.28358	-2.72463	0.00643742	0.0356232
AT2G40330	117.171	-1.02236	0.268627	-3.80587	0.000141306	0.00208549
AT2G40475	81.5346	-1.03016	0.280849	-3.66801	0.000244445	0.00318058
AT2G40670	45.7089	-1.46711	0.425024	-3.45183	0.000556792	0.00590647
AT2G40940	1411.48	-0.672731	0.135638	-4.95975	7.05845e-07	3.00832e-05
AT2G41190	102.543	-0.991953	0.234097	-4.23735	2.26173e-05	0.00050694
AT2G41310	459.353	-1.33621	0.337418	-3.96011	7.4916e-05	0.00128425
AT2G41475	630.084	-0.504483	0.195108	-2.58566	0.00971918	0.0481533
AT2G41650	424.341	-0.630196	0.194412	-3.24154	0.00118884	0.0103815
AT2G41700	1288.43	-0.5137	0.146668	-3.50247	0.000460966	0.00510036
AT2G41820	361.223	-0.978591	0.269567	-3.63023	0.000283164	0.00357272
AT2G42230	425.004	-0.731301	0.189029	-3.86873	0.000109402	0.00171799
AT2G42320	714.559	-0.502025	0.187542	-2.67686	0.00743151	0.0397381
AT2G42720	9.7254	-1.03365	0.401818	-2.57243	0.0100988	0.049539
AT2G42980	5.79504	-1.35424	0.446961	-3.02988	0.00244651	0.0176271
AT2G43110	189.88	-1.10433	0.246362	-4.48256	7.37514e-06	0.000209828
AT2G43200	130.068	-0.785174	0.265721	-2.95488	0.00312786	0.021343
AT2G43240	152.309	-0.667771	0.241327	-2.76707	0.00565621	0.0326045
AT2G43360	711.692	-0.508641	0.182419	-2.78832	0.0052983	0.0311637
AT2G43470	4.63822	-1.21806	0.446222	-2.72972	0.00633891	0.035263
AT2G43490	205.162	-0.820447	0.195471	-4.19729	2.70129e-05	0.000586027
AT2G43720	70.1486	-0.732583	0.271306	-2.70021	0.00692951	0.0376678
AT2G43990	37.7295	-0.968162	0.292801	-3.30656	0.000944497	0.00879918
AT2G44300	70.993	-1.19292	0.333935	-3.57232	0.000353838	0.00419548
AT2G44350	2427.04	-0.596193	0.152895	-3.89936	9.64471e-05	0.00155486
AT2G44380	131.001	-1.24328	0.336041	-3.69978	0.000215782	0.00289461
AT2G45300	877.897	-0.771936	0.10693	-7.21911	5.23276e-13	7.86767e-11
AT2G45830	165.801	-0.741471	0.270283	-2.74331	0.0060823	0.0342135
AT2G45900	85.2458	-1.25783	0.227904	-5.51911	3.40716e-08	2.17611e-06
AT2G46430	132.372	-0.782887	0.22872	-3.4229	0.000619562	0.00642132
AT2G46440	29.116	-1.34696	0.438046	-3.07492	0.0021056	0.0158534
AT2G46450	359.941	-1.29736	0.324253	-4.00107	6.30579e-05	0.00112739
AT2G46650	104.872	-0.993807	0.308719	-3.21913	0.0012858	0.0110428
AT2G46870	195.698	-1.37541	0.22057	-6.23569	4.49787e-10	4.48771e-08
AT2G46890	224.09	-1.27632	0.308847	-4.13251	3.58822e-05	0.000724164
AT2G46940	22.7809	-0.903875	0.31204	-2.89666	0.0037716	0.0243177
AT2G46970	7.10041	-1.29635	0.442604	-2.92891	0.00340154	0.022591
AT2G47460	65.1028	-0.986637	0.312117	-3.16111	0.00157168	0.0128119
AT2G47470	2179.55	-0.664516	0.198938	-3.34031	0.000836846	0.0080224
AT2G47550	32.7002	-0.951885	0.368431	-2.58361	0.00977709	0.0483517
AT3G01410	99.9633	-1.19688	0.243498	-4.91537	8.86161e-07	3.57953e-05
AT3G01450	96.7809	-0.635668	0.217643	-2.92069	0.00349256	0.023026
AT3G01710	92.1386	-0.788863	0.272559	-2.89428	0.0038003	0.0244531
AT3G02020	113.342	-1.72357	0.416785	-4.13539	3.5435e-05	0.000717326
AT3G02030	116.388	-0.783003	0.236302	-3.31357	0.000921121	0.00862968
AT3G02230	1221.96	-1.01694	0.243328	-4.17932	2.92384e-05	0.00062002
AT3G02490	148.244	-0.529209	0.198181	-2.67033	0.00757768	0.0403503
AT3G02650	278.839	-0.783034	0.249129	-3.14308	0.00167179	0.0134109
AT3G02980	32.7136	-1.02157	0.363775	-2.80824	0.00498124	0.0298849
AT3G03190	20.3529	-1.27783	0.442873	-2.88531	0.00391027	0.0249355
AT3G03780	619.656	-0.736131	0.261726	-2.8126	0.0049143	0.029613
AT3G03960	1627.85	-0.576024	0.14081	-4.09077	4.29938e-05	0.000838048
AT3G04040	40.7156	-1.0001	0.330169	-3.02906	0.00245312	0.017663
AT3G04110	101.019	-0.772599	0.20905	-3.69576	0.000219227	0.00293173
AT3G04980	46.609	-0.870456	0.236836	-3.67535	0.000237526	0.00310736
AT3G05330	85.892	-0.620542	0.237815	-2.60934	0.00907159	0.0458364
AT3G05690	135.155	-0.904943	0.288321	-3.13867	0.00169719	0.0135294
AT3G05740	36.4573	-0.911627	0.31459	-2.89782	0.00375765	0.0242554
AT3G05800	72.9023	-0.870633	0.27093	-3.2135	0.0013113	0.0111996
AT3G05980	11.4008	-1.08039	0.386091	-2.79827	0.00513773	0.0305173
AT3G06030	126.136	-0.579979	0.215524	-2.69102	0.00712341	0.0384228
AT3G06520	19.1325	-0.931068	0.331346	-2.80996	0.00495478	0.0297952
AT3G06930	404.515	-0.585436	0.162223	-3.60884	0.000307564	0.00378356
AT3G07230	1096.9	-0.716524	0.218991	-3.27193	0.00106815	0.0095762
AT3G07810	806.449	-0.618771	0.143958	-4.29828	1.72126e-05	0.00040863
AT3G08620	195.573	-0.642128	0.173223	-3.70694	0.000209781	0.00282989
AT3G08630	213.612	-0.553845	0.211372	-2.62024	0.00878672	0.0448471
AT3G08640	575.042	-0.523735	0.138565	-3.77971	0.000157011	0.00226932
AT3G08870	7.40551	-1.23858	0.421182	-2.94072	0.00327448	0.0220105
AT3G09150	184.132	-0.649636	0.167382	-3.88117	0.000103957	0.00165255
AT3G09190	39.8554	-0.796088	0.249489	-3.19088	0.00141841	0.0118663
AT3G09400	9.30334	-1.79487	0.440984	-4.07014	4.69843e-05	0.0008939
AT3G09550	47.0343	-0.72038	0.242396	-2.97191	0.00295954	0.0204262
AT3G09600	55.5529	-1.30844	0.391976	-3.33806	0.000843669	0.00807171
AT3G09810	476.15	-0.887439	0.170774	-5.19657	2.02998e-07	1.05906e-05
AT3G10080	141.344	-0.740226	0.227426	-3.2548	0.00113473	0.0100073
AT3G10110	84.8222	-0.658153	0.247449	-2.65975	0.00781981	0.0412541
AT3G10180	54.7617	-0.784175	0.268346	-2.92225	0.00347507	0.0229667
AT3G10610	716.108	-0.658771	0.149001	-4.42126	9.81256e-06	0.000265897
AT3G11120	828.866	-1.02523	0.333358	-3.07547	0.00210168	0.0158395
AT3G11250	613.252	-0.591677	0.212539	-2.78384	0.00537189	0.0314513
AT3G11950	120.402	-0.669954	0.209925	-3.19139	0.00141589	0.0118544
AT3G12220	24.0898	-1.79392	0.427172	-4.19954	2.6746e-05	0.000582572
AT3G12550	234.554	-0.574407	0.21186	-2.71126	0.00670279	0.0367305
AT3G12610	399.156	-0.799263	0.223913	-3.56953	0.000357624	0.00421957
AT3G12710	135.098	-0.653176	0.246167	-2.65338	0.00796893	0.0418143
AT3G12955	38.0824	-1.00564	0.289	-3.47971	0.000501949	0.00546178
AT3G13190	176.411	-0.598628	0.222398	-2.6917	0.00710888	0.0383783
AT3G13420	44.9094	-1.17682	0.257098	-4.57732	4.7098e-06	0.000145466
AT3G13560	278.47	-0.507432	0.167212	-3.03466	0.00240804	0.0174369
AT3G13930	1606.43	-0.680546	0.183009	-3.71865	0.000200293	0.00273599
AT3G14190	116.407	-1.13229	0.33526	-3.37735	0.000731883	0.00727738
AT3G14370	7.4194	-1.11634	0.42437	-2.63057	0.00852411	0.0438097
AT3G15030	847.415	-0.653994	0.138488	-4.72237	2.33107e-06	8.17991e-05
AT3G15460	119.797	-0.931983	0.277313	-3.36076	0.000777292	0.0076075
AT3G15640	1216.57	-0.936233	0.233177	-4.01512	5.94152e-05	0.00107739
AT3G15990	45.6682	-0.858568	0.284917	-3.0134	0.00258339	0.0183507
AT3G16180	185.788	-0.694214	0.198733	-3.4932	0.000477262	0.00523996
AT3G16280	38.3399	-0.979048	0.29257	-3.34637	0.00081876	0.00790595
AT3G16560	434.895	-0.96978	0.285826	-3.39291	0.000691548	0.00698354
AT3G16630	1070.27	-0.541808	0.149613	-3.62141	0.000293007	0.00364591
AT3G16700	85.3412	-1.06404	0.333766	-3.18799	0.00143268	0.0119579
AT3G16980	14.1441	-1.10557	0.408776	-2.70458	0.00683912	0.0373076
AT3G17340	375.024	-0.68774	0.155665	-4.41806	9.95888e-06	0.000269525
AT3G17390	8172.92	-0.536204	0.184429	-2.90737	0.00364485	0.0237409
AT3G18130	838.364	-0.670031	0.225373	-2.97298	0.00294922	0.0203615
AT3G18240	256.76	-0.663579	0.213464	-3.10862	0.00187961	0.0146321
AT3G18280	374.038	-0.844607	0.313352	-2.69539	0.00703057	0.0380689
AT3G18630	28.2043	-1.15809	0.332719	-3.48068	0.000500141	0.0054497
AT3G19050	228.912	-0.562836	0.204405	-2.75354	0.00589555	0.0335411
AT3G19400	297.454	-0.660975	0.218965	-3.01863	0.00253921	0.0181501
AT3G19590	159.561	-0.923741	0.218087	-4.23565	2.27894e-05	0.000508674
AT3G20460	16.0326	-1.39019	0.402975	-3.44982	0.000560957	0.00593902
AT3G20730	17.9995	-1.11964	0.38054	-2.94224	0.00325852	0.0219436
AT3G20840	21.446	-1.49351	0.385482	-3.8744	0.000106887	0.00168552
AT3G21420	138.658	-0.653259	0.193697	-3.37259	0.000744651	0.0073787
AT3G21465	188.164	-0.688963	0.232391	-2.96467	0.00303004	0.0208001
AT3G21560	282.2	-0.646064	0.23288	-2.77424	0.00553317	0.0321262
AT3G22780	625.248	-0.759865	0.11949	-6.35923	2.02764e-10	2.14148e-08
AT3G22800	187.091	-1.13123	0.392443	-2.88252	0.00394502	0.0250995
AT3G23210	62.9864	-0.942682	0.301889	-3.12262	0.00179252	0.0140615
AT3G23810	1771.37	-0.867559	0.24084	-3.60222	0.000315513	0.00385506
AT3G23830	664.398	-0.61916	0.234416	-2.64129	0.00825905	0.0427791
AT3G24110	43.6667	-1.2293	0.342889	-3.58513	0.000336915	0.00403683
AT3G24520	216.353	-0.601497	0.229617	-2.61956	0.00880421	0.0449046
AT3G24670	273.393	-0.532379	0.188655	-2.82197	0.00477291	0.0289301
AT3G24929	22.9203	-0.928761	0.322475	-2.88011	0.00397542	0.0252558
AT3G25110	236.834	-0.830289	0.280642	-2.95854	0.00309104	0.0211183
AT3G25130	98.231	-0.824128	0.291397	-2.8282	0.00468113	0.0285014
AT3G25430	167.205	-0.507894	0.183425	-2.76894	0.00562386	0.0324873
AT3G25700	79.5844	-0.613479	0.224159	-2.7368	0.00620392	0.0347229
AT3G25717	457.77	-0.887802	0.319264	-2.78078	0.00542289	0.0316557
AT3G25795	9.52818	-1.19732	0.444854	-2.69149	0.0071134	0.0383783
AT3G25905	8.72204	-1.41418	0.438215	-3.22713	0.00125037	0.0107942
AT3G27080	472.346	-0.713241	0.197128	-3.61816	0.000296701	0.00367499
AT3G27170	119.495	-0.841785	0.309304	-2.72155	0.00649768	0.0358424
AT3G27200	111.054	-0.874299	0.267652	-3.26656	0.00108865	0.00972773
AT3G27330	56.843	-0.610253	0.225348	-2.70805	0.00676804	0.0370011
AT3G27380	1528.42	-0.531311	0.199262	-2.6664	0.00766687	0.0407051
AT3G27400	63.9412	-1.32553	0.249997	-5.30219	1.14423e-07	6.41806e-06
AT3G27500	9.92034	-1.30618	0.436263	-2.99401	0.00275338	0.0192861
AT3G27640	29.235	-1.2748	0.350943	-3.63249	0.000280697	0.00354987
AT3G28130	149.297	-0.96266	0.360768	-2.66836	0.00762223	0.0405178
AT3G28160	1230.26	-0.850408	0.283888	-2.99558	0.00273925	0.019212
AT3G29075	329.229	-0.505473	0.172093	-2.93722	0.00331171	0.02217
AT3G29375	262.396	-0.55301	0.208444	-2.65304	0.00797701	0.0418286
AT3G30841	115.536	-0.633769	0.180249	-3.51609	0.000437958	0.00490291
AT3G42725	24.7285	-0.870105	0.338657	-2.56928	0.010191	0.0498523
AT3G43440	207.101	-0.669328	0.208254	-3.214	0.00130899	0.0111996
AT3G43800	325.694	-0.727408	0.224132	-3.24545	0.00117267	0.0102667
AT3G44420	19.1332	-1.11221	0.390127	-2.85089	0.00435973	0.0270776
AT3G44990	318.544	-1.11549	0.347412	-3.21086	0.00132337	0.0112582
AT3G45010	443.045	-0.957342	0.292722	-3.27048	0.00107364	0.00962145
AT3G45160	541.966	-0.829408	0.315548	-2.62847	0.00857698	0.0440361
AT3G45210	82.3827	-0.883128	0.271674	-3.25069	0.00115125	0.0101201
AT3G45930	242.806	-0.789328	0.238522	-3.30925	0.000935455	0.00873277
AT3G46658	42.1619	-0.834504	0.263166	-3.17101	0.00151908	0.0125148
AT3G46810	11.7904	-1.10849	0.395262	-2.80444	0.00504047	0.0301468
AT3G46820	453.504	-0.689132	0.152721	-4.51235	6.41122e-06	0.000187327
AT3G46880	9.26411	-1.31317	0.424305	-3.09487	0.00196897	0.0151601
AT3G47050	7.60676	-1.48101	0.423255	-3.4991	0.000466833	0.00515421
AT3G47960	325.863	-0.594443	0.228615	-2.60019	0.00931719	0.0467761
AT3G48160	39.214	-1.13111	0.308185	-3.67025	0.000242315	0.00315855
AT3G48260	21.8289	-1.14456	0.407625	-2.80788	0.00498694	0.0298965
AT3G48400	15.6681	-0.957861	0.371954	-2.57521	0.0100178	0.0492263
AT3G48410	123.821	-0.755668	0.248176	-3.04489	0.00232769	0.0170364
AT3G48425	124.092	-0.675678	0.191901	-3.52097	0.000429966	0.00483594
AT3G48810	99.1146	-0.552454	0.189966	-2.90817	0.00363552	0.0236943
AT3G49730	83.1223	-0.629828	0.229545	-2.74381	0.00607298	0.0341816
AT3G50630	146.752	-0.777584	0.257541	-3.01927	0.00253386	0.0181394
AT3G51160	571.056	-0.732744	0.167656	-4.37053	1.23943e-05	0.000314595
AT3G51180	32.8969	-1.10067	0.282038	-3.90255	9.51852e-05	0.0015391
AT3G51230	32.3549	-0.992547	0.324488	-3.05881	0.00222221	0.0164714
AT3G51240	266.479	-1.65662	0.261345	-6.33882	2.31537e-10	2.39857e-08
AT3G51540	61.0766	-0.717505	0.243833	-2.94261	0.0032546	0.0219313
AT3G51960	45.9168	-1.28101	0.29217	-4.38446	1.16273e-05	0.000300364
AT3G52110	116.424	-0.914431	0.261354	-3.49883	0.00046731	0.00515684
AT3G52190	201.919	-0.605042	0.181659	-3.33064	0.000866465	0.0082497
AT3G52630	55.4677	-1.13223	0.357524	-3.16686	0.00154094	0.01264
AT3G52740	138.672	-1.14621	0.224477	-5.10615	3.2879e-07	1.59253e-05
AT3G52920	559.847	-0.602539	0.207098	-2.90943	0.00362086	0.0236201
AT3G53010	12.4946	-1.44473	0.382137	-3.78065	0.000156417	0.00226225
AT3G53235	56.6769	-1.3593	0.356541	-3.81245	0.000137594	0.00204435
AT3G53260	1187.59	-0.990996	0.2273	-4.35985	1.30152e-05	0.000327665
AT3G53750	388.726	-0.617363	0.232872	-2.65108	0.00802338	0.0419498
AT3G54990	127.401	-0.592255	0.201732	-2.93585	0.0033264	0.0222088
AT3G55010	698.678	-0.553733	0.162138	-3.4152	0.000637353	0.00655239
AT3G55280	1471.38	-0.692576	0.196822	-3.51879	0.000433519	0.00486076
AT3G55340	213.727	-0.79926	0.153705	-5.19995	1.99347e-07	1.04253e-05
AT3G55510	323.732	-0.878448	0.186903	-4.70001	2.60145e-06	8.90723e-05
AT3G55660	93.0559	-0.880138	0.231684	-3.79888	0.000145351	0.00213936
AT3G55740	267.318	-0.679238	0.143167	-4.74438	2.09145e-06	7.47226e-05
AT3G55990	122.144	-0.825648	0.288229	-2.86455	0.00417597	0.0261842
AT3G56020	1575.64	-0.955959	0.363477	-2.63004	0.0085375	0.0438646
AT3G56260	32.6743	-1.25259	0.361789	-3.4622	0.000535775	0.00573692
AT3G56270	67.7577	-0.683815	0.229144	-2.98421	0.00284308	0.01978
AT3G56370	674.529	-0.511526	0.164607	-3.10757	0.00188635	0.0146648
AT3G56430	222.854	-0.514946	0.1816	-2.83561	0.00457385	0.0280169
AT3G56870	36.5798	-1.08743	0.295734	-3.67707	0.000235926	0.0030939
AT3G57020	646.132	-0.928689	0.290119	-3.20106	0.00136922	0.011544
AT3G57540	51.3924	-0.819942	0.309529	-2.649	0.00807309	0.0420776
AT3G58865	17.2486	-1.50638	0.421216	-3.57627	0.000348525	0.00414611
AT3G59550	49.4563	-0.999482	0.33889	-2.94928	0.00318511	0.0216043
AT3G59630	207.35	-0.545012	0.165694	-3.28926	0.00100451	0.00915343
AT3G59670	246.725	-1.24583	0.213957	-5.82281	5.78658e-09	4.45855e-07
AT3G59870	437.293	-0.581226	0.203022	-2.86287	0.0041982	0.0262784
AT3G60070	180.768	-0.639559	0.203088	-3.14916	0.00163738	0.0132378
AT3G60110	167.655	-0.697482	0.167811	-4.15635	3.23369e-05	0.000672969
AT3G60440	267.057	-0.844389	0.303485	-2.78231	0.00539734	0.0315491
AT3G60500	428.653	-0.512348	0.130884	-3.91451	9.05884e-05	0.00148811
AT3G60660	25.8479	-1.14182	0.328333	-3.47763	0.000505861	0.00549543
AT3G60840	100.926	-0.783507	0.208425	-3.75919	0.000170465	0.00242357
AT3G60965	191.911	-0.602482	0.181967	-3.31095	0.000929814	0.00869607
AT3G61300	13.6984	-1.10827	0.421983	-2.62635	0.00863057	0.0442378
AT3G61890	161.871	-0.692155	0.251925	-2.74746	0.00600585	0.0339334
AT3G61898	35.3891	-1.09627	0.387356	-2.83015	0.00465268	0.0283761
AT3G61930	4.86184	-1.2966	0.446851	-2.90165	0.00371207	0.0240629
AT3G62110	609.125	-0.770633	0.224016	-3.44008	0.000581551	0.00611815
AT3G62460	234.322	-0.577393	0.173222	-3.33326	0.000858359	0.00819054
AT3G62610	2.33932	-1.15162	0.415868	-2.7692	0.00561934	0.0324698
AT3G62830	1415.84	-0.590032	0.166266	-3.54873	0.000387092	0.00445794
AT3G63110	95.0294	-0.920892	0.250358	-3.67829	0.000234798	0.00308098
AT3G63240	246.304	-0.539054	0.184101	-2.92804	0.00341108	0.0226336
AT4G00050	300.892	-0.998574	0.246931	-4.04394	5.25603e-05	0.000971805
AT4G00290	310.613	-0.586798	0.167935	-3.4942	0.000475483	0.00523104
AT4G00310	56.4447	-0.980509	0.245142	-3.99976	6.34073e-05	0.0011327
AT4G00460	41.5365	-1.01923	0.304445	-3.34784	0.000814438	0.00787557
AT4G00530	66.8239	-0.765171	0.291288	-2.62685	0.00861792	0.0441834
AT4G00670	115.215	-1.36566	0.420183	-3.25016	0.00115342	0.010135
AT4G00740	772.941	-0.578311	0.154938	-3.73253	0.000189563	0.00261917
AT4G00930	225.223	-0.506514	0.165499	-3.06053	0.00220945	0.0164123
AT4G01070	491.53	-0.658432	0.208551	-3.15718	0.00159302	0.0129469
AT4G01440	170.277	-1.00887	0.236168	-4.27185	1.9386e-05	0.000448904
AT4G01720	162.392	-0.712329	0.230711	-3.08754	0.00201821	0.015386
AT4G01750	268.365	-0.596666	0.168222	-3.54689	0.000389814	0.00447901
AT4G02040	25.5935	-0.906283	0.293031	-3.09279	0.00198283	0.0152196
AT4G02680	968.497	-0.605695	0.171369	-3.53444	0.000408637	0.00464729
AT4G02820	211.56	-0.754207	0.230331	-3.27445	0.00105869	0.00952582
AT4G02850	78.1489	-0.876562	0.320768	-2.7327	0.00628174	0.0350621
AT4G04700	79.6344	-1.07813	0.210394	-5.12434	2.98583e-07	1.47258e-05
AT4G04760	10.4299	-1.16692	0.426151	-2.73828	0.00617611	0.0346064
AT4G04870	140.088	-0.677285	0.239825	-2.82408	0.00474166	0.0287729
AT4G05400	263.026	-0.541393	0.161349	-3.35542	0.00079245	0.0077077
AT4G05410	329.773	-0.533749	0.185741	-2.87362	0.00405794	0.0256276
AT4G05450	210.697	-0.551396	0.179105	-3.07863	0.00207956	0.0157091
AT4G08150	128.261	-0.954218	0.341529	-2.79395	0.00520678	0.0307942
AT4G08570	36.8844	-2.07368	0.363011	-5.71245	1.11362e-08	8.14563e-07
AT4G09420	81.4654	-0.754307	0.239896	-3.14431	0.00166479	0.0133696
AT4G10640	20.9462	-1.25963	0.374036	-3.36767	0.000758052	0.00747385
AT4G10770	244.072	-0.562148	0.194848	-2.88505	0.00391348	0.0249355
AT4G10950	3.04473	-1.11976	0.434507	-2.57708	0.00996394	0.0490517
AT4G11120	350.572	-0.90122	0.152872	-5.89525	3.74107e-09	3.04504e-07
AT4G11330	206.618	-0.538633	0.204077	-2.63936	0.00830621	0.042972
AT4G11460	100.415	-1.38009	0.348235	-3.96309	7.39874e-05	0.00127034
AT4G11521	17.8467	-1.04174	0.387406	-2.68902	0.00716614	0.038586
AT4G11820	865.618	-0.509249	0.169194	-3.00986	0.00261372	0.0185236
AT4G12030	97.417	-1.41632	0.417539	-3.39206	0.000693692	0.00700192
AT4G12110	309.441	-0.691259	0.1342	-5.15095	2.59169e-07	1.30192e-05
AT4G12130	90.19	-0.884724	0.252365	-3.50573	0.000455359	0.00505524
AT4G12440	2.25016	-1.05056	0.406966	-2.58145	0.00983869	0.0485455
AT4G12540	14.9005	-1.24594	0.425061	-2.93121	0.00337647	0.0224587
AT4G12700	196.334	-0.554501	0.160477	-3.45532	0.000549641	0.00584781
AT4G12880	446.916	-0.899993	0.278085	-3.2364	0.00121049	0.0105339
AT4G12910	233.1	-0.68613	0.251094	-2.73257	0.0062843	0.0350674
AT4G13230	4.30959	-1.0656	0.410345	-2.59684	0.0094087	0.0470836
AT4G13420	9.66691	-1.21592	0.445938	-2.72665	0.00639811	0.0354921
AT4G13710	85.8317	-0.887282	0.270125	-3.28471	0.00102089	0.00927926
AT4G13930	2221.53	-0.869268	0.231899	-3.74847	0.000177916	0.00250333
AT4G14120	21.5999	-1.25423	0.389777	-3.21782	0.00129168	0.0110801
AT4G14200	139.51	-0.671025	0.245979	-2.72797	0.00637247	0.0353861
AT4G14330	107.664	-0.717513	0.227394	-3.15537	0.00160293	0.013003
AT4G14390	13.8231	-1.27881	0.387485	-3.30027	0.000965905	0.0089371
AT4G14610	37.7129	-0.819752	0.290702	-2.8199	0.00480385	0.0290932
AT4G14680	247.454	-0.741038	0.200587	-3.69435	0.000220449	0.00294262
AT4G14690	46.5852	-0.920208	0.346379	-2.65665	0.00789216	0.0415043
AT4G14760	530.647	-0.654645	0.175289	-3.73466	0.000187966	0.00260375
AT4G14940	36.7163	-1.00146	0.291281	-3.43813	0.000585741	0.00615314
AT4G15165	34.9579	-0.818973	0.299875	-2.73105	0.00631327	0.0351543
AT4G15215	92.9994	-0.882943	0.184241	-4.79233	1.64859e-06	6.10296e-05
AT4G15417	11.3836	-1.35584	0.422461	-3.20938	0.0013302	0.0113
AT4G16265	102.146	-0.932158	0.323762	-2.87914	0.00398756	0.0253107
AT4G16350	34.7311	-1.23053	0.375821	-3.27424	0.00105945	0.00952582
AT4G16442	229.259	-0.704182	0.252795	-2.78558	0.00534318	0.031368
AT4G17000	63.9476	-0.853871	0.290156	-2.9428	0.00325261	0.0219247
AT4G17020	250.45	-0.623866	0.20447	-3.05114	0.00227977	0.0167775
AT4G17180	116.812	-0.626882	0.22078	-2.83939	0.00451992	0.0277777
AT4G17350	99.756	-0.620723	0.213788	-2.90345	0.00369081	0.0239537
AT4G17380	8.88821	-1.36217	0.418311	-3.25636	0.0011285	0.00998347
AT4G17570	247.907	-0.658474	0.159376	-4.13158	3.60284e-05	0.000725628
AT4G17760	17.9007	-1.25113	0.398328	-3.14097	0.00168391	0.0134786
AT4G18375	48.3455	-1.14936	0.275007	-4.17938	2.92306e-05	0.00062002
AT4G18422	2.21778	-1.10589	0.425706	-2.59777	0.00938303	0.0469824
AT4G18640	309.886	-0.875436	0.219645	-3.98569	6.7285e-05	0.00118054
AT4G19380	85.6766	-0.808954	0.184478	-4.3851	1.15934e-05	0.000300364
AT4G20210	6.98138	-1.27338	0.441483	-2.88433	0.0039225	0.0249709
AT4G20235	18.9999	-1.02639	0.374886	-2.73787	0.00618394	0.0346412
AT4G20270	787.72	-0.6575	0.152095	-4.32296	1.53953e-05	0.000374521
AT4G20910	137.499	-0.595383	0.196011	-3.0375	0.00238546	0.0173314
AT4G20940	155.848	-0.592586	0.208415	-2.8433	0.00446494	0.0275493
AT4G21400	340.72	-1.30327	0.401016	-3.24992	0.00115435	0.0101391
AT4G21670	330.507	-0.904521	0.216001	-4.18759	2.81934e-05	0.000603774
AT4G21705	103.462	-0.670634	0.210867	-3.18037	0.00147089	0.0121783
AT4G22010	692.515	-0.528773	0.15475	-3.41696	0.000633246	0.00653188
AT4G22217	4.54135	-1.35919	0.446122	-3.04669	0.00231379	0.0169701
AT4G22320	83.644	-1.20725	0.231715	-5.21006	1.88783e-07	9.96915e-06
AT4G22380	292.431	-0.602099	0.1708	-3.52517	0.000423215	0.00476745
AT4G22560	19.5664	-1.28332	0.356702	-3.59775	0.000320985	0.00391309
AT4G22730	160.445	-0.629937	0.241728	-2.60598	0.00916115	0.0461704
AT4G23200	57.8184	-1.19486	0.284224	-4.20393	2.62318e-05	0.000574236
AT4G23240	37.4999	-1.01266	0.367306	-2.75699	0.00583369	0.0332557
AT4G23490	163.162	-0.636488	0.219277	-2.90266	0.00370005	0.0239993
AT4G23620	182.32	-0.800329	0.189381	-4.22603	2.37854e-05	0.000526562
AT4G23790	219.005	-0.559118	0.183504	-3.0469	0.00231217	0.0169698
AT4G24015	229.873	-0.998905	0.324969	-3.07385	0.00211319	0.0158919
AT4G24120	219.958	-0.625907	0.167624	-3.734	0.000188463	0.00260752
AT4G25090	113.294	-1.29857	0.296472	-4.38007	1.18639e-05	0.000302908
AT4G25110	45.9489	-1.03083	0.329409	-3.12932	0.00175212	0.0138157
AT4G25300	111.634	-0.520888	0.187433	-2.77907	0.00545153	0.0317629
AT4G25320	273.448	-0.621319	0.172439	-3.60311	0.000314427	0.00384614
AT4G25540	27.7278	-0.862117	0.285946	-3.01496	0.00257009	0.0182916
AT4G25630	733.428	-0.874378	0.233412	-3.74607	0.000179629	0.00251562
AT4G25760	19.0987	-1.16982	0.400057	-2.92413	0.00345422	0.0228568
AT4G25840	274.925	-0.524419	0.168769	-3.10731	0.00188798	0.0146721
AT4G26220	125.315	-0.67933	0.256654	-2.64687	0.00812405	0.0422618
AT4G26450	670.474	-0.599534	0.169949	-3.52774	0.000419129	0.00473127
AT4G26760	295.651	-0.671154	0.191891	-3.49758	0.000469496	0.00517833
AT4G26940	626.901	-0.533004	0.165854	-3.21369	0.00131042	0.0111996
AT4G26950	27.5405	-1.40268	0.429628	-3.26487	0.00109513	0.00977356
AT4G27180	554.326	-0.529689	0.155015	-3.41702	0.000633112	0.00653188
AT4G27230	578.487	-0.692535	0.213667	-3.24119	0.0011903	0.0103874
AT4G27290	19.1099	-0.940694	0.360301	-2.61086	0.00903159	0.0457197
AT4G27720	524.073	-0.547089	0.198764	-2.75245	0.00591517	0.0335899
AT4G27900	454.751	-0.812331	0.267258	-3.0395	0.00236971	0.0172343
AT4G28310	67.4514	-1.13479	0.330912	-3.42928	0.000605184	0.00631462
AT4G28430	37.4098	-1.08304	0.301862	-3.58786	0.000333408	0.00400456
AT4G28530	22.7011	-1.13395	0.323177	-3.50876	0.000450207	0.00501669
AT4G29080	559.384	-0.624588	0.220719	-2.82979	0.0046579	0.028385
AT4G29150	9.11718	-1.07242	0.405656	-2.64367	0.00820123	0.0425815
AT4G29730	102.014	-0.779081	0.2832	-2.75099	0.00594153	0.0336759
AT4G29860	169.292	-0.530412	0.202329	-2.62153	0.00875367	0.0447205
AT4G29910	180.297	-0.638395	0.174865	-3.6508	0.00026143	0.00335788
AT4G29930	60.4368	-1.0229	0.351549	-2.90969	0.00361782	0.0236074
AT4G30060	166.999	-0.847178	0.193278	-4.3832	1.16947e-05	0.000300364
AT4G30080	368.442	-0.628926	0.14212	-4.42531	9.63053e-06	0.000261619
AT4G30340	232.543	-0.518199	0.185319	-2.79625	0.00517	0.030617
AT4G30530	1095.05	-0.587302	0.211731	-2.77381	0.00554035	0.0321592
AT4G30610	683.717	-0.65888	0.198422	-3.32059	0.00089826	0.00846311
AT4G30700	71.5806	-0.646551	0.224099	-2.88511	0.00391273	0.0249355
AT4G30710	194.026	-0.52954	0.150625	-3.51561	0.000438743	0.00490662
AT4G30800	188.454	-0.51208	0.179853	-2.84722	0.00441032	0.0273291
AT4G30960	2713.19	-0.51199	0.144135	-3.55216	0.000382089	0.00441913
AT4G30980	57.5369	-1.09978	0.318933	-3.4483	0.000564123	0.00596378
AT4G31400	74.3981	-1.09589	0.285198	-3.84257	0.000121751	0.00185899
AT4G31520	19.3811	-1.12862	0.321758	-3.50767	0.000452048	0.00502686
AT4G31590	458.998	-0.565516	0.198843	-2.84402	0.00445476	0.0275166
AT4G31700	5332.42	-0.573142	0.133353	-4.29794	1.72391e-05	0.000408811
AT4G31730	179.488	-0.949786	0.315139	-3.01386	0.00257944	0.0183323
AT4G32290	253.096	-0.620195	0.160955	-3.85322	0.000116576	0.00180156
AT4G32700	114.08	-0.705646	0.240256	-2.93706	0.00331341	0.02217
AT4G32810	28.9992	-0.972625	0.363075	-2.67886	0.0073874	0.0395609
AT4G32880	449.712	-0.512879	0.184044	-2.78671	0.00532458	0.0312758
AT4G33220	473.808	-0.99716	0.244021	-4.08637	4.3818e-05	0.000845497
AT4G33800	8.91551	-1.16476	0.416255	-2.79818	0.00513907	0.0305173
AT4G34050	2431.14	-0.96355	0.251215	-3.83555	0.000125281	0.00190215
AT4G34230	416.304	-0.52754	0.192419	-2.74162	0.00611368	0.0343365
AT4G34555	438.113	-0.80264	0.294637	-2.72417	0.0064464	0.0356238
AT4G34610	216.651	-0.540823	0.181039	-2.98733	0.0028143	0.0196185
AT4G34960	279.747	-0.900265	0.190836	-4.71747	2.38792e-06	8.28771e-05
AT4G35030	148.8	-0.827814	0.26049	-3.17791	0.00148341	0.0122585
AT4G35260	870.758	-0.812152	0.16522	-4.91557	8.85248e-07	3.57953e-05
AT4G35270	175.069	-0.79362	0.184289	-4.30639	1.6594e-05	0.00039787
AT4G35520	22.4854	-1.2274	0.332814	-3.68796	0.000226063	0.00299908
AT4G35720	35.319	-1.30566	0.289994	-4.50237	6.71988e-06	0.000194508
AT4G36080	516.011	-0.579717	0.156618	-3.70147	0.000214352	0.00287899
AT4G36090	241.351	-0.725568	0.187259	-3.87467	0.000106767	0.00168541
AT4G36180	350.376	-0.930701	0.212161	-4.38677	1.15047e-05	0.000298667
AT4G36230	11.7906	-1.36468	0.402737	-3.38851	0.000702735	0.00707013
AT4G36240	67.0691	-0.958055	0.369871	-2.59024	0.00959086	0.0476812
AT4G36360	1330.96	-0.755672	0.221266	-3.41522	0.000637311	0.00655239
AT4G36570	47.268	-0.926238	0.320882	-2.88654	0.00389504	0.0248839
AT4G36640	181.165	-1.10633	0.219451	-5.04134	4.62272e-07	2.10266e-05
AT4G36660	289.934	-0.671497	0.159227	-4.21722	2.47331e-05	0.000545312
AT4G36940	471.254	-0.672791	0.214336	-3.13895	0.00169553	0.0135211
AT4G37210	433.113	-0.626197	0.134158	-4.6676	3.04745e-06	0.000100887
AT4G37490	55.2271	-1.31363	0.286716	-4.58166	4.61308e-06	0.000143297
AT4G37890	63.3484	-0.755229	0.221117	-3.41552	0.000636615	0.00655239
AT4G38050	90.7137	-0.80727	0.233626	-3.45539	0.000549495	0.00584781
AT4G38200	623.96	-0.562435	0.148719	-3.78187	0.000155657	0.00225577
AT4G38320	178.9	-0.585803	0.184416	-3.17654	0.00149045	0.0123073
AT4G38410	21.9584	-1.35023	0.43828	-3.08073	0.0020649	0.015651
AT4G38545	204.821	-0.754021	0.279186	-2.70078	0.0069177	0.0376225
AT4G39230	92.3388	-0.850415	0.244193	-3.48256	0.00049665	0.00541712
AT4G39250	9.2744	-1.54265	0.436301	-3.53575	0.000406625	0.00463286
AT4G39330	791.8	-0.622106	0.203543	-3.05638	0.00224026	0.0165712
AT4G39390	240.437	-0.511565	0.168428	-3.03729	0.00238712	0.0173374
AT4G39630	38.638	-1.31247	0.369552	-3.55151	0.000383025	0.00442567
AT4G39740	77.2099	-0.771082	0.237845	-3.24195	0.00118714	0.0103808
AT4G39770	153.255	-0.70816	0.250048	-2.8321	0.00462433	0.028235
AT4G39860	337.098	-0.611245	0.23047	-2.65217	0.00799765	0.041876
AT4G40000	74.894	-0.966807	0.256868	-3.76382	0.000167334	0.00238509
AT4G40010	27.2191	-1.12992	0.350276	-3.22579	0.00125627	0.0108192
AT5G01040	251.026	-0.834062	0.214233	-3.89324	9.89127e-05	0.00158517
AT5G01290	372.214	-0.625663	0.150128	-4.16752	3.0793e-05	0.00064645
AT5G01500	255.755	-0.60994	0.213663	-2.85468	0.00430799	0.0268487
AT5G01840	37.785	-0.930475	0.339623	-2.73973	0.00614894	0.0344898
AT5G01910	68.1302	-0.971702	0.34623	-2.80653	0.0050079	0.0299768
AT5G02140	15.0188	-1.1769	0.390378	-3.01478	0.00257169	0.0182916
AT5G02400	49.6868	-1.20922	0.310531	-3.89404	9.85892e-05	0.00158115
AT5G02480	2548.49	-0.709958	0.152676	-4.65009	3.31787e-06	0.000108512
AT5G02520	36.752	-0.875805	0.275643	-3.17732	0.00148642	0.0122787
AT5G02570	7.29931	-1.10861	0.426535	-2.5991	0.00934692	0.0468775
AT5G02740	520.241	-0.572881	0.212197	-2.69976	0.00693893	0.0377001
AT5G02890	130.637	-0.896615	0.228881	-3.91738	8.95149e-05	0.00147435
AT5G03190	305.249	-0.602909	0.207511	-2.90544	0.0036674	0.023859
AT5G03552	54.0899	-0.733733	0.27991	-2.62132	0.00875892	0.0447263
AT5G03610	455.592	-0.804809	0.217183	-3.70568	0.000210825	0.00283867
AT5G03760	240.946	-1.02671	0.272316	-3.7703	0.000163053	0.00234103
AT5G03795	14.0175	-1.12138	0.425732	-2.634	0.00843863	0.0434804
AT5G03890	8.23093	-1.14915	0.415173	-2.76788	0.00564217	0.0325496
AT5G04000	22.3134	-0.925238	0.347951	-2.65911	0.00783483	0.0412847
AT5G04160	220.534	-0.796875	0.256672	-3.10464	0.00190508	0.0147785
AT5G04730	5.22808	-1.22081	0.446853	-2.73203	0.00629463	0.0350979
AT5G04740	1912.64	-0.60993	0.220059	-2.77167	0.00557698	0.0323113
AT5G05240	45.8817	-1.05552	0.297578	-3.54703	0.000389597	0.00447901
AT5G05820	290.502	-0.727529	0.155771	-4.67051	3.0045e-06	9.97707e-05
AT5G06000	46.4281	-0.964064	0.27029	-3.56677	0.000361404	0.00425953
AT5G06400	22.1412	-1.03168	0.348785	-2.95791	0.00309732	0.0211487
AT5G06590	47.0627	-1.27727	0.352499	-3.62347	0.000290682	0.00363369
AT5G06790	91.4403	-0.627837	0.223203	-2.81285	0.00491042	0.0295978
AT5G07190	6.5343	-1.26816	0.436092	-2.90801	0.00363739	0.0236994
AT5G07830	414.426	-0.597732	0.154926	-3.85817	0.00011424	0.0017756
AT5G07910	325.604	-0.678879	0.251827	-2.69581	0.00702176	0.0380435
AT5G07990	109.099	-0.715042	0.258013	-2.77134	0.00558254	0.0323223
AT5G08580	264.842	-0.587599	0.173909	-3.37877	0.000728099	0.00726088
AT5G08760	110.804	-1.08348	0.387425	-2.79661	0.00516418	0.0306076
AT5G10020	430.91	-0.600351	0.146741	-4.09124	4.29073e-05	0.000838048
AT5G10030	578.93	-0.928374	0.296232	-3.13395	0.00172473	0.0136584
AT5G10260	32.4585	-1.00945	0.320272	-3.15184	0.00162242	0.0131316
AT5G11150	381.22	-0.634572	0.141757	-4.47648	7.5885e-06	0.00021477
AT5G11470	62.6436	-0.83802	0.297325	-2.81853	0.00482442	0.029177
AT5G11510	129.434	-0.891939	0.291544	-3.05936	0.0022181	0.0164579
AT5G11540	23.7765	-1.11749	0.375316	-2.97748	0.00290632	0.0201102
AT5G11560	2315.08	-0.516148	0.186955	-2.76081	0.00576582	0.0330225
AT5G11590	14.9185	-1.77458	0.380762	-4.6606	3.15283e-06	0.000104058
AT5G11750	212.835	-0.616153	0.218211	-2.82366	0.00474786	0.0288025
AT5G11870	12.5753	-1.13724	0.412396	-2.75764	0.00582198	0.033214
AT5G11980	455.697	-0.542009	0.130897	-4.14074	3.46189e-05	0.000705112
AT5G12280	38.5457	-1.20262	0.33463	-3.59389	0.000325774	0.00394702
AT5G12920	38.3592	-0.799393	0.301294	-2.6532	0.00797327	0.0418191
AT5G13110	589.766	-0.663459	0.207133	-3.20306	0.00135977	0.0114867
AT5G13180	804.191	-0.724471	0.22688	-3.1932	0.00140707	0.0117942
AT5G13930	3968.78	-0.999506	0.355288	-2.81323	0.00490471	0.0295717
AT5G14600	125.4	-0.566065	0.21289	-2.65896	0.00783833	0.0412914
AT5G14690	56.1576	-1.04383	0.353752	-2.95074	0.00317011	0.0215554
AT5G14870	12.6858	-1.23784	0.373888	-3.31071	0.000930594	0.0086996
AT5G15470	339.171	-0.586951	0.151992	-3.86172	0.000112593	0.00175738
AT5G15490	567.429	-0.806959	0.257727	-3.13106	0.00174178	0.0137608
AT5G15520	287.66	-0.649082	0.238736	-2.71882	0.00655145	0.0361114
AT5G15790	141.293	-0.694214	0.219457	-3.16332	0.00155982	0.0127344
AT5G15910	192.77	-1.2822	0.280435	-4.5722	4.82627e-06	0.000148008
AT5G15980	209.456	-0.681507	0.218048	-3.12549	0.00177508	0.0139601
AT5G16190	45.005	-1.00411	0.343747	-2.92107	0.00348833	0.0230121
AT5G17040	17.47	-1.93776	0.395094	-4.90456	9.36348e-07	3.7473e-05
AT5G17430	21.199	-0.997681	0.338547	-2.94695	0.00320926	0.0217068
AT5G17780	23.0704	-1.46381	0.389398	-3.75915	0.000170494	0.00242357
AT5G18070	124.152	-0.669931	0.187055	-3.58147	0.000341672	0.00407868
AT5G18810	23.2673	-0.82839	0.316313	-2.61889	0.00882151	0.0449505
AT5G19020	88.4799	-0.717939	0.257368	-2.78955	0.00527821	0.0310877
AT5G19320	262.206	-0.540505	0.152288	-3.54922	0.000386374	0.00445203
AT5G19600	311.054	-1.05983	0.336152	-3.15282	0.00161701	0.0131074
AT5G19920	96.1565	-0.952857	0.216525	-4.40067	1.07916e-05	0.000285786
AT5G19970	63.1561	-1.26521	0.340699	-3.71357	0.000204353	0.00277047
AT5G20110	92.6708	-0.922213	0.292947	-3.14806	0.0016436	0.0132708
AT5G20640	18.9202	-0.97202	0.367123	-2.64767	0.00810483	0.0422024
AT5G20700	2936.66	-0.827505	0.246209	-3.36098	0.000776657	0.0076075
AT5G21080	2.99839	-1.16849	0.439373	-2.65944	0.00782713	0.0412625
AT5G22110	68.0314	-0.881134	0.258319	-3.41103	0.00064719	0.00661582
AT5G22130	129.857	-0.979524	0.224187	-4.36923	1.24683e-05	0.000315953
AT5G22320	308.611	-0.574986	0.17891	-3.21383	0.00130975	0.0111996
AT5G22930	24.2748	-1.0284	0.362	-2.84087	0.004499	0.0276884
AT5G22950	455.016	-0.594036	0.204481	-2.90509	0.00367149	0.0238785
AT5G23000	21.4722	-1.05003	0.369237	-2.84377	0.00445837	0.0275166
AT5G23170	26.8985	-0.94784	0.337077	-2.81194	0.00492434	0.029657
AT5G23300	259.503	-0.631531	0.200643	-3.14753	0.00164655	0.0132798
AT5G23420	209.413	-0.811336	0.293102	-2.7681	0.00563846	0.0325369
AT5G23730	37.3561	-0.97878	0.358325	-2.73154	0.00630387	0.0351223
AT5G23800	58.8883	-0.788869	0.286263	-2.75575	0.00585569	0.0333724
AT5G24330	19.6663	-1.21809	0.404887	-3.00847	0.00262563	0.0185898
AT5G24760	316.823	-0.637011	0.205776	-3.09565	0.0019638	0.015131
AT5G25510	482.738	-0.571826	0.172894	-3.30737	0.000941755	0.00878498
AT5G26280	2981.5	-0.816876	0.266843	-3.06126	0.00220407	0.0163874
AT5G27100	21.8734	-1.07152	0.392271	-2.73157	0.00630326	0.0351223
AT5G27330	268.454	-0.698369	0.231928	-3.01114	0.00260268	0.0184575
AT5G27395	332.132	-0.657889	0.18162	-3.62234	0.000291947	0.0036411
AT5G27550	143.605	-0.642675	0.214977	-2.9895	0.00279435	0.01951
AT5G27680	62.8943	-0.838621	0.236132	-3.55149	0.000383063	0.00442567
AT5G28220	174.386	-0.714756	0.256045	-2.79152	0.00524609	0.0309491
AT5G28300	432.817	-0.943478	0.195513	-4.82564	1.39552e-06	5.30077e-05
AT5G28650	13.907	-1.08343	0.396315	-2.73377	0.00626147	0.0349813
AT5G28913	52.491	-1.22066	0.348274	-3.50488	0.000456814	0.00506425
AT5G33382	7.00441	-1.44392	0.442341	-3.26428	0.00109743	0.00978604
AT5G35180	965.796	-0.786759	0.133779	-5.88105	4.07676e-09	3.25705e-07
AT5G35450	227.792	-0.742299	0.15877	-4.67532	2.93491e-06	9.77595e-05
AT5G35670	111.476	-0.787876	0.229064	-3.43955	0.000582678	0.00612411
AT5G35700	337.891	-0.523917	0.194123	-2.6989	0.00695701	0.0377699
AT5G37020	403.038	-0.601266	0.204112	-2.94577	0.00322151	0.0217761
AT5G37072	18.0963	-1.16171	0.37193	-3.12346	0.00178738	0.0140416
AT5G37450	15.605	-1.00958	0.350277	-2.88223	0.00394875	0.0251087
AT5G37550	15.5132	-1.19998	0.382042	-3.14096	0.00168397	0.0134786
AT5G38040	27.3958	-1.01817	0.330559	-3.08014	0.00206901	0.0156739
AT5G38240	5.47892	-1.14895	0.435685	-2.63711	0.00836155	0.0431861
AT5G38300	39.2841	-1.03652	0.332377	-3.11849	0.00181777	0.014239
AT5G38480	2152.49	-0.703213	0.207211	-3.39371	0.000689528	0.00696638
AT5G38780	25.5609	-1.02432	0.382197	-2.68008	0.0073604	0.0394456
AT5G38900	48.9798	-0.960563	0.353341	-2.71852	0.0065575	0.0361263
AT5G39610	160.811	-0.640573	0.185517	-3.4529	0.000554595	0.00588893
AT5G39900	67.2627	-0.745951	0.245106	-3.04338	0.00233935	0.0170997
AT5G39990	252.059	-0.773259	0.173586	-4.45461	8.40477e-06	0.00023369
AT5G40210	10.1673	-1.2773	0.414031	-3.08503	0.00203532	0.0154837
AT5G40240	194.116	-0.579816	0.193217	-3.00086	0.00269215	0.0189553
AT5G40400	65.3127	-0.854757	0.259583	-3.29281	0.000991902	0.00908062
AT5G40405	32.4963	-1.08906	0.316454	-3.44144	0.000578634	0.00609043
AT5G40410	11.4449	-1.13617	0.387466	-2.9323	0.00336462	0.0224077
AT5G40550	115.426	-0.784754	0.258043	-3.04117	0.00235661	0.0171621
AT5G40590	13.7148	-1.2797	0.444778	-2.87717	0.00401262	0.025416
AT5G40640	102.97	-0.667647	0.242029	-2.75855	0.00580591	0.033176
AT5G40830	350.349	-0.555356	0.212921	-2.60828	0.0090999	0.0459152
AT5G41130	155.444	-0.904397	0.206999	-4.36908	1.2477e-05	0.000315953
AT5G41170	29.3129	-1.35857	0.306587	-4.43128	9.36765e-06	0.000256085
AT5G41480	259.548	-0.596703	0.149817	-3.98287	6.80891e-05	0.00119221
AT5G41870	242.857	-0.528632	0.168579	-3.13582	0.00171377	0.0136115
AT5G41880	75.1979	-0.791923	0.284002	-2.78844	0.00529626	0.0311637
AT5G42210	42.9713	-0.848851	0.324057	-2.61945	0.00880711	0.0449088
AT5G42690	90.8592	-0.855204	0.311801	-2.74278	0.00609206	0.0342471
AT5G42840	9.33814	-1.08517	0.414316	-2.61919	0.00881392	0.0449224
AT5G43080	54.8431	-0.997615	0.355432	-2.80677	0.00500416	0.029971
AT5G43140	125.121	-0.647142	0.190455	-3.39787	0.00067912	0.0068805
AT5G43740	313.119	-0.507985	0.191518	-2.65242	0.00799173	0.0418652
AT5G44280	170.389	-0.785453	0.152821	-5.1397	2.75172e-07	1.37486e-05
AT5G44565	20.9672	-1.46548	0.415519	-3.52687	0.000420506	0.00474433
AT5G44580	774.956	-0.840343	0.306972	-2.73753	0.00619028	0.0346678
AT5G44635	95.7262	-0.633642	0.23906	-2.65056	0.00803584	0.0419542
AT5G44930	177.278	-0.614785	0.157196	-3.91093	9.19402e-05	0.00149894
AT5G45090	7.94774	-1.27653	0.437413	-2.91837	0.00351861	0.0231273
AT5G45280	249.924	-0.921717	0.229359	-4.01866	5.85298e-05	0.00106426
AT5G45290	437.484	-0.702208	0.145599	-4.82288	1.41501e-06	5.35602e-05
AT5G45460	6.52011	-1.20279	0.441534	-2.72411	0.0064475	0.0356238
AT5G45470	415.548	-0.732624	0.177066	-4.13758	3.50994e-05	0.000713335
AT5G45510	2153.49	-0.698733	0.208949	-3.34404	0.000825667	0.00793644
AT5G45560	142.339	-1.06748	0.309349	-3.45073	0.000559063	0.00592476
AT5G45580	12.1141	-1.1385	0.4328	-2.63055	0.00852479	0.0438097
AT5G45600	258.264	-0.813109	0.155969	-5.21328	1.85534e-07	9.82149e-06
AT5G45720	42.0424	-1.39647	0.287971	-4.84934	1.23873e-06	4.82368e-05
AT5G46330	170.747	-1.78647	0.270728	-6.59876	4.14623e-11	4.98722e-09
AT5G46530	53.3398	-0.899799	0.300304	-2.9963	0.0027328	0.019173
AT5G46740	128.943	-0.881512	0.21529	-4.09453	4.23025e-05	0.000830155
AT5G47790	249.362	-0.554618	0.166854	-3.32397	0.000887466	0.00839429
AT5G48660	112.692	-1.1749	0.301541	-3.89632	9.7666e-05	0.00156867
AT5G48820	28.9237	-1.17693	0.388174	-3.03198	0.00242956	0.0175391
AT5G48870	488.454	-0.733426	0.284524	-2.57773	0.00994526	0.0490043
AT5G48940	128.791	-0.946597	0.264948	-3.57277	0.00035323	0.00419057
AT5G49020	425.265	-0.578681	0.187125	-3.09248	0.0019849	0.0152286
AT5G49220	356.292	-0.512925	0.174654	-2.93681	0.00331607	0.0221799
AT5G49330	56.4152	-0.979044	0.302808	-3.23321	0.00122405	0.010622
AT5G49810	902.217	-0.659144	0.186509	-3.53412	0.000409133	0.00464994
AT5G50150	357.796	-0.574639	0.178432	-3.22049	0.00127972	0.0109993
AT5G50180	600.076	-0.579128	0.1388	-4.17239	3.01427e-05	0.000636081
AT5G50315	67.0542	-0.994309	0.35267	-2.81937	0.00481177	0.029133
AT5G50760	192.415	-0.754344	0.265632	-2.83981	0.00451397	0.027749
AT5G50840	250.249	-0.681834	0.206846	-3.29633	0.000979559	0.00900953
AT5G50990	39.9078	-0.822205	0.279864	-2.93787	0.00330472	0.0221518
AT5G51080	98.4426	-0.66471	0.237955	-2.79343	0.00521527	0.0308176
AT5G51310	11.7252	-1.26188	0.43162	-2.92358	0.00346028	0.0228899
AT5G51350	213.887	-0.571174	0.185814	-3.0739	0.00211277	0.0158919
AT5G51490	5.23345	-1.70696	0.446668	-3.82154	0.00013262	0.00198161
AT5G51710	267.551	-0.520127	0.164666	-3.15869	0.00158481	0.0128947
AT5G52170	11.4025	-1.03764	0.402747	-2.5764	0.00998341	0.0491363
AT5G52650	3416.38	-0.575236	0.208987	-2.7525	0.00591422	0.0335899
AT5G52850	60.6021	-0.804926	0.312615	-2.57482	0.0100293	0.0492504
AT5G53030	19.6337	-0.85886	0.312537	-2.74803	0.00599544	0.0339099
AT5G53060	200.578	-0.510705	0.186117	-2.74401	0.00606944	0.0341816
AT5G53280	160.136	-0.725317	0.203967	-3.55605	0.000376473	0.00438462
AT5G53470	328.617	-0.50843	0.136048	-3.73714	0.000186122	0.00258814
AT5G53700	6.37512	-1.40907	0.445083	-3.16587	0.00154619	0.0126757
AT5G53750	59.0929	-0.63429	0.232724	-2.7255	0.00642043	0.0355612
AT5G53760	128.611	-1.0804	0.26716	-4.04402	5.25424e-05	0.000971805
AT5G54064	33.4085	-0.840353	0.309422	-2.71588	0.00660999	0.0363415
AT5G54130	152.513	-1.16021	0.344926	-3.36365	0.00076918	0.00755604
AT5G54790	8.06208	-1.40435	0.426994	-3.28891	0.00100577	0.00916111
AT5G54920	145.667	-0.662673	0.199885	-3.31527	0.000915553	0.00858867
AT5G55090	16.9934	-0.943248	0.359202	-2.62596	0.00864053	0.0442574
AT5G55450	67.2469	-0.918918	0.353052	-2.60278	0.00924712	0.0464955
AT5G55480	596.192	-0.54827	0.167767	-3.26806	0.00108289	0.00968431
AT5G55510	294.417	-0.809049	0.217729	-3.71586	0.000202515	0.00275427
AT5G55610	510.692	-0.801968	0.169409	-4.73392	2.20229e-06	7.77843e-05
AT5G55620	372.879	-0.595645	0.228064	-2.61175	0.00900806	0.0456735
AT5G55920	702.885	-0.637886	0.17662	-3.61163	0.000304275	0.00374949
AT5G56120	158.844	-1.09432	0.306429	-3.5712	0.000355353	0.00420424
AT5G56130	230.675	-0.548375	0.165835	-3.30676	0.000943832	0.00879918
AT5G56530	426.72	-0.63133	0.215245	-2.93307	0.00335628	0.022359
AT5G56580	71.4354	-0.729312	0.267224	-2.72922	0.00634843	0.0352877
AT5G56747	121.633	-0.624044	0.21387	-2.91787	0.00352435	0.0231289
AT5G56890	608.812	-0.697757	0.144575	-4.82626	1.39123e-06	5.30077e-05
AT5G56970	9.86804	-1.34498	0.446272	-3.0138	0.00257995	0.0183323
AT5G57130	292.173	-0.584965	0.160292	-3.64938	0.000262871	0.0033717
AT5G57210	187.365	-0.542363	0.175314	-3.09366	0.00197705	0.0151982
AT5G57270	356.153	-0.517825	0.141452	-3.66079	0.000251439	0.00325787
AT5G57740	222.086	-0.551276	0.214326	-2.57214	0.0101072	0.0495651
AT5G57970	92.1265	-0.812168	0.257132	-3.15856	0.0015855	0.0128955
AT5G58690	76.9985	-1.20576	0.383919	-3.14068	0.00168559	0.0134866
AT5G58750	33.3743	-0.936254	0.317304	-2.95065	0.00317103	0.0215554
AT5G58940	86.8656	-1.13696	0.236487	-4.80771	1.52671e-06	5.71884e-05
AT5G58970	223.132	-0.520768	0.19487	-2.67239	0.00753133	0.0401826
AT5G59020	104.389	-0.605336	0.217772	-2.77968	0.00544126	0.0317201
AT5G59740	62.0562	-0.83734	0.286978	-2.91779	0.00352526	0.0231289
AT5G59850	1970.98	-0.724825	0.190142	-3.81203	0.000137829	0.00204435
AT5G59870	730.706	-0.61886	0.217186	-2.84944	0.00437958	0.0271853
AT5G59970	415.905	-0.545391	0.178405	-3.05705	0.00223529	0.0165457
AT5G60150	50.5315	-1.0486	0.291668	-3.59518	0.000324172	0.00393641
AT5G60330	7.30514	-1.42442	0.440259	-3.23541	0.00121468	0.0105619
AT5G60450	624.275	-0.55345	0.167059	-3.3129	0.000923344	0.00863929
AT5G60690	539.415	-0.505629	0.157874	-3.20275	0.00136124	0.0114946
AT5G60730	42.9268	-0.939647	0.284243	-3.30579	0.000947095	0.00881816
AT5G60890	495.961	-1.51179	0.365394	-4.13743	3.51215e-05	0.000713335
AT5G61030	475.371	-0.745585	0.241762	-3.08397	0.0020426	0.0155227
AT5G61300	88.251	-0.542334	0.208281	-2.60386	0.00921792	0.0463702
AT5G61430	53.4445	-0.849813	0.283135	-3.00144	0.00268706	0.0189381
AT5G61480	507.22	-0.585815	0.205174	-2.85522	0.00430072	0.0268265
AT5G61570	100.143	-0.788487	0.240164	-3.28311	0.00102667	0.00932009
AT5G61950	57.1916	-0.804506	0.266663	-3.01694	0.00255344	0.0182157
AT5G62150	26.7935	-1.28669	0.390926	-3.29139	0.00099695	0.00910373
AT5G62360	215.402	-0.774147	0.200406	-3.8629	0.00011205	0.00175288
AT5G62710	200.441	-0.827979	0.276799	-2.99126	0.00277827	0.0194479
AT5G63100	89.9535	-0.685791	0.206327	-3.3238	0.000888005	0.00839572
AT5G63120	311.036	-0.514222	0.135515	-3.79457	0.000147897	0.00216804
AT5G63140	183.74	-0.675418	0.175687	-3.84443	0.000120833	0.00184887
AT5G63540	13.2701	-1.04179	0.389695	-2.67334	0.00750999	0.0400786
AT5G63550	268.122	-0.651771	0.195595	-3.33225	0.000861481	0.00820948
AT5G63660	35.4405	-1.09196	0.394427	-2.76847	0.00563195	0.0325166
AT5G63980	587.884	-0.6735	0.200939	-3.35176	0.000803006	0.00779286
AT5G64100	1980.63	-0.833278	0.302756	-2.75231	0.00591765	0.0335899
AT5G65120	82.5761	-0.804716	0.216558	-3.71593	0.000202457	0.00275427
AT5G65230	27.9207	-1.14736	0.390811	-2.93583	0.00332655	0.0222088
AT5G65320	15.5365	-1.19444	0.386259	-3.09231	0.00198602	0.0152318
AT5G65810	607.28	-0.785644	0.23476	-3.34659	0.000818124	0.00790415
AT5G65870	66.457	-0.845018	0.257677	-3.27937	0.0010404	0.00941305
AT5G65970	443.823	-0.711279	0.230613	-3.08429	0.00204036	0.0155112
AT5G66410	429.911	-0.658233	0.224916	-2.92657	0.00342721	0.0227266
AT5G67090	19.4328	-1.11605	0.38422	-2.90473	0.00367574	0.023885
AT5G67160	17.4818	-1.07388	0.35839	-2.99639	0.00273195	0.019173
AT5G67200	105.519	-0.717957	0.207463	-3.46066	0.000538862	0.00576428
AT5G67270	98.4696	-0.768415	0.277865	-2.76543	0.00568482	0.0327172
AT5G67280	175.203	-0.606883	0.223452	-2.71594	0.00660877	0.0363415

## Sheet: BOTH_Up
Locus	AM_baseMean	AM_log2FoldChange	AM_lfcSE	AM_stat	AM_pvalue	AM_padj	PM_baseMean	PM_log2FoldChange	PM_lfcSE	PM_stat	PM_pvalue	PM_padj
AT1G18330	1077.67	1.71112	0.253297	6.75538	1.42462e-11	1.10428e-09	1990.69	5.24282	0.21425	24.4706	3.0385e-132	6.57865e-128
AT1G59860	2584.33	4.7499	0.399913	11.8773	1.55254e-32	8.25214e-30	863.143	5.64018	0.236088	23.8901	3.87991e-126	4.2002e-122
AT1G07350	4643.76	2.92405	0.245738	11.899	1.19754e-32	6.68348e-30	5438.65	3.30474	0.139025	23.7709	6.68373e-125	4.82365e-121
AT3G16050	840.45	3.36253	0.278745	12.0631	1.65423e-33	1.02581e-30	1072.98	3.36805	0.150667	22.3542	1.09784e-110	5.94233e-107
AT3G14200	791.092	2.04393	0.252115	8.10711	5.18363e-16	7.87207e-14	1428.43	3.68053	0.165058	22.2984	3.83096e-110	1.65888e-106
AT1G14200	524.804	2.04472	0.265582	7.69903	1.37106e-14	1.66346e-12	899.929	3.03335	0.144534	20.9871	8.60909e-98	3.10659e-94
AT2G46240	1937.44	4.06737	0.363258	11.1969	4.22165e-29	1.74526e-26	1455.22	3.6346	0.177779	20.4445	6.72823e-93	2.08104e-89
AT3G24500	5774.87	3.84579	0.360232	10.6759	1.32028e-26	4.46575e-24	5398.44	4.89225	0.248401	19.695	2.38187e-86	6.44624e-83
AT2G26150	4333.29	3.00348	0.454649	6.60614	3.94461e-11	2.88719e-09	3528.6	5.54738	0.28401	19.5324	5.82934e-85	1.40234e-81
AT4G11660	829.155	2.44479	0.230543	10.6045	2.84063e-26	9.32562e-24	1104.23	3.16184	0.163269	19.3657	1.50159e-83	3.25108e-80
AT1G74310	9063.67	3.08223	0.445169	6.92374	4.39879e-12	3.73378e-10	5897.65	4.94133	0.25728	19.2061	3.29352e-82	6.48254e-79
AT5G25450	1517.74	4.92157	0.308435	15.9566	2.56277e-57	3.57571e-54	645.701	4.01087	0.210302	19.072	4.31832e-81	7.79133e-78
AT2G20560	3627.7	3.15543	0.40222	7.84504	4.32815e-15	5.61754e-13	2169.24	4.44111	0.23485	18.9104	9.37008e-80	1.56055e-76
AT1G56440	466.023	2.17297	0.170172	12.7693	2.4342e-37	1.94075e-34	690.637	2.49641	0.137731	18.1252	2.01612e-73	3.11793e-70
AT5G35320	705.984	2.59242	0.227939	11.3733	5.68036e-30	2.53617e-27	896.83	2.51675	0.139195	18.0808	4.51596e-73	6.51834e-70
AT1G07400	15343.5	4.53977	0.401047	11.3198	1.04721e-29	4.49574e-27	5433.94	5.47842	0.303414	18.0559	7.08966e-73	9.59363e-70
AT4G23570	3247.1	2.3335	0.316797	7.36591	1.75941e-13	1.84342e-11	3978.16	2.82768	0.15857	17.8324	3.95902e-71	5.04216e-68
AT1G52560	420.59	3.82061	0.31347	12.1881	3.59626e-34	2.50884e-31	371.994	4.03245	0.228297	17.6632	8.0596e-70	9.69435e-67
AT1G54050	4516.5	5.0538	0.227137	22.25	1.12888e-109	1.26006e-105	1543.3	4.17913	0.251204	16.6364	3.79621e-62	4.32588e-59
AT1G66080	455.477	2.79374	0.294034	9.50142	2.07047e-21	5.13569e-19	401.912	3.24975	0.195843	16.5937	7.74349e-62	8.38272e-59
AT2G25140	2652.02	2.76662	0.326993	8.46079	2.65582e-17	4.89988e-15	1540.78	3.02999	0.1828	16.5755	1.0486e-61	1.08111e-58
AT5G52640	35683.7	2.72265	0.4565	5.96419	2.45844e-09	1.27633e-07	15060.7	4.81809	0.298144	16.1603	9.61212e-59	9.45963e-56
AT5G48570	30821.5	3.39895	0.445134	7.63578	2.24456e-14	2.69395e-12	6323.41	4.57669	0.293459	15.5957	7.78869e-55	7.02637e-52
AT2G32120	3062.25	4.10426	0.370892	11.0659	1.83593e-28	7.19042e-26	690.103	3.46744	0.23521	14.7419	3.46779e-49	3.00324e-46
AT3G07090	2804.97	2.20405	0.314279	7.01302	2.33234e-12	2.09105e-10	1662.98	2.75137	0.186897	14.7213	4.70414e-49	3.91728e-46
AT5G64510	1421.6	2.64041	0.449265	5.87717	4.17348e-09	2.02982e-07	548.31	4.32834	0.306534	14.1203	2.84907e-45	2.28464e-42
AT4G30490	1452.62	1.44585	0.180408	8.01433	1.10735e-15	1.60523e-13	1085.33	2.04719	0.14514	14.105	3.54031e-45	2.73755e-42
AT3G12050	4060.35	2.36411	0.284673	8.30466	1.00102e-16	1.70212e-14	3694.61	2.37379	0.170509	13.9218	4.67153e-44	3.4877e-41
AT5G54940	6333.31	1.53282	0.184255	8.31902	8.86925e-17	1.54685e-14	9566.42	1.62537	0.119834	13.5635	6.59117e-42	4.75685e-39
AT2G19310	6806.57	3.21833	0.295641	10.8859	1.34511e-27	4.84326e-25	4086.39	2.82695	0.211439	13.37	9.0484e-41	6.12209e-38
AT3G04710	719.614	2.3008	0.271836	8.46392	2.58541e-17	4.80973e-15	726.624	1.97622	0.151001	13.0874	3.88691e-39	2.55017e-36
AT5G54165	153.292	3.39809	0.312034	10.8901	1.28433e-27	4.77857e-25	215.295	3.98829	0.311033	12.8228	1.2228e-37	7.56423e-35
AT1G04130	449.86	1.9925	0.171985	11.5853	4.89075e-31	2.323e-28	387.263	1.8303	0.142902	12.8081	1.47788e-37	8.88823e-35
AT5G37670	1185.53	5.4009	0.317103	17.032	4.75481e-65	8.84553e-62	215.001	3.33694	0.263778	12.6506	1.11051e-36	6.49828e-34
AT4G14270	679.051	1.2561	0.254928	4.92727	8.33877e-07	2.13725e-05	2244.38	2.06553	0.168115	12.2864	1.07112e-34	6.10284e-32
AT5G12110	11418.7	4.06619	0.230315	17.6549	9.32164e-70	2.6012e-66	2266.75	3.28769	0.270527	12.1529	5.53666e-34	3.0737e-31
AT3G08970	952.055	2.53593	0.445235	5.69571	1.22863e-08	5.37802e-07	512.922	3.82056	0.317583	12.0301	2.46858e-33	1.33618e-30
AT5G53400	1745.07	2.3057	0.222906	10.3438	4.46252e-25	1.34623e-22	1261.63	1.4746	0.122953	11.9932	3.85494e-33	2.03569e-30
AT2G29450	7271.77	1.75973	0.245501	7.16788	7.61654e-13	7.39268e-11	4825.48	2.58134	0.215284	11.9904	3.99075e-33	2.05723e-30
AT3G12580	63339.8	2.56616	0.450973	5.69028	1.26835e-08	5.53018e-07	22674.9	4.01351	0.3353	11.9699	5.1078e-33	2.57183e-30
AT2G23110	56.6801	2.76921	0.344838	8.03047	9.71036e-16	1.42615e-13	94.9863	3.47228	0.293238	11.8412	2.39151e-32	1.17678e-29
AT1G26800	789.996	2.49729	0.207812	12.0171	2.89025e-33	1.74384e-30	1780.62	3.37108	0.286984	11.7466	7.35303e-32	3.53779e-29
AT5G03285	339.651	2.73426	0.228418	11.9704	5.0769e-33	2.98255e-30	145.875	2.53795	0.216815	11.7056	1.19328e-31	5.61644e-29
AT2G27580	898.516	1.8784	0.239261	7.85086	4.13188e-15	5.42588e-13	708.769	1.96777	0.168676	11.666	1.90253e-31	8.76417e-29
AT5G18340	112.258	2.69986	0.375759	7.18507	6.71733e-13	6.57709e-11	169.751	2.79823	0.241301	11.5964	4.29692e-31	1.93818e-28
AT5G12030	13066.2	3.92253	0.445146	8.81178	1.23177e-18	2.54612e-16	1989.07	3.78388	0.326358	11.5943	4.40656e-31	1.94707e-28
AT3G63310	1784.47	1.68789	0.123988	13.6134	3.33378e-42	2.97693e-39	2352.23	1.4545	0.125677	11.5733	5.62478e-31	2.43564e-28
AT3G51910	446.134	2.40266	0.285031	8.42949	3.47183e-17	6.30123e-15	1203.83	1.84455	0.159642	11.5543	7.0253e-31	2.98245e-28
AT2G47180	8957.25	3.38534	0.206464	16.3968	2.01694e-60	3.21616e-57	2085.58	3.29048	0.285996	11.5053	1.24003e-30	5.16306e-28
AT4G02920	8530.63	0.828669	0.146775	5.64586	1.64357e-08	6.93592e-07	4538.69	1.49917	0.134021	11.1861	4.77154e-29	1.94922e-26
AT5G03740	1573.49	1.54417	0.14556	10.6085	2.72166e-26	9.0684e-24	1906.05	1.33802	0.119694	11.1787	5.18648e-29	2.07949e-26
AT3G53830	3258.28	2.34232	0.186877	12.534	4.86552e-36	3.65156e-33	102.035	2.65188	0.240285	11.0364	2.55091e-28	1.00418e-25
AT5G64170	4209.01	0.566816	0.180652	3.13761	0.00170332	0.0133187	178.41	3.08094	0.282491	10.9063	1.07535e-27	4.08465e-25
AT5G02810	2535.64	0.576213	0.162819	3.53899	0.000401664	0.00415705	642.619	3.29644	0.303108	10.8755	1.50888e-27	5.63256e-25
AT2G29500	20987.5	5.8206	0.344878	16.8773	6.61347e-64	1.13569e-60	2697.61	3.31349	0.307039	10.7918	3.7652e-27	1.3817e-24
AT3G09350	5233.28	2.41722	0.439232	5.50329	3.72779e-08	1.43481e-06	2881.79	2.97276	0.278531	10.673	1.36187e-26	4.91431e-24
AT3G25230	6517.53	2.29554	0.324681	7.07016	1.54753e-12	1.41586e-10	4080.37	2.23273	0.214539	10.4071	2.30156e-25	8.03729e-23
AT3G50560	1076.92	1.67642	0.276055	6.07279	1.25705e-09	6.92898e-08	1691.33	3.01321	0.293548	10.2648	1.01537e-24	3.48949e-22
AT3G63350	32.4809	3.5553	0.361198	9.84308	7.34289e-23	1.99906e-20	47.859	3.37612	0.3368	10.0241	1.19442e-23	4.04067e-21
AT1G55530	1260.95	1.5921	0.224721	7.0848	1.39249e-12	1.28987e-10	2323.97	1.9834	0.198125	10.0108	1.36592e-23	4.54977e-21
AT5G23480	229.357	2.33939	0.291573	8.02335	1.02901e-15	1.50141e-13	196.335	2.61257	0.262808	9.94099	2.76082e-23	9.05675e-21
AT5G62020	903.193	1.5197	0.146173	10.3966	2.57055e-25	7.97012e-23	689.572	2.2532	0.227727	9.89428	4.40771e-23	1.42435e-20
AT3G14620	3643.43	2.02493	0.346664	5.84119	5.1828e-09	2.46172e-07	2229.48	2.18352	0.220922	9.88369	4.89968e-23	1.56005e-20
AT2G41160	1365.29	2.2332	0.115567	19.3239	3.38381e-83	1.259e-79	1704.15	1.87013	0.190108	9.83723	7.78255e-23	2.44203e-20
AT4G23493	386.029	3.58316	0.166611	21.5062	1.36339e-102	7.60907e-99	243.552	2.64045	0.270066	9.77705	1.41268e-22	4.36943e-20
AT5G22060	2945.65	1.50934	0.268967	5.61161	2.00455e-08	8.27165e-07	3448.77	1.66441	0.171271	9.71798	2.52753e-22	7.6005e-20
AT5G57100	369.613	0.930663	0.155447	5.98703	2.13713e-09	1.12257e-07	677.835	1.40499	0.145052	9.68612	3.45417e-22	1.02447e-19
AT5G10550	1534.13	0.731221	0.15408	4.74571	2.07772e-06	4.70415e-05	2374.18	1.15891	0.120002	9.6574	4.57333e-22	1.33807e-19
AT5G58590	1789.17	2.06869	0.141468	14.623	2.00279e-48	1.94392e-45	1156.71	1.63125	0.169447	9.62692	6.15439e-22	1.77665e-19
AT1G16030	1539.67	2.5846	0.448217	5.76641	8.09792e-09	3.72738e-07	574.945	2.43466	0.25506	9.54545	1.3552e-21	3.86072e-19
AT3G06660	369.58	0.938871	0.133548	7.03019	2.06247e-12	1.85656e-10	438.067	1.28702	0.13571	9.48365	2.45545e-21	6.90428e-19
AT3G07150	65.7	2.81947	0.292423	9.64175	5.32733e-22	1.36698e-19	88.6567	2.87175	0.30362	9.45839	3.12715e-21	8.68024e-19
AT5G03990	249.477	1.4408	0.221551	6.50326	7.85991e-11	5.50046e-09	207.478	1.50468	0.159199	9.45156	3.33813e-21	9.14859e-19
AT2G47730	23071.9	1.87124	0.240288	7.78747	6.83632e-15	8.77092e-13	18259.6	1.97084	0.209764	9.39549	5.69525e-21	1.52232e-18
AT1G56300	195.663	2.66938	0.332129	8.03718	9.19284e-16	1.35908e-13	1518.9	2.06313	0.221785	9.30241	1.37298e-20	3.58149e-18
AT3G24100	2364.74	1.89563	0.119436	15.8716	9.96942e-57	1.23643e-53	1530.69	1.25939	0.136608	9.21895	3.00029e-20	7.73324e-18
AT3G09440	15900.1	1.21795	0.450914	2.70107	0.00691162	0.0391314	8021.28	2.68081	0.293435	9.13596	6.48297e-20	1.63212e-17
AT2G20940	254.88	1.73693	0.184915	9.39314	5.82355e-21	1.42862e-18	278.71	1.59846	0.175756	9.09477	9.47865e-20	2.35888e-17
AT5G47830	715.392	2.83332	0.140268	20.1993	9.92219e-91	4.43006e-87	724.282	1.81505	0.199657	9.09081	9.83067e-20	2.41868e-17
AT1G11100	123.443	1.54202	0.276609	5.57474	2.47903e-08	1.00558e-06	201.451	2.0848	0.229898	9.06837	1.20808e-19	2.93889e-17
AT2G36460	5821.87	2.37473	0.279783	8.48777	2.10645e-17	3.95164e-15	9389.61	1.71662	0.189699	9.04915	1.44091e-19	3.46635e-17
AT2G40830	910.705	0.877871	0.141658	6.19711	5.75082e-10	3.35199e-08	602.054	1.13646	0.128502	8.84394	9.24005e-19	2.15114e-16
AT2G37180	5122.93	2.11322	0.204053	10.3562	3.92224e-25	1.19945e-22	2537.03	2.44368	0.277899	8.79341	1.45085e-18	3.34174e-16
AT4G22740	974.192	1.19079	0.179514	6.63343	3.2797e-11	2.46519e-09	943.048	1.03716	0.118709	8.73695	2.39489e-18	5.45807e-16
AT2G30480	549.914	2.40284	0.138751	17.3177	3.45796e-67	8.57729e-64	248.436	1.83851	0.213043	8.62976	6.14801e-18	1.38657e-15
AT2G46735	506.296	0.520469	0.130577	3.98591	6.72213e-05	0.000917827	234.526	1.65612	0.195809	8.45784	2.72379e-17	6.07966e-15
AT4G12400	11568.8	3.90895	0.359045	10.8871	1.32847e-27	4.84326e-25	6625.22	3.00093	0.356206	8.4247	3.61688e-17	7.91e-15
AT3G10020	6848.4	3.34368	0.280257	11.9307	8.18484e-33	4.68509e-30	6895.53	2.59494	0.308153	8.42095	3.73459e-17	8.08577e-15
AT1G21550	875.68	2.84192	0.397043	7.15772	8.20316e-13	7.89342e-11	849.42	2.9898	0.356148	8.39481	4.66635e-17	1.00031e-14
AT5G25280	4591.64	1.24025	0.193085	6.42336	1.33301e-10	8.88301e-09	8893.51	1.654	0.197473	8.3758	5.48492e-17	1.16426e-14
AT4G21323	243.337	3.52952	0.233789	15.097	1.69445e-51	1.99089e-48	50.5302	2.01676	0.241056	8.36636	5.94273e-17	1.24919e-14
AT5G56030	19283.5	1.99297	0.372809	5.34582	9.00076e-08	3.04906e-06	14437.6	2.08756	0.25042	8.33623	7.66963e-17	1.59668e-14
AT2G21940	656.946	1.86573	0.1248	14.9498	1.5633e-50	1.66186e-47	573.256	1.32963	0.159839	8.31854	8.9051e-17	1.83623e-14
AT4G09150	3973.42	2.16043	0.303701	7.11365	1.1301e-12	1.06002e-10	3755.61	1.73523	0.208896	8.30667	9.84238e-17	2.01035e-14
AT1G67360	2404.49	2.58459	0.227058	11.3829	5.08561e-30	2.31696e-27	929.817	2.24884	0.27312	8.23389	1.81226e-16	3.63307e-14
AT5G12020	13067.5	3.70887	0.449196	8.25667	1.49795e-16	2.44089e-14	1099.29	2.84511	0.350548	8.11618	4.81083e-16	9.46903e-14
AT3G57810	1081.26	1.97635	0.124321	15.8972	6.62999e-57	8.70635e-54	720.68	1.47115	0.182019	8.08241	6.35018e-16	1.23863e-13
AT4G39110	27.9583	0.826435	0.281738	2.93335	0.00335324	0.0224327	81.654	2.04454	0.257809	7.93042	2.18406e-15	4.11192e-13
AT3G17611	603.611	2.32818	0.205946	11.3048	1.24169e-29	5.23009e-27	325.155	1.68545	0.217417	7.75218	9.03289e-15	1.65738e-12
AT5G10695	339.752	3.10849	0.313796	9.90608	3.9172e-23	1.0796e-20	746.067	2.40284	0.311248	7.71999	1.16336e-14	2.11662e-12
AT3G44110	10564.7	1.45264	0.267182	5.4369	5.42162e-08	1.98089e-06	11025.1	1.51679	0.196576	7.71605	1.19986e-14	2.16486e-12
AT1G78080	3533.64	0.569978	0.202113	2.82009	0.00480097	0.029656	4369.47	1.171	0.15271	7.66811	1.74546e-14	3.12321e-12
AT3G15770	977.573	1.40145	0.220361	6.35978	2.02045e-10	1.31118e-08	900.913	1.62575	0.212734	7.64218	2.13572e-14	3.79021e-12
AT1G62740	1821.14	1.4837	0.330984	4.48269	7.37075e-06	0.000139091	1710.77	1.56944	0.206081	7.61562	2.62425e-14	4.61932e-12
AT1G50590	70.9209	0.654177	0.220105	2.97211	0.00295761	0.0204414	110.292	1.32609	0.175497	7.55618	4.15078e-14	7.18949e-12
AT5G62090	847.576	0.535654	0.100442	5.33297	9.66208e-08	3.22416e-06	1108.47	1.00047	0.132803	7.5335	4.93975e-14	8.48814e-12
AT5G04410	2366.87	1.05913	0.249064	4.25244	2.11451e-05	0.000343305	2280.7	1.41091	0.187733	7.51551	5.669e-14	9.66453e-12
AT4G21320	2703.26	4.89474	0.259744	18.8445	3.25971e-79	1.03957e-75	1015.01	2.30806	0.307491	7.50608	6.09226e-14	1.0305e-11
AT5G02430	150.688	1.63333	0.241666	6.75863	1.39301e-11	1.08733e-09	136.54	1.65521	0.222639	7.43452	1.0495e-13	1.72142e-11
AT1G10230	176.258	1.30628	0.19918	6.55827	5.44357e-11	3.87013e-09	238.91	1.04688	0.141186	7.41486	1.21749e-13	1.98195e-11
AT3G57880	1385.86	1.56214	0.268949	5.80833	6.30976e-09	2.9341e-07	1295.61	1.81566	0.245578	7.3934	1.43118e-13	2.31243e-11
AT1G64200	2211.97	1.85001	0.125734	14.7137	5.2681e-49	5.34568e-46	1682.01	1.51605	0.205095	7.39192	1.44722e-13	2.32101e-11
AT4G22670	3413.53	1.69341	0.239287	7.07689	1.47425e-12	1.35436e-10	5232.12	1.46757	0.199865	7.34281	2.09148e-13	3.30531e-11
AT5G01990	349.967	0.626202	0.163777	3.82351	0.000131564	0.00162267	358.763	1.1937	0.163848	7.28541	3.20693e-13	4.95952e-11
AT3G10640	614.312	0.841287	0.155525	5.40933	6.32609e-08	2.27048e-06	977.529	1.04462	0.14343	7.28317	3.26075e-13	5.00698e-11
AT1G05170	619.363	0.627022	0.181864	3.44775	0.000565271	0.00546045	218.798	1.31783	0.181048	7.2789	3.36541e-13	5.09541e-11
AT3G26450	7880.69	1.24653	0.235729	5.288	1.23662e-07	3.97786e-06	2063	1.49949	0.211062	7.10451	1.20751e-12	1.75503e-10
AT3G17110	289.475	2.26266	0.186641	12.1231	7.97328e-34	5.23516e-31	119.435	2.07764	0.295277	7.03625	1.97479e-12	2.85041e-10
AT4G02980	545.806	1.76268	0.16074	10.966	5.56641e-28	2.10618e-25	413.491	1.2438	0.179646	6.92361	4.40276e-12	6.18987e-10
AT1G14980	4015.14	1.7786	0.14191	12.5333	4.90713e-36	3.65156e-33	2804.53	0.946882	0.13896	6.81405	9.48887e-12	1.30028e-09
AT5G19180	823.74	0.505056	0.108342	4.66169	3.13619e-06	6.71259e-05	1527.85	0.855063	0.125694	6.80273	1.02656e-11	1.38913e-09
AT1G19530	195.008	1.79318	0.30069	5.96354	2.46829e-09	1.27847e-07	839.043	2.10526	0.309953	6.79218	1.10449e-11	1.4853e-09
AT1G30070	3371.84	3.54901	0.292384	12.1382	6.62909e-34	4.48448e-31	1191.36	2.05421	0.30426	6.75148	1.46341e-11	1.93197e-09
AT5G56010	14895.3	1.44409	0.392965	3.67486	0.000237984	0.00269273	7056.61	1.81145	0.268404	6.74897	1.48895e-11	1.95377e-09
AT4G15410	403.301	0.883623	0.201888	4.37679	1.20441e-05	0.000212716	566.886	1.32956	0.197034	6.74787	1.50035e-11	1.95688e-09
AT4G21810	1120.67	1.01263	0.169305	5.98108	2.21659e-09	1.15615e-07	1455.11	1.03335	0.153869	6.71581	1.87028e-11	2.42475e-09
AT1G03070	536.04	4.03101	0.394738	10.2119	1.75446e-24	4.95779e-22	46.7	2.3019	0.343716	6.6971	2.12589e-11	2.73975e-09
AT5G05410	268.136	1.49728	0.302012	4.95768	7.13389e-07	1.88693e-05	943.049	2.41708	0.362965	6.65925	2.75228e-11	3.44448e-09
AT4G13670	2209.72	0.638749	0.14135	4.51891	6.21593e-06	0.00012056	2523.94	0.804209	0.12104	6.64417	3.04939e-11	3.75127e-09
AT2G24100	915.998	1.18539	0.226191	5.24066	1.60001e-07	5.03789e-06	614.998	1.87646	0.283328	6.62292	3.52182e-11	4.30796e-09
AT1G09140	7836.06	2.35891	0.136484	17.2834	6.27371e-67	1.40054e-63	4760.4	1.39025	0.211676	6.56781	5.1061e-11	5.9758e-09
AT5G37340	403.726	2.39047	0.13989	17.0883	1.8144e-65	3.68225e-62	327.171	1.09899	0.167696	6.55349	5.62073e-11	6.54271e-09
AT4G17250	635.005	1.54963	0.303207	5.11078	3.20835e-07	9.27761e-06	944.446	1.82192	0.278485	6.54226	6.0597e-11	6.97865e-09
AT2G20180	888.949	0.639415	0.175921	3.63468	0.000278328	0.00306532	503.951	0.949422	0.145937	6.50567	7.73463e-11	8.67681e-09
AT5G03560	785.173	1.32945	0.113657	11.697	1.31963e-31	6.54655e-29	982.691	1.30058	0.200792	6.47725	9.34108e-11	1.03186e-08
AT3G15340	108.538	2.21998	0.24917	8.9095	5.12616e-19	1.10035e-16	103.195	1.7991	0.278242	6.46596	1.00656e-10	1.10625e-08
AT1G22190	1202.22	0.701951	0.209931	3.34373	0.000826609	0.00744082	1630.25	1.31281	0.20343	6.45337	1.09391e-10	1.19016e-08
AT1G10960	24519.9	1.22687	0.243229	5.04407	4.55729e-07	1.26854e-05	9685.75	1.65848	0.257151	6.44943	1.12272e-10	1.21432e-08
AT5G25130	591.686	1.13256	0.199941	5.66447	1.4748e-08	6.31822e-07	227.989	1.37805	0.213858	6.44377	1.16538e-10	1.24909e-08
AT1G35660	502.402	1.66546	0.303445	5.48849	4.05373e-08	1.54958e-06	681.726	1.88105	0.296364	6.3471	2.1941e-10	2.29097e-08
AT1G73066	42.8549	1.26826	0.304009	4.17178	3.02225e-05	0.000467077	79.6194	1.97279	0.311638	6.33039	2.44543e-10	2.52124e-08
AT5G62130	1470.77	0.597807	0.112664	5.30609	1.11999e-07	3.66072e-06	261.773	1.00099	0.161432	6.20072	5.62064e-10	5.55674e-08
AT1G10050	372.036	0.878717	0.203234	4.32368	1.53448e-05	0.0002631	397.337	1.20229	0.194072	6.1951	5.82491e-10	5.7325e-08
AT4G29330	825.467	1.57118	0.152038	10.3341	4.93884e-25	1.47006e-22	785.964	1.17025	0.189286	6.18243	6.31217e-10	6.18393e-08
AT1G53730	1337.5	1.24255	0.25386	4.89464	9.84836e-07	2.46751e-05	1693.32	0.897656	0.145369	6.17502	6.61543e-10	6.40986e-08
AT5G46170	652.636	0.874095	0.16302	5.36189	8.23579e-08	2.81987e-06	545.104	1.42701	0.231513	6.16385	7.09953e-10	6.80141e-08
AT5G18040	389.948	1.20375	0.153211	7.85684	3.93952e-15	5.20389e-13	348.097	1.23873	0.201112	6.15937	7.3035e-10	6.96599e-08
AT5G03340	850.973	0.940092	0.287452	3.27043	0.00107383	0.00915093	1375.31	1.4862	0.241461	6.15505	7.5056e-10	7.12736e-08
AT2G43630	1350.79	1.35788	0.140733	9.64858	4.98394e-22	1.29374e-19	1514.5	1.00047	0.16344	6.12129	9.28186e-10	8.69964e-08
AT5G14840	833.429	0.973262	0.169201	5.7521	8.8143e-09	3.9994e-07	1236.48	0.935483	0.153798	6.08254	1.18295e-09	1.08526e-07
AT2G36950	1987.51	0.768288	0.236823	3.24414	0.00117805	0.00986454	1538.17	0.884681	0.145961	6.06109	1.352e-09	1.20959e-07
AT5G09590	3503.01	1.83033	0.380458	4.81085	1.50289e-06	3.57302e-05	1544.13	1.81711	0.300216	6.05266	1.42476e-09	1.26945e-07
AT1G17460	73.0336	1.96419	0.201131	9.76572	1.57986e-22	4.19867e-20	199.486	1.23375	0.204331	6.038	1.56035e-09	1.38456e-07
AT3G29810	332.237	2.25459	0.328361	6.86618	6.59426e-12	5.43211e-10	397.68	1.49684	0.248127	6.03256	1.61378e-09	1.42612e-07
AT1G72416	156.974	1.58498	0.373196	4.24705	2.16604e-05	0.000350394	2651.17	2.18786	0.365662	5.98327	2.18708e-09	1.88655e-07
AT4G33940	476.675	0.509483	0.128867	3.95355	7.69996e-05	0.00103276	1104.54	1.10428	0.185248	5.96108	2.50574e-09	2.12752e-07
AT4G29770	24.9158	3.20806	0.354628	9.04627	1.47939e-19	3.40472e-17	15.5598	2.35833	0.396115	5.95365	2.6222e-09	2.20051e-07
AT5G66880	589.411	1.13872	0.139774	8.14687	3.73469e-16	5.78981e-14	1243.67	0.95126	0.160863	5.91348	3.34949e-09	2.74696e-07
AT1G78610	687.695	0.714631	0.250187	2.85639	0.00428482	0.0271514	547.302	1.0366	0.176204	5.88296	4.02999e-09	3.24362e-07
AT2G21430	93.6734	1.54007	0.225142	6.84044	7.89479e-12	6.40885e-10	76.2543	1.40833	0.239444	5.88164	4.06212e-09	3.25705e-07
AT3G08690	1178.07	1.64981	0.122333	13.4862	1.88626e-41	1.61957e-38	1054.51	0.851546	0.145198	5.86471	4.49912e-09	3.55513e-07
AT1G14280	1246.06	0.674195	0.252225	2.67299	0.0075178	0.0416548	402.628	0.864309	0.149055	5.79859	6.68745e-09	5.13439e-07
AT4G11220	1686.37	1.32549	0.10744	12.3371	5.72044e-35	4.11946e-32	1396.84	0.978752	0.169589	5.77133	7.86467e-09	5.93303e-07
AT2G36830	16849.2	1.43863	0.219821	6.54455	5.96751e-11	4.21578e-09	14464.8	1.31347	0.227748	5.76721	8.05923e-09	6.03773e-07
AT2G37060	222.859	1.08675	0.179517	6.05375	1.41513e-09	7.72404e-08	296.752	0.857284	0.148866	5.75876	8.47341e-09	6.30439e-07
AT1G19610	126.948	2.43795	0.351311	6.93957	3.93304e-12	3.37697e-10	106.388	1.9613	0.34214	5.73244	9.8994e-09	7.34013e-07
AT2G03890	2088.16	0.885945	0.190866	4.6417	3.45549e-06	7.32379e-05	5787.21	0.94621	0.165409	5.72044	1.06246e-08	7.85097e-07
AT3G60720	117.383	1.67185	0.292993	5.70613	1.15571e-08	5.10253e-07	128.786	1.01198	0.177057	5.71554	1.09355e-08	8.05325e-07
AT3G10820	237.041	1.22256	0.148139	8.25284	1.54672e-16	2.5021e-14	278.122	0.908075	0.159451	5.69502	1.23354e-08	8.84354e-07
AT5G18065	147.311	1.93946	0.27926	6.94497	3.78533e-12	3.27534e-10	190.938	1.75045	0.307485	5.69279	1.24978e-08	8.93033e-07
AT3G28270	7109.72	1.71101	0.216066	7.91891	2.39596e-15	3.3222e-13	721.613	0.86846	0.152948	5.67816	1.36154e-08	9.63358e-07
AT3G26510	4872.96	1.00074	0.198619	5.03847	4.6927e-07	1.30298e-05	5316.11	1.52634	0.269554	5.66248	1.49203e-08	1.04684e-06
AT2G32885	6.59556	1.20946	0.446776	2.70709	0.00678757	0.0386182	17.6072	2.37768	0.420698	5.65175	1.58826e-08	1.1057e-06
AT1G48700	19.8797	1.7862	0.364124	4.90547	9.32053e-07	2.36035e-05	34.2809	2.35465	0.417351	5.64189	1.68197e-08	1.16346e-06
AT1G20640	792.792	0.68665	0.164613	4.1713	3.02866e-05	0.000467579	481.246	0.80481	0.143068	5.62537	1.85106e-08	1.26029e-06
AT4G27670	596.839	3.67245	0.452809	8.11036	5.04693e-16	7.71696e-14	54.7466	2.2636	0.403095	5.61555	1.9594e-08	1.32572e-06
AT1G66510	362.44	2.01681	0.169613	11.8906	1.32401e-32	7.20906e-30	311.627	1.11381	0.19914	5.59311	2.23036e-08	1.47674e-06
AT3G13061	582.429	1.2005	0.310128	3.87098	0.000108397	0.0013775	160.393	1.64943	0.294882	5.59353	2.22496e-08	1.47674e-06
AT3G10800	640.237	0.856621	0.233335	3.67121	0.0002414	0.00272724	859.809	1.24362	0.222519	5.58885	2.28575e-08	1.5088e-06
AT4G19645	119.84	1.66582	0.194457	8.56653	1.0665e-17	2.05246e-15	119.536	1.21561	0.218392	5.56618	2.60386e-08	1.69808e-06
AT2G38185	196.715	0.763879	0.174371	4.38077	1.18263e-05	0.000209865	183.285	0.904831	0.164585	5.49766	3.84861e-08	2.42934e-06
AT1G49710	611.783	0.8786	0.124462	7.0592	1.67469e-12	1.52595e-10	590.26	0.799404	0.145489	5.49461	3.91582e-08	2.45743e-06
AT2G21130	159.487	2.24173	0.289225	7.7508	9.13126e-15	1.1452e-12	1316.46	1.36566	0.248877	5.4873	4.08135e-08	2.53923e-06
AT5G67440	630.006	0.583463	0.128401	4.54406	5.51811e-06	0.000109127	707.996	1.01237	0.185344	5.4621	4.70541e-08	2.89423e-06
AT5G24210	1569.46	0.945205	0.258167	3.66122	0.000251022	0.00280838	1820.89	1.13705	0.208265	5.45966	4.77059e-08	2.92601e-06
AT5G37710	294.945	0.843646	0.166445	5.06861	4.00734e-07	1.13454e-05	717.029	0.877166	0.161018	5.44764	5.10435e-08	3.11308e-06
AT5G14180	88.2342	1.50018	0.387419	3.87223	0.000107844	0.0013718	128.885	1.60871	0.296088	5.43322	5.5347e-08	3.34726e-06
AT5G65480	2073.69	1.05734	0.156585	6.75254	1.45275e-11	1.12219e-09	1248.9	1.37812	0.254127	5.42297	5.86164e-08	3.53511e-06
AT2G33740	1009.65	1.20063	0.174834	6.86724	6.54549e-12	5.41191e-10	1233.49	1.01759	0.188782	5.39029	7.03453e-08	4.17273e-06
AT1G73480	2638.79	1.25288	0.210905	5.94052	2.84116e-09	1.4469e-07	220.358	1.85143	0.34438	5.37614	7.61015e-08	4.45317e-06
AT3G47550	350.408	0.667573	0.157463	4.23955	2.23971e-05	0.000361266	610.714	0.826853	0.153874	5.37357	7.7193e-08	4.50487e-06
AT1G31280	510.521	1.1865	0.320501	3.70203	0.000213885	0.00245363	687.705	1.55085	0.2887	5.37182	7.79449e-08	4.53652e-06
AT3G26170	170.4	2.02959	0.384847	5.27376	1.33657e-07	4.26863e-06	224.309	1.72241	0.321082	5.36437	8.12305e-08	4.70246e-06
AT5G05480	212.149	1.00331	0.184283	5.4444	5.19813e-08	1.91175e-06	395.216	1.01707	0.189848	5.35728	8.44839e-08	4.86479e-06
AT1G14360	795.895	2.10263	0.218709	9.61384	6.98904e-22	1.77299e-19	469.934	0.851818	0.160353	5.31215	1.08338e-07	6.12433e-06
AT3G62330	580.467	0.566488	0.133244	4.2515	2.12339e-05	0.000344495	747.505	0.722627	0.137069	5.27199	1.34951e-07	7.4727e-06
AT4G37590	2458.93	0.686401	0.219593	3.12578	0.00177333	0.0136651	2456.55	1.2574	0.238841	5.26461	1.40488e-07	7.72005e-06
AT1G76080	15005.8	1.14813	0.237873	4.82668	1.38831e-06	3.33614e-05	6079.79	0.947931	0.180649	5.24737	1.54284e-07	8.43535e-06
AT5G03720	38.3311	0.693377	0.259463	2.67236	0.00753203	0.0417027	441.316	1.63396	0.311846	5.23965	1.60878e-07	8.75166e-06
AT3G13470	14286.9	2.40765	0.30827	7.81019	5.71011e-15	7.36836e-13	6361.66	1.382	0.263923	5.23639	1.6375e-07	8.86337e-06
AT5G20270	987.534	0.52788	0.194574	2.71301	0.00666755	0.0381106	454.576	0.779443	0.149034	5.22996	1.69549e-07	9.10896e-06
AT3G26040	56.2871	0.842698	0.245856	3.42761	0.000608911	0.00580168	54.3349	1.4121	0.270062	5.22879	1.70627e-07	9.14418e-06
AT2G26860	505.561	1.61085	0.236489	6.81153	9.65686e-12	7.75467e-10	409.731	1.29037	0.247722	5.20893	1.89932e-07	1.00054e-05
AT1G72750	1143.26	0.614254	0.13194	4.65556	3.23099e-06	6.87595e-05	2229.87	0.888445	0.171387	5.18386	2.17337e-07	1.11771e-05
AT5G61510	1221.05	1.17815	0.231589	5.08723	3.63328e-07	1.03986e-05	1203.5	0.957276	0.18697	5.11993	3.05649e-07	1.49719e-05
AT1G55300	252.284	0.988363	0.19257	5.13248	2.85944e-07	8.48859e-06	215.167	0.941199	0.184082	5.11294	3.17188e-07	1.54366e-05
AT2G38820	540.425	0.596545	0.225274	2.64808	0.00809503	0.0441354	493.756	1.46816	0.28715	5.11289	3.17273e-07	1.54366e-05
AT3G13224	545.689	0.711906	0.144302	4.93345	8.07899e-07	2.08745e-05	654.378	0.869277	0.170142	5.10913	3.23649e-07	1.57115e-05
AT1G14205	155.349	2.08145	0.33408	6.2304	4.65256e-10	2.76699e-08	209.87	1.72098	0.337248	5.10302	3.34275e-07	1.61549e-05
AT3G62560	1039.73	0.726201	0.114452	6.34504	2.22364e-10	1.43056e-08	984.402	0.61536	0.120849	5.09196	3.54387e-07	1.69005e-05
AT5G11680	795.048	1.20916	0.227897	5.30572	1.12226e-07	3.66277e-06	830.753	0.607764	0.11952	5.08505	3.67533e-07	1.74505e-05
AT5G63500	330.425	1.6033	0.155416	10.3162	5.95321e-25	1.72597e-22	335.825	1.15565	0.227289	5.08452	3.68548e-07	1.74604e-05
AT5G43300	27.1028	2.69773	0.349505	7.71873	1.17498e-14	1.45724e-12	22.8896	1.83974	0.3639	5.0556	4.29032e-07	1.98907e-05
AT1G66500	166.542	0.63456	0.220749	2.87458	0.00404568	0.0259454	250.998	1.35545	0.26859	5.04653	4.49905e-07	2.06375e-05
AT5G42220	2003.64	1.28694	0.233675	5.50742	3.64137e-08	1.41128e-06	1743.43	1.02189	0.202851	5.03766	4.71249e-07	2.139e-05
AT5G65900	496.522	1.26302	0.234045	5.39647	6.79645e-08	2.41984e-06	453.246	0.72625	0.144612	5.02205	5.11238e-07	2.29644e-05
AT1G56600	262.009	1.24672	0.306056	4.07351	4.63089e-05	0.000671299	54.5926	1.57086	0.312919	5.02	5.16706e-07	2.31619e-05
AT1G55810	952.412	0.90129	0.163441	5.51448	3.49804e-08	1.36046e-06	3179.86	1.03737	0.207582	4.99739	5.81112e-07	2.57294e-05
AT1G70090	752.019	0.985722	0.252043	3.91093	9.19399e-05	0.00119887	2938.65	1.0559	0.211481	4.99289	5.94816e-07	2.60696e-05
AT3G01210	1148.23	1.21992	0.179409	6.79965	1.04871e-11	8.36125e-10	566.641	0.856156	0.171635	4.98824	6.09323e-07	2.65442e-05
AT1G22110	3.65394	1.23567	0.459351	2.69003	0.00714466	0.0400144	37.1066	1.47975	0.296908	4.98386	6.23273e-07	2.70409e-05
AT5G51450	693.231	1.45721	0.241113	6.0437	1.50615e-09	8.18085e-08	484.587	0.820219	0.164606	4.98292	6.26311e-07	2.70664e-05
AT1G29260	630.021	1.20417	0.112234	10.7291	7.4297e-27	2.59157e-24	1067.47	1.08695	0.218721	4.96959	6.70946e-07	2.888e-05
AT5G15330	169.624	0.527066	0.172772	3.05064	0.00228351	0.0166538	319.335	0.913699	0.183969	4.9666	6.81357e-07	2.91543e-05
AT4G10250	409.15	5.62879	0.408816	13.7685	3.94181e-43	3.66654e-40	38.1315	2.18618	0.440277	4.96546	6.85386e-07	2.92688e-05
AT1G13080	2067.16	0.915016	0.288993	3.16623	0.00154431	0.0122775	511.608	1.19527	0.241147	4.9566	7.17378e-07	3.04548e-05
AT1G55310	1467.13	1.09996	0.139233	7.90012	2.78638e-15	3.81615e-13	2209.71	1.02274	0.206842	4.94454	7.6325e-07	3.206e-05
AT4G34020	661.92	0.691891	0.160104	4.3215	1.5497e-05	0.000265017	1320.11	0.812146	0.164566	4.93508	8.01176e-07	3.31669e-05
AT1G09710	203.155	0.530962	0.1935	2.74399	0.00606977	0.0355461	346.076	0.695711	0.141068	4.93173	8.15038e-07	3.35483e-05
AT1G48745	204.595	0.536902	0.161152	3.33164	0.000863352	0.0077063	91.8997	1.04651	0.213327	4.90563	9.3129e-07	3.73602e-05
AT2G22980	1129.45	0.841758	0.314246	2.67866	0.00739172	0.0410991	2681.77	1.39346	0.284145	4.90405	9.38801e-07	3.75018e-05
AT5G55020	10.8248	1.68332	0.429669	3.91772	8.93894e-05	0.00117257	8.19812	2.11422	0.431703	4.89739	9.71172e-07	3.86523e-05
AT5G65490	622.984	0.851438	0.260328	3.27064	0.00107305	0.00915003	834.972	0.901389	0.186132	4.84274	1.28058e-06	4.9777e-05
AT2G02760	2505.85	1.46498	0.159227	9.2006	3.55954e-20	8.45353e-18	4538.9	0.824343	0.170295	4.84069	1.29389e-06	5.01677e-05
AT5G47610	2883.67	1.89877	0.147615	12.863	7.26995e-38	6.0109e-35	670.769	1.0821	0.223568	4.84012	1.29758e-06	5.01677e-05
AT3G53230	3597.96	2.5864	0.313047	8.26203	1.43216e-16	2.35084e-14	2479.42	1.68027	0.347516	4.83507	1.33099e-06	5.12136e-05
AT1G62510	15667	1.43711	0.29929	4.80174	1.57289e-06	3.70393e-05	1471.38	1.56735	0.325042	4.82199	1.4213e-06	5.37042e-05
AT2G23690	178.023	1.50941	0.215292	7.01098	2.36649e-12	2.11318e-10	210.596	1.28355	0.266753	4.81176	1.49608e-06	5.61381e-05
AT2G46780	188.588	0.612866	0.188519	3.25096	0.00115017	0.00966367	222.862	0.780308	0.16234	4.80664	1.53487e-06	5.73947e-05
AT5G44572	199.485	0.943218	0.294953	3.19786	0.00138453	0.0112598	183.259	1.32474	0.276341	4.79387	1.63592e-06	6.08578e-05
AT2G22990	14705.5	1.03951	0.216889	4.7928	1.64468e-06	3.84862e-05	10889.3	1.0257	0.214382	4.78446	1.71445e-06	6.29144e-05
AT3G05030	1139.26	1.12043	0.151883	7.3769	1.62013e-13	1.70603e-11	190.684	0.866419	0.181374	4.77697	1.77959e-06	6.51944e-05
AT5G07330	37.3674	1.96207	0.280889	6.98523	2.84393e-12	2.51936e-10	54.7262	1.88451	0.3957	4.76248	1.9123e-06	6.9352e-05
AT2G45960	37865.2	0.772728	0.170055	4.54398	5.52017e-06	0.000109127	21171.8	0.775707	0.162977	4.75961	1.93971e-06	6.99943e-05
AT2G42380	407.251	0.727947	0.18906	3.85035	0.000117947	0.00147676	368.719	1.24385	0.262378	4.74068	2.13005e-06	7.57269e-05
AT3G58620	375.16	0.830395	0.284299	2.92085	0.00349072	0.0231306	527.945	1.01266	0.214252	4.72648	2.28447e-06	8.04246e-05
AT3G23990	6176.4	2.0436	0.293312	6.96733	3.23015e-12	2.83823e-10	4893.92	1.13093	0.239572	4.72062	2.3513e-06	8.22424e-05
AT3G51420	3710.36	0.85888	0.114498	7.50124	6.32167e-14	7.12753e-12	3895.42	0.69276	0.146866	4.71695	2.3941e-06	8.29355e-05
AT1G04440	1652.47	0.515006	0.14188	3.62987	0.000283563	0.00311682	2084.24	0.703248	0.149494	4.70418	2.54885e-06	8.77347e-05
AT4G30390	221.682	0.696962	0.130934	5.32299	1.02076e-07	3.37093e-06	460.256	0.764164	0.162977	4.6888	2.74815e-06	9.29691e-05
AT3G53340	318.491	0.559995	0.136074	4.11536	3.8657e-05	0.000576857	489.94	0.672056	0.143587	4.68048	2.86206e-06	9.59233e-05
AT1G06645	568.473	0.534384	0.156548	3.41354	0.00064124	0.00605031	692.093	0.782	0.168091	4.65224	3.28349e-06	0.000107877
AT3G07770	4339.49	1.80682	0.330077	5.47394	4.40139e-08	1.66537e-06	1925.93	1.3791	0.297334	4.6382	3.5145e-06	0.000114082
AT5G47590	69.5526	0.988055	0.329097	3.00232	0.0026793	0.0189461	381.38	0.892978	0.192852	4.63038	3.64993e-06	0.000117791
AT5G20230	419.293	1.17048	0.389237	3.00711	0.00263748	0.0187002	3380.32	1.67882	0.367161	4.57243	4.821e-06	0.000148008
AT1G17870	6551.24	3.72577	0.343346	10.8514	1.96485e-27	6.96243e-25	488.787	1.62172	0.354726	4.57176	4.83653e-06	0.000148113
AT4G33660	731.904	1.23616	0.210655	5.86816	4.40669e-09	2.13395e-07	322.956	0.71866	0.157373	4.56661	4.95672e-06	0.000150939
AT4G39363	46.3644	1.44135	0.296482	4.86152	1.16489e-06	2.84518e-05	61.8228	1.64588	0.360797	4.56178	5.07226e-06	0.000154025
AT1G72430	2477.73	1.15961	0.325931	3.55785	0.000373897	0.00391764	3095.43	1.09233	0.240148	4.54855	5.40174e-06	0.000161315
AT5G54170	2288.69	0.74285	0.115458	6.43393	1.2435e-10	8.3363e-09	4244.93	1.19991	0.264085	4.54366	5.52866e-06	0.000164424
AT1G72510	1959.04	0.54205	0.174233	3.11106	0.00186418	0.0142217	1786.31	0.862535	0.190001	4.53963	5.63532e-06	0.000167367
AT1G03470	100.396	1.43711	0.282847	5.08086	3.75737e-07	1.07263e-05	401.577	1.23449	0.272319	4.53323	5.80892e-06	0.000171815
AT5G64200	1338.67	0.770453	0.114828	6.70963	1.95117e-11	1.49683e-09	1391.42	0.533749	0.118064	4.52085	6.15927e-06	0.000180942
AT1G10240	232.36	0.722419	0.151611	4.76494	1.88906e-06	4.34309e-05	238.059	0.731446	0.162727	4.49492	6.95966e-06	0.000200377
AT1G55805	529.618	0.638686	0.151136	4.2259	2.37992e-05	0.000380583	1067.38	0.965553	0.216953	4.45051	8.56658e-06	0.00023718
AT5G67610	681.534	1.34387	0.248195	5.41456	6.14386e-08	2.21219e-06	606.473	0.898835	0.202216	4.44492	8.79257e-06	0.000242198
AT2G25760	944.854	0.635432	0.118059	5.38234	7.35258e-08	2.57305e-06	1782.26	0.952249	0.215704	4.41462	1.01188e-05	0.000272749
AT5G01740	293.63	1.52281	0.328612	4.63408	3.5853e-06	7.54365e-05	523.14	0.989248	0.224214	4.41207	1.02389e-05	0.000274127
AT1G56170	705.29	1.74451	0.187064	9.32574	1.10208e-20	2.67423e-18	161.473	1.06817	0.242942	4.39682	1.09846e-05	0.000289328
AT4G36490	6.66465	1.69383	0.433801	3.90463	9.43681e-05	0.00122552	5.20612	1.95864	0.445764	4.3939	1.11335e-05	0.000292538
AT5G62910	400.711	0.688696	0.168734	4.08154	4.47375e-05	0.000652758	721.271	1.00394	0.228512	4.39339	1.11594e-05	0.000292864
AT5G38895	258.711	0.899955	0.134913	6.67062	2.54722e-11	1.94076e-09	393.642	0.780748	0.177722	4.39309	1.11749e-05	0.000292914
AT4G26270	205.851	1.76405	0.260138	6.78122	1.19162e-11	9.39987e-10	253.307	0.928266	0.211387	4.3913	1.12673e-05	0.000294624
AT4G39361	35.9182	1.41106	0.252466	5.58913	2.28215e-08	9.34803e-07	45.7286	1.64751	0.375298	4.38988	1.13412e-05	0.000296132
AT1G80780	3768.29	0.64334	0.202036	3.18427	0.00145117	0.0116869	3316.71	0.791187	0.180479	4.38382	1.16617e-05	0.000300364
AT1G12060	84.3164	1.00141	0.234876	4.26358	2.01182e-05	0.000330212	98.6082	1.06203	0.242325	4.38268	1.1723e-05	0.000300728
AT4G10040	901.637	1.20508	0.202808	5.94198	2.816e-09	1.44159e-07	513.222	0.935071	0.213481	4.38012	1.18613e-05	0.000302908
AT3G11690	588.284	0.888994	0.205468	4.32668	1.51374e-05	0.000260344	544.797	1.10206	0.252031	4.3727	1.22721e-05	0.000312225
AT3G51520	885.091	0.880844	0.111608	7.89231	2.96646e-15	4.01353e-13	843.008	0.620266	0.142334	4.35782	1.31363e-05	0.000329975
AT2G46610	208.436	0.587722	0.214519	2.73972	0.00614915	0.0359261	431.166	0.810712	0.186476	4.34754	1.37672e-05	0.000342612
AT1G33290	869.537	0.510696	0.104898	4.86848	1.12458e-06	2.76114e-05	1291.42	0.636625	0.14645	4.34706	1.37975e-05	0.000342972
AT3G09370	348.426	1.57367	0.231469	6.79865	1.05606e-11	8.38987e-10	277.515	0.627085	0.144655	4.33503	1.45738e-05	0.000360614
AT2G40950	584.683	0.833326	0.20585	4.04822	5.16096e-05	0.00073496	645.045	0.633163	0.146181	4.33138	1.48181e-05	0.000363749
AT1G21350	1553.23	1.2517	0.165325	7.57112	3.70008e-14	4.30212e-12	1132.56	0.806378	0.18698	4.31263	1.61322e-05	0.00038909
AT2G33590	2427.24	1.60077	0.178857	8.94999	3.55506e-19	7.85774e-17	1192.89	0.823055	0.190987	4.30949	1.63635e-05	0.000393651
AT5G44660	569.18	0.817436	0.275729	2.96464	0.0030304	0.0208156	969.465	1.05071	0.244492	4.29751	1.72728e-05	0.000409161
AT1G08460	516.434	0.536801	0.135441	3.96335	7.39056e-05	0.000996298	759.151	0.598229	0.139314	4.2941	1.75401e-05	0.00041483
AT3G46540	802.524	0.673293	0.10791	6.23937	4.39326e-10	2.63643e-08	598.355	0.711569	0.166155	4.28255	1.84765e-05	0.000432003
AT4G35100	16849.2	1.33112	0.296002	4.49698	6.89252e-06	0.000132076	24483.4	1.35124	0.315892	4.27755	1.88957e-05	0.000440378
AT5G25240	78.7273	0.859303	0.217765	3.94601	7.94633e-05	0.00106288	444.66	1.09566	0.256218	4.2763	1.90023e-05	0.000442386
AT1G20350	38.557	1.77049	0.372001	4.75938	1.94191e-06	4.44172e-05	69.7058	1.46194	0.342265	4.27136	1.94288e-05	0.000449416
AT5G46500	126.814	1.00839	0.306876	3.28598	0.00101627	0.00877309	96.5003	1.4062	0.329243	4.271	1.94595e-05	0.000449646
AT5G02490	1418.97	1.25841	0.445917	2.82206	0.00477159	0.0295236	884.275	1.5315	0.358987	4.26618	1.98852e-05	0.000458502
AT4G32590	2192.7	0.797547	0.145905	5.46622	4.59732e-08	1.7191e-06	1962.89	0.737672	0.173372	4.25484	2.09197e-05	0.00047657
AT4G21440	29.2739	0.943074	0.287151	3.28425	0.00102254	0.00881754	11.4134	1.72846	0.406696	4.25001	2.13757e-05	0.000484614
AT5G58770	7606.37	1.74944	0.242581	7.21176	5.52346e-13	5.43197e-11	999.401	1.25111	0.294684	4.24559	2.18019e-05	0.00049351
AT5G43330	813.743	0.88552	0.177375	4.99236	5.96447e-07	1.6023e-05	695.48	0.746105	0.175897	4.24173	2.21807e-05	0.000498169
AT1G55330	1619.46	0.824414	0.279952	2.94485	0.00323115	0.0218318	2015.69	0.536307	0.126616	4.23571	2.27831e-05	0.000508674
AT2G05300	138.212	1.75284	0.274045	6.39619	1.59301e-10	1.04903e-08	127.503	1.33947	0.316417	4.23325	2.30337e-05	0.000513069
AT5G51440	6086.58	2.3701	0.452355	5.23946	1.61048e-07	5.0637e-06	4331.01	1.85553	0.438441	4.2321	2.31522e-05	0.000514659
AT4G18230	356.39	0.730728	0.232429	3.14388	0.00166726	0.0130734	527.064	0.760978	0.181161	4.20057	2.66246e-05	0.000580513
AT1G75750	9795.06	1.61949	0.300235	5.39408	6.88752e-08	2.44756e-06	40095.9	1.07033	0.254971	4.19784	2.69476e-05	0.000585774
AT2G02750	33.9163	1.20866	0.338714	3.5684	0.000359174	0.00380009	67.4536	1.06755	0.25585	4.17256	3.01202e-05	0.000636081
AT1G15970	382.829	0.617433	0.113723	5.42927	5.65846e-08	2.06068e-06	343.025	0.640744	0.154165	4.15622	3.23556e-05	0.000672969
AT4G18830	91.5769	0.785909	0.244765	3.21088	0.0013233	0.0108568	84.3674	0.961962	0.231822	4.14957	3.33094e-05	0.000687495
AT1G69840	797.861	0.910864	0.243158	3.74598	0.000179693	0.00211377	2435.11	1.21936	0.295832	4.12181	3.75905e-05	0.000751498
AT2G47710	1875.67	0.507187	0.0811402	6.25074	4.08503e-10	2.46471e-08	2182.9	0.604026	0.147501	4.09506	4.22059e-05	0.00082922
AT3G03310	434.248	0.672818	0.155545	4.32557	1.5214e-05	0.000261182	397.244	0.685625	0.167552	4.09201	4.27645e-05	0.000837157
AT4G31380	12.6033	2.0855	0.423155	4.92847	8.28777e-07	2.13398e-05	6.41371	1.80196	0.440656	4.08926	4.32745e-05	0.000840301
AT5G15310	760.001	0.527016	0.150687	3.49742	0.000469785	0.00471772	790.343	0.824744	0.20207	4.08148	4.47489e-05	0.00085968
AT2G24110	78.9618	1.45837	0.332559	4.3853	1.15828e-05	0.0002062	95.3469	1.1203	0.274506	4.08115	4.48139e-05	0.000860165
AT4G34760	347.486	0.657135	0.16018	4.10247	4.08755e-05	0.000604308	465.336	0.951082	0.233871	4.06669	4.76851e-05	0.000905641
AT1G64720	38075.6	0.595994	0.228486	2.60845	0.00909524	0.0484356	25946.5	0.570981	0.140468	4.06485	4.80629e-05	0.00091042
AT1G63090	1007.55	1.33649	0.260638	5.12775	2.93218e-07	8.64702e-06	818.36	0.920987	0.227017	4.05691	4.97258e-05	0.000935373
AT1G72650	1072.83	0.945068	0.156976	6.02047	1.73909e-09	9.3102e-08	1094.23	0.747413	0.184459	4.05193	5.07979e-05	0.000948943
AT1G53560	680.435	0.517413	0.152512	3.3926	0.000692337	0.00644795	941.9	0.841368	0.20781	4.04873	5.14966e-05	0.000957041
AT1G64563	58.771	1.35686	0.209556	6.47493	9.48539e-11	6.53555e-09	64.317	0.992235	0.245108	4.04815	5.16234e-05	0.000957845
AT4G25200	6893.02	3.83297	0.450066	8.51645	1.64516e-17	3.11241e-15	1064.44	1.79248	0.443464	4.04199	5.29995e-05	0.000979088
AT2G26000	240.303	0.816523	0.151597	5.38615	7.19811e-08	2.53455e-06	260.382	0.581228	0.143886	4.03951	5.3563e-05	0.000987813
AT4G05070	1341.07	0.637313	0.234997	2.712	0.00668779	0.0381837	1886.35	1.24581	0.308903	4.03301	5.50678e-05	0.00101126
AT2G33735	128.456	1.46173	0.234666	6.22896	4.69536e-10	2.78035e-08	143.751	1.05421	0.262204	4.02056	5.80603e-05	0.00105724
AT3G53040	32.0379	1.05213	0.295781	3.55712	0.000374939	0.00392227	36.4046	1.52281	0.381786	3.98866	6.6449e-05	0.00116981
AT1G56200	2394.72	0.616879	0.166393	3.70736	0.000209432	0.00240873	4748.17	0.605241	0.152506	3.96864	7.22829e-05	0.00125
AT5G43920	751.241	0.753619	0.23801	3.16634	0.00154371	0.0122771	932.49	0.906964	0.229545	3.95114	7.77792e-05	0.00132351
AT5G06278	25.1692	0.852528	0.326341	2.61239	0.00899122	0.0479962	41.456	1.31795	0.334251	3.94301	8.04657e-05	0.00136213
AT3G46230	22162.8	7.06637	0.276441	25.5619	4.04388e-144	9.02756e-140	3288.81	1.74851	0.44428	3.93561	8.29869e-05	0.00139283
AT1G27420	130.52	1.3164	0.299203	4.39968	1.08409e-05	0.0001947	158.328	1.16221	0.29559	3.93182	8.43045e-05	0.00140731
AT5G11740	3767.53	1.13649	0.246319	4.6139	3.9519e-06	8.21435e-05	5862.62	0.767957	0.195637	3.92542	8.65773e-05	0.00143779
AT1G12250	2018.11	0.57847	0.133862	4.3214	1.55041e-05	0.000265017	1970.78	0.516186	0.13154	3.92417	8.70285e-05	0.00144056
AT2G03310	680.679	0.809911	0.191354	4.23252	2.31088e-05	0.000370871	789.472	0.707558	0.180794	3.91361	9.09259e-05	0.00149117
AT1G49130	99.7655	1.03112	0.308389	3.34359	0.000827017	0.00744149	583.048	1.00609	0.257676	3.90449	9.44236e-05	0.00152982
AT5G39080	1478.36	0.58778	0.219338	2.6798	0.00736668	0.0410109	1036.86	0.811743	0.207906	3.90437	9.44701e-05	0.00152982
AT1G70180	711.595	0.67044	0.156002	4.29765	1.72621e-05	0.000289526	1048.24	0.559169	0.143641	3.89282	9.90863e-05	0.00158677
AT1G01940	289.095	1.47459	0.122151	12.0718	1.48759e-33	9.4883e-31	620.398	0.77391	0.199541	3.87845	0.000105124	0.00166378
AT5G66090	1071.98	1.23349	0.108932	11.3235	1.00349e-29	4.39254e-27	938.398	0.52166	0.134682	3.87328	0.00010738	0.00169083
AT5G67420	3089.61	0.5154	0.128257	4.0185	5.85687e-05	0.000816159	2555.8	0.7874	0.203462	3.87001	0.000108831	0.00171243
AT4G34370	530.807	0.812365	0.132227	6.14371	8.06146e-10	4.60266e-08	753.846	0.700853	0.181169	3.86851	0.000109502	0.00171799
AT4G23260	1293.07	0.653688	0.196937	3.31927	0.000902526	0.00799207	1539.61	0.879913	0.22764	3.86537	0.00011092	0.00173898
AT3G26165	557.729	0.811431	0.231602	3.50356	0.00045908	0.00463943	1275.88	0.635019	0.165179	3.84444	0.00012083	0.00184887
AT3G26350	38.5461	0.960068	0.305966	3.13783	0.00170206	0.0133165	33.9802	1.26243	0.328499	3.84303	0.000121525	0.00185815
AT1G58807	339.06	0.684285	0.197	3.47353	0.000513666	0.0050538	279.781	0.875736	0.227972	3.84142	0.000122323	0.00186639
AT3G21370	24.5025	1.0473	0.368692	2.84058	0.00450318	0.0282464	30.2387	1.56636	0.407776	3.84122	0.000122426	0.00186666
AT2G42330	338.733	0.554595	0.158831	3.49173	0.000479906	0.00478725	757.685	0.904144	0.235682	3.83628	0.000124911	0.00189786
AT1G49405	38.5359	1.00622	0.364799	2.75828	0.00581062	0.0344532	12.5941	1.64162	0.428237	3.83345	0.000126359	0.00191448
AT4G39520	1973.56	1.07171	0.208807	5.13254	2.85864e-07	8.48859e-06	1743.64	0.67703	0.176798	3.82939	0.000128462	0.00193932
AT3G17740	397.522	0.663699	0.145207	4.57071	4.86071e-06	9.79336e-05	500.702	0.640957	0.167646	3.82327	0.000131695	0.00197597
AT5G67290	383.394	0.576425	0.123248	4.67693	2.91196e-06	6.2869e-05	611.853	0.591648	0.15508	3.81513	0.000136114	0.00202543
AT5G05060	654.094	0.509497	0.147043	3.46494	0.000530351	0.00518142	1046.24	0.561252	0.147339	3.80925	0.000139389	0.00206423
AT4G28480	833.159	0.79453	0.280352	2.83404	0.00459635	0.0286858	678.817	0.802139	0.211216	3.79773	0.000146029	0.00214701
AT4G02550	113.454	0.915647	0.185025	4.94877	7.46853e-07	1.95003e-05	300.117	0.57105	0.150804	3.78672	0.000152651	0.00222563
AT1G08300	176.95	1.0731	0.257233	4.1717	3.02332e-05	0.000467077	245.285	0.916032	0.242125	3.7833	0.00015476	0.00225031
AT4G14430	690.687	0.693131	0.124387	5.57236	2.5131e-08	1.01268e-06	1349.55	0.722922	0.191856	3.76805	0.000164525	0.00235701
AT1G05860	237.511	0.534529	0.149646	3.57196	0.000354319	0.00375942	238.067	0.571662	0.152168	3.75679	0.000172106	0.00244186
AT2G43340	902.714	0.66632	0.157313	4.23562	2.27918e-05	0.00036631	644.222	0.770758	0.205241	3.75538	0.000173078	0.00245083
AT5G04840	99.4912	1.39919	0.251006	5.57434	2.48471e-08	1.00558e-06	101.382	0.803199	0.213907	3.75489	0.000173415	0.00245399
AT3G06760	685.326	0.609165	0.128614	4.73639	2.17562e-06	4.87893e-05	512.683	0.570084	0.152421	3.74018	0.000183886	0.00256363
AT1G22850	7659.83	0.548655	0.110712	4.9557	7.20692e-07	1.89876e-05	2290.87	0.577408	0.154536	3.7364	0.000186674	0.00258982
AT3G59430	139.261	1.02739	0.168563	6.09501	1.09429e-09	6.07683e-08	163.868	0.609378	0.163429	3.72869	0.000192476	0.00264926
AT3G60190	863.976	0.917103	0.226126	4.05571	4.99829e-05	0.000715476	1705.32	0.657591	0.1769	3.7173	0.000201367	0.00274373
AT1G55980	17.145	1.11174	0.417396	2.66353	0.00773266	0.0425668	13.7251	1.38539	0.37304	3.71379	0.000204179	0.00276985
AT1G69850	985.192	0.557897	0.181537	3.07318	0.00211792	0.0157549	1880.42	0.688531	0.186869	3.68457	0.000229087	0.00302805
AT5G61190	227.025	0.632278	0.123118	5.13555	2.81313e-07	8.38457e-06	483.373	0.6555	0.178406	3.67421	0.000238591	0.0031194
AT3G10030	541.003	0.663609	0.156569	4.23843	2.25088e-05	0.000362321	1189.72	0.796116	0.216964	3.66934	0.000243179	0.00316791
AT5G51105	3.23587	1.46235	0.460997	3.17215	0.00151316	0.0120858	5.26197	1.63207	0.446362	3.65639	0.000255793	0.00330046
AT2G33060	189.094	0.949054	0.165829	5.72308	1.04607e-08	4.6705e-07	328.954	0.765567	0.209431	3.65547	0.000256716	0.00331039
AT5G54730	611.133	0.584989	0.137819	4.24461	2.18979e-05	0.000353469	648.153	0.670583	0.183907	3.64632	0.000266021	0.00340202
AT4G10110	330.503	0.722156	0.132039	5.46925	4.51939e-08	1.70136e-06	353.8	0.525385	0.144098	3.64601	0.00026634	0.00340409
AT5G66620	204.229	0.913513	0.170894	5.34549	9.01729e-08	3.05003e-06	89.6451	0.858771	0.236377	3.63306	0.000280075	0.00354407
AT3G48800	270.572	0.655752	0.151234	4.33601	1.45089e-05	0.000250501	263.73	0.693343	0.19108	3.62854	0.000285027	0.00358995
AT3G51870	445.268	0.950112	0.178419	5.32517	1.00858e-07	3.34058e-06	945.544	0.52439	0.144527	3.62832	0.000285275	0.00359098
AT3G53420	52077.7	0.842471	0.198179	4.25106	2.12758e-05	0.000344924	8765.59	0.956947	0.264218	3.62181	0.000292547	0.00364585
AT1G17780	426.232	0.540838	0.157953	3.42405	0.000616942	0.00586568	629.341	0.806454	0.222841	3.61896	0.000295786	0.00366995
AT2G41260	81.9342	1.32766	0.361801	3.66959	0.000242939	0.00273907	59.4169	1.36759	0.377947	3.61848	0.000296336	0.00367257
AT2G18510	897.436	1.32835	0.248818	5.33866	9.36366e-08	3.13395e-06	661.669	0.674329	0.186751	3.61085	0.000305194	0.00375868
AT3G48070	801.841	0.848745	0.158055	5.36995	7.87585e-08	2.71747e-06	777.359	0.603889	0.16758	3.60359	0.000313853	0.00384128
AT4G16690	1111.4	0.614767	0.157166	3.91158	9.16934e-05	0.00119636	954.932	1.06727	0.296422	3.60051	0.000317588	0.00387823
AT3G57590	129.89	0.764745	0.172225	4.44039	8.97974e-06	0.000164991	216.826	0.897535	0.249566	3.59639	0.000322669	0.00392478
AT4G17460	747.964	0.6513	0.180761	3.60309	0.000314453	0.00339123	945.13	0.662656	0.184459	3.59242	0.000327623	0.0039598
AT4G27450	2500.05	1.27925	0.366053	3.49471	0.000474578	0.00475376	3284.13	1.18905	0.331521	3.58666	0.000334943	0.00401542
AT1G01830	413.679	0.939754	0.153309	6.1298	8.79894e-10	4.98547e-08	259.977	0.651489	0.181907	3.58145	0.000341698	0.00407868
AT2G23680	92.6253	0.899806	0.209646	4.29201	1.77059e-05	0.000296302	242.533	0.864779	0.241863	3.57549	0.00034957	0.00415397
AT1G15180	1121	0.513019	0.120133	4.27043	1.95097e-05	0.000321902	1606.46	0.764153	0.21378	3.57448	0.000350921	0.00416773
AT4G08230	730.048	1.30077	0.155556	8.36206	6.1632e-17	1.1007e-14	503.437	0.693978	0.194326	3.5712	0.000355349	0.00420424
AT5G51170	141.791	0.525463	0.180047	2.91847	0.00351758	0.0232533	257.635	0.661344	0.18525	3.57	0.000356979	0.00421656
AT1G48970	331.046	0.512127	0.147079	3.48198	0.000497717	0.00492511	621.197	0.734653	0.20668	3.55454	0.000378643	0.00439807
AT1G78150	1609.82	1.01663	0.128905	7.88668	3.10326e-15	4.14833e-13	3169.55	0.816691	0.230226	3.54735	0.000389127	0.00447686
AT5G02500	61342.9	1.3016	0.252116	5.16272	2.43393e-07	7.30309e-06	81775	0.902571	0.255263	3.53584	0.000406477	0.00463286
AT5G19875	523.139	1.36901	0.166731	8.2109	2.19541e-16	3.50074e-14	136.327	1.02944	0.291721	3.52886	0.000417361	0.00471868
AT4G26780	877.282	2.13584	0.289046	7.38927	1.47637e-13	1.56945e-11	434.801	0.796058	0.225735	3.52652	0.000421052	0.00474555
AT1G27090	3476.68	0.797194	0.263749	3.02255	0.00250655	0.0179117	4792.48	0.97315	0.276899	3.51446	0.000440652	0.00492433
AT5G06290	5342.38	0.649538	0.148988	4.35967	1.3026e-05	0.000227965	5303.17	0.569626	0.162405	3.50744	0.000452443	0.00502866
AT2G23100	84.7281	0.970275	0.300134	3.23281	0.00122581	0.0101918	228.647	0.882393	0.252296	3.49745	0.000469737	0.00517835
AT4G11960	1086.99	0.653469	0.136744	4.77879	1.7635e-06	4.08385e-05	924.964	0.562111	0.160772	3.49632	0.000471725	0.00519762
AT5G56600	1715.93	1.32835	0.159957	8.30443	1.00299e-16	1.70212e-14	1005.13	0.678304	0.194527	3.48693	0.000488597	0.00534273
AT4G31877	197.816	1.05495	0.308995	3.41413	0.000639851	0.00604391	75.0384	1.17588	0.338347	3.47537	0.000510151	0.00553093
AT1G65980	7997.85	1.42655	0.160008	8.91551	4.8557e-19	1.05241e-16	6911.56	0.740071	0.213878	3.46025	0.000539674	0.00577011
AT5G58070	9744.06	2.60685	0.220352	11.8304	2.71861e-32	1.4114e-29	4218.49	1.14082	0.330751	3.44916	0.000562327	0.00594952
AT3G03520	923.382	1.98657	0.193915	10.2445	1.25223e-24	3.58395e-22	683.668	0.728708	0.211368	3.44758	0.000565623	0.00597673
AT1G33055	185.736	1.47504	0.296771	4.9703	6.6849e-07	1.77659e-05	288.643	1.25658	0.365748	3.43565	0.00059114	0.00619795
AT1G57820	413.468	0.965396	0.157189	6.14163	8.16775e-10	4.65145e-08	427.908	0.625299	0.182418	3.42785	0.000608392	0.00634045
AT5G24155	583.359	0.836575	0.212637	3.93428	8.34477e-05	0.00110946	67.0151	0.924727	0.270612	3.41716	0.000632775	0.00653188
AT1G49560	93.1442	0.87166	0.204169	4.2693	1.96087e-05	0.00032325	176.879	0.651025	0.190577	3.41608	0.000635302	0.00654996
AT1G80180	2594.91	0.649084	0.224183	2.89532	0.00378766	0.0247023	3232.74	0.920986	0.269624	3.41582	0.000635904	0.00655216
AT5G11090	842.436	0.817454	0.120938	6.75929	1.38667e-11	1.08618e-09	1142.45	0.510247	0.149553	3.41182	0.000645298	0.00661506
AT5G59420	1416.22	0.716743	0.237261	3.0209	0.00252021	0.0179748	2171.53	0.692324	0.202947	3.41135	0.000646423	0.00661582
AT5G44860	424.407	0.604727	0.192331	3.14419	0.00166546	0.0130684	477.815	0.659617	0.193925	3.4014	0.000670404	0.00680175
AT4G10330	374.282	0.945585	0.206317	4.58316	4.58002e-06	9.3509e-05	293.166	0.951151	0.280479	3.39116	0.00069597	0.00702009
AT2G17900	448.674	2.36305	0.145166	16.2783	1.40822e-59	2.09581e-56	253.566	0.785492	0.232986	3.37141	0.000747832	0.00740005
AT1G02290	177.55	0.666449	0.189039	3.52546	0.000422747	0.00434904	206.632	0.727121	0.215859	3.3685	0.000755791	0.00746245
AT4G13830	2854.61	0.770271	0.180976	4.25621	2.07921e-05	0.0003393	2399.08	0.711128	0.211725	3.35873	0.000783018	0.00763654
AT5G22730	257.864	0.508346	0.17526	2.90052	0.00372544	0.0244106	305.737	0.624278	0.185899	3.35816	0.000784628	0.00764191
AT5G66480	199.997	0.996739	0.239801	4.15653	3.2312e-05	0.000493846	265.877	0.722809	0.215227	3.35836	0.000784053	0.00764191
AT1G73750	685.561	0.670826	0.16229	4.13351	3.57259e-05	0.000538517	448.375	0.747291	0.223074	3.34996	0.000808224	0.00783619
AT2G48100	927.824	0.555185	0.183535	3.02496	0.00248667	0.0178096	1617.17	0.555471	0.166009	3.34603	0.000819771	0.00790595
AT3G22100	70.4533	0.755544	0.238489	3.16804	0.0015347	0.0122272	38.9306	1.29435	0.386991	3.34464	0.000823882	0.00793253
AT5G37680	463.162	0.746961	0.135254	5.52264	3.33949e-08	1.31021e-06	232.612	0.640248	0.191467	3.34391	0.000826059	0.00793644
AT1G08900	359.428	0.584915	0.223685	2.61491	0.00892518	0.047735	679.869	0.525408	0.157298	3.34021	0.000837138	0.0080224
AT4G32450	171.326	0.775375	0.193744	4.00206	6.2794e-05	0.000865852	237.307	0.948563	0.284964	3.32871	0.000872494	0.00829253
AT3G48360	1420.55	0.786293	0.286847	2.74116	0.00612235	0.035807	16576.4	0.680493	0.204508	3.32746	0.000876426	0.00831529
AT4G19510	1263.21	0.50171	0.122997	4.07903	4.52238e-05	0.000657704	1373.13	0.715816	0.21532	3.32442	0.000886026	0.00838433
AT1G79550	9125.26	1.24547	0.24564	5.0703	3.97182e-07	1.12664e-05	6254.9	0.724806	0.219599	3.30058	0.00096484	0.00893106
AT3G17330	1040.78	0.679786	0.17005	3.99756	6.39983e-05	0.000879198	315.498	0.638139	0.194094	3.28778	0.00100981	0.00919017
AT3G14750	175.264	0.568884	0.158038	3.59966	0.000318632	0.00343249	289.347	0.661659	0.201771	3.27925	0.00104082	0.00941305
AT1G13990	669.976	0.747257	0.235965	3.16682	0.00154117	0.0122612	1528.85	0.821534	0.250597	3.27831	0.00104429	0.00943657
AT2G27770	248.436	0.553356	0.186639	2.96485	0.00302835	0.0208134	169.853	0.547763	0.167102	3.27801	0.00104541	0.0094388
AT4G14385	467.543	0.850772	0.185931	4.57575	4.74528e-06	9.63032e-05	870.592	0.619186	0.189047	3.2753	0.0010555	0.00950608
AT1G02380	88.2968	0.537785	0.188037	2.86	0.00423645	0.0268983	131.845	0.605648	0.185005	3.27369	0.00106153	0.00953658
AT1G79920	11605.2	1.72842	0.342307	5.04933	4.43357e-07	1.23719e-05	7868.95	1.06031	0.324663	3.26587	0.0010913	0.00974337
AT1G32090	750.819	1.51375	0.285418	5.30361	1.13534e-07	3.68926e-06	945.371	0.737805	0.226579	3.25629	0.0011288	0.00998347
AT5G16140	386.007	0.566604	0.138892	4.07947	4.51386e-05	0.000657054	431.593	0.534707	0.164487	3.25075	0.00115101	0.0101201
AT5G24150	8420	0.904992	0.305503	2.9623	0.00305351	0.0209357	220.102	0.868882	0.267274	3.2509	0.00115041	0.0101201
AT4G29070	1856.04	0.767117	0.146199	5.24708	1.5453e-07	4.8863e-06	764.259	0.60485	0.186593	3.24155	0.0011888	0.0103815
AT1G32560	18.4947	1.2926	0.345066	3.74595	0.000179714	0.00211377	20.0315	1.12888	0.349714	3.22801	0.00124656	0.0107698
AT5G20020	2126.9	0.505031	0.168379	2.99938	0.00270531	0.0190998	5772.83	0.510233	0.158804	3.21297	0.00131369	0.0112023
AT5G18980	381.352	0.667896	0.184938	3.61146	0.00030448	0.00330283	640.941	0.706653	0.219986	3.21227	0.00131691	0.0112209
AT5G61880	178.473	0.767007	0.210197	3.64899	0.000263277	0.00292117	260.766	0.539159	0.168456	3.2006	0.00137144	0.0115486
AT1G02816	536.848	0.533785	0.13796	3.86912	0.000109229	0.00138442	521.321	0.585625	0.183096	3.19847	0.00138161	0.0116168
AT3G59530	120.646	1.60106	0.284082	5.63589	1.74156e-08	7.2943e-07	133.083	1.15751	0.362696	3.19141	0.00141581	0.0118544
AT2G36030	22.1665	1.03384	0.328932	3.14302	0.00167213	0.013107	9.72916	1.30281	0.409089	3.18467	0.00144919	0.0120539
AT2G28000	17057.8	1.32914	0.27245	4.87845	1.06921e-06	2.64329e-05	15887.4	0.710964	0.22432	3.16942	0.00152743	0.0125605
AT5G19480	491.775	0.782448	0.228274	3.42767	0.000608785	0.00580168	587.052	0.655232	0.206736	3.16941	0.0015275	0.0125605
AT3G63390	262.369	0.557698	0.181497	3.07276	0.00212088	0.0157664	411.3	0.524294	0.165628	3.1655	0.00154816	0.0126871
AT3G09640	343.115	5.19508	0.345628	15.0309	4.60916e-51	5.14474e-48	11.1084	1.32551	0.418859	3.16457	0.00155314	0.0127038
AT1G21600	1026.22	0.614804	0.0834727	7.36533	1.76712e-13	1.84342e-11	3248.97	0.511828	0.1618	3.16334	0.00155968	0.0127344
AT3G53280	479.537	0.748136	0.253761	2.94819	0.00319641	0.0216626	419.267	0.660583	0.208945	3.16152	0.00156949	0.0127988
AT2G24680	24.7764	1.35104	0.292248	4.62291	3.7839e-06	7.89618e-05	25.3257	1.04082	0.330697	3.14735	0.00164757	0.0132798
AT1G56510	1149.06	0.719273	0.153096	4.6982	2.62467e-06	5.75571e-05	1195.22	0.657609	0.209477	3.1393	0.00169354	0.0135153
AT1G80160	53.5907	1.19359	0.369358	3.23154	0.00123127	0.010222	539.978	1.22142	0.389238	3.13798	0.00170117	0.0135462
AT5G32450	1099.39	0.678759	0.11973	5.66908	1.43563e-08	6.18706e-07	2504.85	0.568032	0.181283	3.13341	0.00172789	0.0136735
AT2G17036	81.9108	1.05037	0.321008	3.2721	0.0010675	0.00911314	182.098	1.07931	0.344507	3.1329	0.00173086	0.0136919
AT1G16730	735.317	0.802383	0.160268	5.00652	5.5424e-07	1.50705e-05	37.9453	1.09795	0.351328	3.12513	0.00177724	0.013972
AT4G17070	263.921	0.709115	0.180237	3.93434	8.3427e-05	0.00110946	631.203	0.511694	0.163854	3.12287	0.00179097	0.0140596
AT5G51370	136.187	0.717669	0.159922	4.48761	7.20268e-06	0.000136845	113.49	0.577786	0.185579	3.11342	0.00184931	0.0144286
AT1G07890	26621.5	1.02475	0.18794	5.45255	4.96537e-08	1.83826e-06	14175.1	0.546049	0.175596	3.10969	0.00187285	0.014586
AT1G74240	129.665	0.85173	0.178014	4.78461	1.71319e-06	3.98803e-05	157.666	0.565096	0.182438	3.09747	0.00195179	0.0150653
AT5G27460	179.102	0.546747	0.162224	3.37032	0.000750813	0.00686089	256.966	0.815355	0.26397	3.08882	0.00200954	0.0153632
AT4G39364	34.9378	1.25047	0.345334	3.62105	0.000293405	0.00320136	38.897	1.12112	0.363042	3.08812	0.0020143	0.0153779
AT1G13640	1267.49	0.959753	0.199116	4.82007	1.43511e-06	3.42646e-05	4391.85	0.693063	0.224482	3.08739	0.0020192	0.0153864
AT5G52190	297.19	0.508488	0.175321	2.90032	0.00372783	0.0244191	396.672	0.656082	0.213369	3.07488	0.00210588	0.0158534
AT3G03950	836.996	0.721363	0.162417	4.44143	8.9361e-06	0.00016446	974.663	0.645216	0.210066	3.07149	0.00212995	0.0159901
AT1G03860	1601.06	1.0264	0.156358	6.56445	5.22264e-11	3.72493e-09	2533.97	0.654272	0.213228	3.06841	0.00215203	0.0161112
AT1G58848	699.768	0.945712	0.300775	3.14425	0.00166511	0.0130684	556.89	0.81236	0.264825	3.06754	0.00215829	0.0161413
AT5G10946	265.486	1.28518	0.268208	4.79174	1.65341e-06	3.865e-05	144.196	0.981628	0.321604	3.05229	0.00227104	0.0167303
AT4G00760	516.929	0.76149	0.134585	5.65807	1.53081e-08	6.50929e-07	773.215	0.683281	0.224856	3.03876	0.00237558	0.0172654
AT2G18260	63.7399	0.666513	0.253425	2.63002	0.00853788	0.0461166	55.9717	0.881204	0.290152	3.03704	0.00238917	0.0173409
AT1G44414	19.6997	2.86064	0.401458	7.12562	1.03613e-12	9.80112e-11	11.6618	1.2136	0.399765	3.03579	0.00239907	0.0173962
AT1G51310	804.596	0.813058	0.14127	5.75534	8.64688e-09	3.93945e-07	947.709	0.567026	0.187049	3.03143	0.00243398	0.0175491
AT3G04605	860.942	0.822959	0.244606	3.36442	0.00076704	0.00697776	844.782	0.694264	0.229184	3.02929	0.0024513	0.0176557
AT4G19060	357.075	0.777494	0.281463	2.76233	0.00573904	0.0341644	517.163	0.834382	0.276372	3.01905	0.00253568	0.0181421
AT5G25840	604.375	0.666181	0.215976	3.08452	0.00203884	0.0153043	426.334	0.858197	0.284343	3.01817	0.00254302	0.0181713
AT5G19030	203.794	0.558087	0.15932	3.50294	0.000460158	0.00464822	325.122	0.591637	0.196144	3.01634	0.00255846	0.0182394
AT5G40770	2141.01	0.989802	0.179794	5.5052	3.68755e-08	1.42534e-06	2242.34	0.592716	0.196571	3.01527	0.0025675	0.0182835
AT2G05540	4013.72	1.16793	0.298259	3.91583	9.00938e-05	0.00117962	4881.36	1.00661	0.334855	3.0061	0.00264625	0.0187174
AT5G48480	528.828	0.954403	0.2019	4.72712	2.27732e-06	5.0788e-05	833.968	0.581756	0.19357	3.0054	0.0026523	0.0187541
AT5G15350	2034.24	0.99207	0.226808	4.37406	1.21958e-05	0.000215225	1913.46	0.516741	0.172184	3.0011	0.00269009	0.018947
AT5G23380	211.488	0.577548	0.214724	2.68973	0.00715106	0.0400322	697.227	0.652333	0.217662	2.99699	0.00272657	0.0191417
AT1G32400	1953.74	0.501199	0.151254	3.31363	0.000920947	0.00812297	2601.27	0.503699	0.168571	2.98805	0.00280767	0.019584
AT5G15210	580.353	0.666356	0.136066	4.89729	9.71653e-07	2.43721e-05	591.122	0.552508	0.185049	2.98575	0.00282886	0.0196938
AT1G20390	416.496	0.540472	0.164256	3.29042	0.00100036	0.00866593	590.115	0.615854	0.206668	2.97992	0.00288321	0.0199822
AT2G16586	806.763	1.03354	0.305721	3.38066	0.000723116	0.00666509	1885.07	1.16943	0.392952	2.97602	0.00292017	0.0201995
AT2G42560	22.9388	1.08895	0.339607	3.2065	0.00134362	0.0109791	30.0416	1.20664	0.408502	2.95381	0.0031388	0.0213906
AT5G47160	23.5161	1.0136	0.304805	3.3254	0.000882906	0.00783386	24.9321	0.975726	0.330919	2.94854	0.00319283	0.021629
AT4G17245	1178.38	0.679244	0.17279	3.93104	8.45801e-05	0.00111918	1424.82	0.636985	0.217754	2.92525	0.0034418	0.0227955
AT1G33960	28.1076	1.20749	0.439294	2.74871	0.00598296	0.0351854	81.4332	1.21635	0.419555	2.89915	0.00374174	0.0241893
AT5G66110	16.8166	1.29603	0.402433	3.2205	0.00127968	0.0105689	51.4878	0.847141	0.293091	2.89037	0.00384785	0.0246786
AT2G17787	240.265	0.501332	0.129665	3.86637	0.000110466	0.0013964	354.699	0.576998	0.199822	2.88756	0.00388244	0.0248327
AT5G64950	60.5116	0.666299	0.2246	2.9666	0.00301117	0.0207281	86.0694	0.529494	0.183512	2.88533	0.00391002	0.0249355
AT4G16680	556.893	0.826933	0.133337	6.20182	5.58127e-10	3.27024e-08	1143.17	1.10718	0.383853	2.88439	0.00392175	0.0249709
ATMG01080	28.4118	1.24344	0.279897	4.44248	8.89298e-06	0.000163801	20.7045	1.01242	0.351946	2.87664	0.0040193	0.0254301
AT2G31730	175.358	0.967957	0.23194	4.17331	3.00206e-05	0.000465402	535.501	0.782652	0.272899	2.86792	0.00413178	0.026005
AT1G62950	131.696	0.511909	0.189496	2.70142	0.00690439	0.0391103	114.441	0.598552	0.208737	2.8675	0.00413733	0.0260172
AT3G28140	286.439	0.758613	0.126745	5.98534	2.15933e-09	1.12892e-07	186.392	0.592448	0.206815	2.86463	0.004175	0.0261842
AT5G58787	496.071	1.31601	0.178732	7.36303	1.79782e-13	1.86673e-11	671.039	0.526061	0.184082	2.85775	0.00426657	0.0266596
AT3G06400	2224.85	0.696712	0.212496	3.27871	0.00104284	0.00895052	2649.17	0.52158	0.182753	2.85402	0.00431699	0.0268893
AT5G04781	9.54701	1.46625	0.422827	3.46773	0.000524879	0.00514598	19.2409	1.0452	0.366313	2.8533	0.00432683	0.0269273
AT1G29150	3285.39	1.19353	0.280406	4.25643	2.07714e-05	0.000339211	2465.94	0.750562	0.26351	2.84832	0.00439506	0.0272501
AT4G10925	299.416	0.510032	0.185684	2.74678	0.00601838	0.0353293	633.554	0.620024	0.21825	2.84089	0.00449877	0.0276884
AT5G48530	292.677	1.01855	0.263604	3.86393	0.000111579	0.00140703	199.907	0.593119	0.209053	2.83718	0.00455142	0.0279374
AT3G05320	110.869	1.19775	0.26727	4.48141	7.41526e-06	0.000139813	135.813	0.712073	0.253566	2.80823	0.00498143	0.0298849
AT2G21320	1064.33	0.680032	0.142675	4.76629	1.87652e-06	4.31871e-05	17.731	1.08502	0.386585	2.80668	0.00500555	0.029971
AT2G26975	645.913	0.816662	0.159443	5.12196	3.02383e-07	8.82404e-06	994.681	0.554656	0.198018	2.80104	0.00509389	0.0303489
AT3G10450	288.327	0.943503	0.179333	5.26118	1.43131e-07	4.55814e-06	557.909	0.819952	0.292775	2.80062	0.00510046	0.0303796
AT1G65070	1020.76	0.522661	0.157939	3.30926	0.000935434	0.00820213	1207.71	0.512898	0.183195	2.79974	0.00511441	0.0304209
AT1G68870	158.12	0.972057	0.185325	5.24515	1.56159e-07	4.93082e-06	109.847	0.501918	0.179372	2.79819	0.00513893	0.0305173
AT3G25013	74.9038	1.36474	0.223103	6.1171	9.52956e-10	5.37217e-08	63.0716	0.660966	0.236316	2.79695	0.00515869	0.0305918
AT2G32650	703.804	0.846325	0.18698	4.5263	6.00255e-06	0.000117031	1198.85	0.502256	0.180342	2.78502	0.0053525	0.0314042
AT2G02710	1858.41	0.639402	0.194847	3.28156	0.00103235	0.0088805	3430.07	0.858182	0.309244	2.7751	0.00551852	0.0320859
AT4G14300	978.402	0.763473	0.150122	5.08567	3.66327e-07	1.0471e-05	1199.95	0.590929	0.214056	2.76063	0.00576895	0.0330258
AT1G43886	120.668	0.571768	0.187891	3.04309	0.00234165	0.0169724	238.487	0.598411	0.217001	2.75764	0.00582196	0.033214
AT1G16280	180.71	0.804748	0.230452	3.49205	0.000479334	0.00478562	267.744	0.610158	0.221692	2.75228	0.00591821	0.0335899
AT3G30122	416.001	1.73231	0.311088	5.56857	2.56837e-08	1.03123e-06	258.1	0.78995	0.28699	2.75254	0.00591355	0.0335899
AT3G11110	82.708	0.78118	0.29032	2.69075	0.00712907	0.0399873	81.8205	0.790654	0.288019	2.74515	0.00604836	0.034129
AT4G21620	719.863	0.615529	0.182517	3.37244	0.00074504	0.00681989	1014.42	0.560214	0.204257	2.7427	0.00609371	0.0342471
AT5G02320	104.673	0.678455	0.171583	3.95408	7.68297e-05	0.00103136	143.648	0.60042	0.219574	2.73447	0.00624809	0.0349193
AT3G49790	726.546	1.17303	0.235939	4.97174	6.6353e-07	1.76762e-05	1517.48	0.832658	0.304615	2.73347	0.00626702	0.034989
AT1G23180	1169.4	1.65778	0.293742	5.64366	1.66468e-08	6.99856e-07	664.057	0.853015	0.312347	2.73099	0.0063145	0.0351543
AT1G32580	1040.73	0.533399	0.11139	4.78856	1.67979e-06	3.91847e-05	1595.38	0.505336	0.18525	2.72785	0.00637478	0.0353898
AT5G51740	282.119	1.05544	0.29619	3.56338	0.000366112	0.00385915	212.179	0.561123	0.205886	2.72541	0.00642216	0.0355617
AT4G19400	19.9278	0.98118	0.324432	3.0243	0.00249206	0.0178367	27.9737	0.800034	0.294525	2.71635	0.00660062	0.0363177
AT5G49910	13699.4	1.17103	0.279512	4.18954	2.79516e-05	0.000436969	8581.05	0.763176	0.281544	2.71068	0.00671448	0.0367759
AT5G47660	201.944	0.500662	0.140733	3.55753	0.000374365	0.00391995	376.025	0.576457	0.212735	2.70974	0.00673369	0.0368532
AT2G39020	925.881	0.705763	0.149392	4.72424	2.3098e-06	5.14371e-05	832.776	0.556537	0.205562	2.70739	0.00678153	0.0370174
AT1G52870	10276	0.631459	0.175291	3.60234	0.000315361	0.00339938	5295.42	0.524037	0.194644	2.69228	0.00709648	0.0383252
AT5G22050	745.116	0.579608	0.203613	2.84661	0.00441868	0.0278062	833.069	0.541061	0.201362	2.68701	0.00720946	0.038771
AT4G31398	47.5919	2.67774	0.392966	6.81418	9.48017e-12	7.64026e-10	34.8433	1.06376	0.399134	2.66517	0.00769501	0.0407945
AT3G47600	203.62	0.611894	0.230956	2.6494	0.00806349	0.0440013	257.765	0.598216	0.224872	2.66025	0.00780817	0.0412228
AT3G13450	561.112	0.700729	0.251562	2.78551	0.00534431	0.0322495	3691.19	0.760105	0.286551	2.6526	0.00798752	0.0418637
AT5G15290	23.6185	1.25588	0.333774	3.76265	0.00016812	0.00200701	39.6727	1.01878	0.385657	2.64167	0.00824976	0.0427514
AT5G45630	61.4757	1.64306	0.302647	5.42898	5.66785e-08	2.06073e-06	25.884	0.987812	0.374647	2.63665	0.00837291	0.0432138
AT4G36600	13.2166	1.32923	0.379616	3.50151	0.000462633	0.00466268	13.4641	1.09981	0.417997	2.63114	0.00850994	0.0437541
AT5G03210	91.0807	1.07583	0.296663	3.62643	0.000287367	0.00314778	23.4364	1.16787	0.446876	2.6134	0.00896459	0.0455082
AT5G57140	147.926	1.10806	0.334584	3.31175	0.000927146	0.00815702	144.834	0.927419	0.355357	2.60982	0.00905895	0.0458046
AT3G55580	105.793	2.39985	0.227936	10.5286	6.37749e-26	2.03387e-23	3.47987	1.15469	0.44567	2.5909	0.00957254	0.0476558
AT4G35783	37.3122	0.749741	0.283822	2.64159	0.00825187	0.0448648	31.6276	0.816262	0.315108	2.59042	0.00958593	0.0476812
AT2G02810	390.038	1.88178	0.209418	8.98575	2.56967e-19	5.8536e-17	341.053	0.568288	0.219653	2.58721	0.00967571	0.0479928
AT3G13277	93.9076	1.334	0.253772	5.25666	1.46695e-07	4.65835e-06	122.71	0.75941	0.293914	2.58378	0.00977234	0.0483393
AT3G48280	499.94	0.65726	0.201213	3.26649	0.00108891	0.0092547	413.709	0.724848	0.281382	2.57603	0.00999418	0.0491528
AT5G56750	669.664	0.617145	0.118242	5.21936	1.79538e-07	5.55896e-06	2295.76	0.5234	0.203176	2.57609	0.00999232	0.0491528
AT5G13210	94.0184	1.00366	0.307156	3.26759	0.00108469	0.00922459	304.911	0.964241	0.374699	2.57338	0.0100712	0.0494336
AT3G13520	3372.78	1.30978	0.165976	7.89143	2.98746e-15	4.01759e-13	4396.75	0.676725	0.263363	2.56955	0.010183	0.0498353

## Sheet: BOTH_Down
Locus	AM_baseMean	AM_log2FoldChange	AM_lfcSE	AM_stat	AM_pvalue	AM_padj	PM_baseMean	PM_log2FoldChange	PM_lfcSE	PM_stat	PM_pvalue	PM_padj
AT1G44800	252.536	-2.18041	0.260516	-8.36961	5.78109e-17	1.04078e-14	453.356	-2.51071	0.2724	-9.21699	3.05545e-20	7.78277e-18
AT3G24300	209.603	-1.70523	0.267072	-6.38492	1.71492e-10	1.1227e-08	153.419	-1.90248	0.239203	-7.95342	1.81436e-15	3.44584e-13
AT4G35160	236.771	-2.08865	0.188153	-11.1008	1.24271e-28	4.95398e-26	174.862	-2.55299	0.324098	-7.87722	3.34741e-15	6.24783e-13
AT3G09270	610.228	-1.83952	0.208132	-8.83822	9.7258e-19	2.04829e-16	415.179	-1.97751	0.253476	-7.80156	6.11457e-15	1.13151e-12
AT1G66725	210.697	-0.69876	0.165768	-4.2153	2.49452e-05	0.000395509	42.6157	-2.61939	0.349318	-7.4986	6.45029e-14	1.0826e-11
AT3G55120	791.256	-0.840964	0.260824	-3.22425	0.00126301	0.0104582	226.655	-2.0564	0.280414	-7.33345	2.24309e-13	3.51921e-11
AT1G77520	144.747	-2.0643	0.282511	-7.30698	2.73206e-13	2.75975e-11	91.8001	-2.69507	0.369861	-7.28669	3.17668e-13	4.94807e-11
AT3G20370	1134.35	-1.63017	0.154283	-10.5662	4.27684e-26	1.38371e-23	969.275	-1.89658	0.260531	-7.27968	3.3461e-13	5.09541e-11
AT1G64390	1329.9	-1.05143	0.162247	-6.48046	9.1442e-11	6.31997e-09	710.825	-1.72748	0.240206	-7.19168	6.39992e-13	9.55618e-11
AT4G01390	136.246	-1.96624	0.308766	-6.36807	1.91425e-10	1.24588e-08	86.8023	-2.55365	0.358629	-7.12058	1.07477e-12	1.58298e-10
AT4G27595	275.085	-0.856285	0.161633	-5.29772	1.17259e-07	3.7828e-06	142.059	-1.32623	0.190423	-6.96464	3.29245e-12	4.6898e-10
AT3G62270	562.637	-1.18962	0.227668	-5.22524	1.73925e-07	5.40752e-06	395.369	-1.29384	0.18909	-6.84247	7.78386e-12	1.07343e-09
AT1G67030	200.931	-1.06818	0.186569	-5.72538	1.03201e-08	4.62623e-07	189.292	-1.66393	0.245322	-6.78262	1.18012e-11	1.57721e-09
AT4G08300	62.6368	-1.19565	0.326157	-3.66588	0.000246494	0.00277215	52.7732	-1.95127	0.29244	-6.67237	2.51706e-11	3.18696e-09
AT5G08640	761.578	-1.27743	0.286435	-4.45974	8.20589e-06	0.000153168	346.057	-2.02717	0.303796	-6.67281	2.50956e-11	3.18696e-09
AT5G22020	923.894	-0.523591	0.195592	-2.67695	0.00742949	0.0412577	607.511	-1.22233	0.183784	-6.65088	2.91349e-11	3.62529e-09
AT1G51860	168.15	-1.16615	0.230631	-5.05632	4.27428e-07	1.20327e-05	151.023	-1.58919	0.24054	-6.60676	3.92811e-11	4.75126e-09
AT5G05270	1324.67	-0.756161	0.201911	-3.74503	0.000180375	0.00211597	265.634	-1.82866	0.278304	-6.57074	5.00672e-11	5.92352e-09
AT5G38020	560.915	-2.16053	0.244275	-8.84465	9.18181e-19	1.95214e-16	263.724	-2.31082	0.351831	-6.56799	5.09973e-11	5.9758e-09
AT3G59340	44.4931	-1.70061	0.310144	-5.48328	4.17514e-08	1.59054e-06	82.2006	-1.79386	0.274563	-6.53353	6.42354e-11	7.35852e-09
AT2G39380	199.742	-1.02078	0.380051	-2.68589	0.00723369	0.0404015	78.5522	-1.88144	0.288787	-6.51496	7.27108e-11	8.24591e-09
AT2G28960	74.6174	-1.59788	0.322826	-4.94967	7.43411e-07	1.94559e-05	108.401	-2.00335	0.310198	-6.45828	1.05896e-10	1.15796e-08
AT5G02270	767.679	-0.592651	0.200661	-2.9535	0.00314197	0.0213708	322.101	-1.64644	0.258188	-6.37692	1.80689e-10	1.92715e-08
AT2G01880	88.1627	-1.6283	0.301006	-5.40952	6.31952e-08	2.27048e-06	126.155	-1.79358	0.281384	-6.37412	1.84011e-10	1.95295e-08
AT1G66140	372.227	-0.642429	0.188194	-3.41366	0.000640975	0.00605031	228.728	-1.04009	0.163674	-6.35466	2.0889e-10	2.19547e-08
AT3G46700	420.035	-1.63416	0.274691	-5.94909	2.69636e-09	1.38695e-07	300.559	-2.04995	0.322998	-6.34662	2.20093e-10	2.29097e-08
AT1G54000	357.659	-2.48377	0.240482	-10.3283	5.25035e-25	1.54222e-22	524.616	-2.01109	0.318581	-6.31266	2.74287e-10	2.80157e-08
AT5G57070	196.179	-1.04174	0.179363	-5.80801	6.32192e-09	2.9341e-07	175.466	-1.65212	0.261717	-6.31264	2.74321e-10	2.80157e-08
AT2G03090	462.455	-0.757056	0.24502	-3.08978	0.00200305	0.0150864	629.535	-1.83563	0.297285	-6.17464	6.63161e-10	6.40986e-08
AT3G57010	241.018	-1.68862	0.235476	-7.1711	7.44001e-13	7.25287e-11	151.013	-2.3916	0.387296	-6.17513	6.61077e-10	6.40986e-08
AT1G76790	487.817	-1.99424	0.225812	-8.83142	1.03352e-18	2.15629e-16	433.786	-1.57906	0.257396	-6.13477	8.52848e-10	8.02826e-08
AT2G37460	214.916	-0.866368	0.160666	-5.39235	6.95428e-08	2.45645e-06	107.217	-1.89147	0.308304	-6.13507	8.512e-10	8.02826e-08
AT2G25260	63.7601	-1.7726	0.213462	-8.30402	1.00645e-16	1.70212e-14	86.4278	-1.8593	0.303879	-6.11855	9.44324e-10	8.77491e-08
AT5G62480	156.259	-1.20239	0.227836	-5.27745	1.30995e-07	4.18958e-06	113.67	-1.44325	0.235869	-6.11886	9.42459e-10	8.77491e-08
AT5G36180	187.347	-1.94364	0.369707	-5.25723	1.4624e-07	4.65051e-06	144.714	-2.22581	0.364772	-6.10193	1.04793e-09	9.65481e-08
AT3G32030	33.8684	-2.18164	0.363118	-6.00809	1.87721e-09	9.95413e-08	26.1917	-2.6441	0.435293	-6.0743	1.24527e-09	1.13761e-07
AT3G01720	420.514	-0.586631	0.165119	-3.55277	0.000381193	0.00397281	535.643	-1.00847	0.166364	-6.06183	1.34584e-09	1.20908e-07
AT1G55265	151.22	-1.00362	0.167137	-6.00479	1.9158e-09	1.01107e-07	47.4085	-1.85733	0.308059	-6.02913	1.64848e-09	1.44499e-07
AT3G16340	507.899	-1.39968	0.159346	-8.78392	1.57878e-18	3.23346e-16	485.063	-1.13877	0.189556	-6.00759	1.883e-09	1.63731e-07
AT3G01260	17.0277	-2.30352	0.38937	-5.91601	3.2984e-09	1.65841e-07	84.2158	-2.39928	0.402229	-5.96497	2.44685e-09	2.09394e-07
AT4G24780	2571.83	-0.55355	0.153135	-3.61478	0.000300607	0.00326875	1487.75	-1.24283	0.208796	-5.95236	2.64299e-09	2.2094e-07
AT3G45840	19.7457	-1.33026	0.374292	-3.55408	0.00037931	0.00395687	16.206	-2.49932	0.420178	-5.94824	2.71041e-09	2.25704e-07
AT1G13420	52.0775	-3.14603	0.35215	-8.93378	4.11706e-19	9.01071e-17	52.8123	-2.47838	0.417198	-5.94054	2.84084e-09	2.35659e-07
AT3G09940	87.089	-1.5487	0.33207	-4.66377	3.10474e-06	6.66444e-05	142.033	-1.92122	0.324201	-5.92602	3.10356e-09	2.5647e-07
AT1G78340	199.872	-2.30704	0.19685	-11.7198	1.00911e-31	5.11984e-29	168.31	-1.72177	0.29059	-5.92508	3.12143e-09	2.56966e-07
AT3G54420	148.851	-1.08444	0.28826	-3.76202	0.000168545	0.00200993	91.3666	-1.94591	0.329991	-5.89684	3.70525e-09	3.02726e-07
AT1G65690	145.508	-1.48169	0.207972	-7.12448	1.04471e-12	9.84056e-11	120.435	-1.76236	0.299154	-5.89115	3.83513e-09	3.1099e-07
AT5G60760	20.8675	-1.21422	0.303337	-4.00288	6.25772e-05	0.000863929	114.281	-1.62713	0.276384	-5.88722	3.92752e-09	3.17294e-07
AT4G35060	277.18	-1.0637	0.181346	-5.86561	4.47483e-09	2.16225e-07	115.213	-1.45065	0.246833	-5.87707	4.176e-09	3.32406e-07
AT3G45700	27.1679	-1.48609	0.344054	-4.31934	1.56497e-05	0.000267098	71.0618	-1.62639	0.278444	-5.84099	5.18922e-09	4.05602e-07
AT5G47980	51.3001	-2.65461	0.320982	-8.27028	1.33646e-16	2.22651e-14	23.4922	-2.43998	0.418569	-5.82933	5.56492e-09	4.3185e-07
AT2G32660	13.3667	-1.28931	0.413301	-3.11954	0.00181136	0.0139101	25.196	-2.0017	0.345689	-5.79046	7.01952e-09	5.35139e-07
AT1G45201	4171.52	-0.62048	0.130705	-4.74719	2.06267e-06	4.68633e-05	782.719	-1.47201	0.254509	-5.78375	7.30533e-09	5.54974e-07
AT2G16890	145.621	-0.933552	0.202585	-4.6082	4.06179e-06	8.40364e-05	47.7954	-1.80036	0.311694	-5.77605	7.64757e-09	5.78943e-07
AT3G25290	132.981	-0.907903	0.203284	-4.46619	7.96259e-06	0.000149	148.281	-1.47267	0.255428	-5.76551	8.14135e-09	6.07822e-07
AT2G22920	174.609	-1.4696	0.373496	-3.93471	8.32976e-05	0.00110913	133.887	-1.88362	0.329706	-5.71303	1.1098e-08	8.14517e-07
AT1G34040	78.2535	-1.46301	0.280002	-5.22499	1.74163e-07	5.40752e-06	62.9881	-2.12871	0.372968	-5.70748	1.14663e-08	8.34616e-07
AT4G29700	300.129	-1.90548	0.241276	-7.8975	2.84542e-15	3.87324e-13	203.817	-1.62624	0.285138	-5.70337	1.17463e-08	8.50563e-07
AT1G78090	74.455	-1.24679	0.251548	-4.95649	7.1778e-07	1.89406e-05	126.106	-1.95316	0.34288	-5.69634	1.22409e-08	8.83427e-07
AT5G45070	122.939	-2.13338	0.245135	-8.7029	3.23513e-18	6.50639e-16	74.9353	-2.13867	0.37635	-5.68265	1.32624e-08	9.44551e-07
AT4G14465	117.37	-1.58709	0.176669	-8.98342	2.62488e-19	5.88132e-17	96.4562	-1.50678	0.265286	-5.67983	1.34828e-08	9.57104e-07
AT3G07195	34.4216	-1.3722	0.331353	-4.14121	3.45485e-05	0.00052218	62.0282	-1.49299	0.263849	-5.65851	1.52689e-08	1.06641e-06
AT5G38030	342.187	-1.61925	0.245529	-6.59495	4.25398e-11	3.10346e-09	253.65	-1.70784	0.302681	-5.64239	1.67706e-08	1.16346e-06
AT5G26780	689.845	-0.549971	0.137752	-3.99248	6.53848e-05	0.000896041	564.855	-0.887106	0.157484	-5.63299	1.77112e-08	1.2135e-06
AT1G51800	194.198	-1.13748	0.395118	-2.87885	0.00399131	0.0257149	102.1	-1.62475	0.288546	-5.63082	1.7936e-08	1.22502e-06
AT5G42800	471.636	-1.42576	0.307325	-4.63927	3.49637e-06	7.38439e-05	170.612	-1.45997	0.25974	-5.62087	1.90002e-08	1.28957e-06
AT5G43180	164.521	-1.28032	0.201966	-6.33929	2.30828e-10	1.47229e-08	114.687	-1.45489	0.259185	-5.61332	1.98485e-08	1.33875e-06
AT1G14960	112.057	-1.74015	0.35784	-4.86292	1.15665e-06	2.82815e-05	165.361	-2.23772	0.398943	-5.60913	2.03349e-08	1.3673e-06
AT1G74030	353.445	-1.36035	0.167074	-8.14222	3.8809e-16	5.97497e-14	418.74	-1.43225	0.255828	-5.5985	2.16211e-08	1.44481e-06
AT2G37040	4761.27	-1.03756	0.224686	-4.61781	3.87811e-06	8.07602e-05	1169.85	-1.76701	0.317268	-5.56945	2.55539e-08	1.6715e-06
AT5G26290	236.274	-1.89071	0.381252	-4.95922	7.0778e-07	1.87654e-05	233.667	-1.84827	0.332322	-5.56169	2.67171e-08	1.73709e-06
AT4G27560	349.581	-0.752222	0.278724	-2.69881	0.00695888	0.0393046	208.836	-1.24881	0.225854	-5.52927	3.21563e-08	2.06592e-06
AT4G29740	106.468	-1.03021	0.240446	-4.28459	1.8308e-05	0.000305462	82.4778	-1.38343	0.250885	-5.51421	3.50349e-08	2.231e-06
AT3G44550	219.378	-2.19812	0.264354	-8.31508	9.16894e-17	1.58672e-14	150.698	-1.74941	0.317403	-5.51165	3.55488e-08	2.25709e-06
AT1G66800	67.4486	-2.19285	0.330524	-6.63447	3.25671e-11	2.45618e-09	117.339	-1.92049	0.349054	-5.502	3.75502e-08	2.37719e-06
AT4G08780	28.4318	-2.07974	0.375954	-5.5319	3.16773e-08	1.24941e-06	36.3149	-2.22911	0.405807	-5.49302	3.95116e-08	2.47244e-06
AT4G29690	41.1813	-2.43833	0.316013	-7.71592	1.20109e-14	1.47705e-12	36.1986	-1.98923	0.362798	-5.48303	4.1811e-08	2.59384e-06
AT2G38060	36.788	-1.16473	0.314098	-3.70817	0.000208761	0.00240349	36.4792	-1.55528	0.285403	-5.44944	5.05295e-08	3.09043e-06
AT4G04750	324.163	-0.856104	0.199024	-4.30151	1.69637e-05	0.000285172	152.957	-1.07682	0.199289	-5.40334	6.54117e-08	3.93397e-06
AT1G17190	184.755	-1.29613	0.209079	-6.19927	5.67273e-10	3.31513e-08	205.098	-1.47774	0.273802	-5.39712	6.77189e-08	4.04682e-06
AT1G71400	76.7881	-0.887817	0.32285	-2.74994	0.00596067	0.0351005	142.5	-1.29071	0.239163	-5.39678	6.78489e-08	4.04682e-06
AT3G19450	4628.57	-0.546723	0.175704	-3.11161	0.00186072	0.014211	1252.1	-1.04251	0.193292	-5.39347	6.91098e-08	4.1107e-06
AT5G48070	19.981	-1.94509	0.33633	-5.78327	7.32611e-09	3.3854e-07	74.2783	-2.05815	0.382081	-5.38669	7.17664e-08	4.23383e-06
AT1G09780	1403.78	-0.833303	0.241472	-3.45093	0.000558653	0.00540588	2234.24	-1.14266	0.212202	-5.38477	7.25365e-08	4.26763e-06
AT1G80340	54.6769	-1.47796	0.347539	-4.25265	2.11254e-05	0.000343235	18.1819	-2.15625	0.401577	-5.36945	7.89788e-08	4.58437e-06
AT1G74770	217.166	-1.36465	0.158334	-8.61876	6.76805e-18	1.32535e-15	218.187	-1.27026	0.237095	-5.35757	8.43481e-08	4.86479e-06
AT5G33290	91.412	-1.09643	0.236455	-4.63693	3.53619e-06	7.46143e-05	179.08	-1.28106	0.239329	-5.35272	8.66429e-08	4.97588e-06
AT3G09260	34250.9	-0.911903	0.154722	-5.8938	3.7741e-09	1.85579e-07	43624.5	-1.06952	0.200169	-5.3431	9.13705e-08	5.2335e-06
AT5G41140	713.169	-0.76541	0.21748	-3.51946	0.000432431	0.00441238	353.387	-0.968844	0.181786	-5.32959	9.84374e-08	5.6234e-06
AT5G38010	65.0349	-1.57496	0.25828	-6.09789	1.07475e-09	5.9982e-08	33.8569	-1.88549	0.35445	-5.31948	1.04066e-07	5.91162e-06
AT2G29130	31.3089	-1.15463	0.333384	-3.46338	0.000533435	0.00520472	30.123	-1.91937	0.361598	-5.30803	1.10814e-07	6.24802e-06
AT4G18630	66.03	-1.29922	0.219231	-5.92625	3.09931e-09	1.56536e-07	56.0454	-1.50934	0.284627	-5.30288	1.13992e-07	6.4105e-06
AT1G78000	775.902	-1.65088	0.352561	-4.68255	2.83333e-06	6.14624e-05	431.64	-1.57289	0.296929	-5.29719	1.17599e-07	6.57917e-06
AT3G11520	41.0524	-0.926209	0.308996	-2.99748	0.00272218	0.0191885	57.4206	-1.27792	0.241846	-5.28403	1.26375e-07	7.03381e-06
AT5G54800	523.219	-0.861774	0.160253	-5.37759	7.54903e-08	2.61684e-06	652.363	-0.995413	0.188963	-5.26777	1.38091e-07	7.62708e-06
AT3G62040	680.953	-1.7836	0.314589	-5.66962	1.43118e-08	6.17983e-07	664.171	-1.7613	0.334696	-5.2624	1.42188e-07	7.79369e-06
AT2G32390	72.7662	-0.913062	0.238697	-3.82519	0.000130671	0.00161434	117.869	-1.11803	0.213172	-5.24471	1.56527e-07	8.53645e-06
AT1G70560	184.937	-0.623635	0.216011	-2.88705	0.00388869	0.0251918	138.15	-1.08047	0.206529	-5.23155	1.68096e-07	9.07595e-06
AT5G48110	124.354	-0.8163	0.264226	-3.0894	0.00200563	0.0151008	220.859	-0.929231	0.177667	-5.23018	1.69349e-07	9.10896e-06
AT2G32960	95.9915	-1.09498	0.228293	-4.7964	1.61544e-06	3.79212e-05	88.3273	-1.58411	0.30308	-5.22672	1.72548e-07	9.22428e-06
AT1G11670	287.669	-1.17522	0.208959	-5.62418	1.86396e-08	7.73441e-07	250.191	-1.30705	0.250506	-5.21764	1.8122e-07	9.61666e-06
AT4G11190	186.349	-1.26991	0.260683	-4.87147	1.10773e-06	2.72647e-05	139.843	-2.0509	0.393043	-5.21802	1.80849e-07	9.61666e-06
AT1G77690	242.477	-0.683141	0.188562	-3.6229	0.000291317	0.00318324	348.74	-1.26619	0.243299	-5.20425	1.94781e-07	1.02359e-05
AT5G48000	462.53	-2.12972	0.232532	-9.15886	5.24486e-20	1.21965e-17	574.771	-1.78236	0.342569	-5.20292	1.96185e-07	1.02848e-05
AT2G37280	63.467	-1.02856	0.248599	-4.13744	3.51195e-05	0.000530093	105.839	-1.32517	0.255142	-5.19385	2.05993e-07	1.0721e-05
AT1G31770	160.201	-0.944011	0.263383	-3.58417	0.00033815	0.00360672	243.453	-1.44675	0.278925	-5.18689	2.1383e-07	1.10241e-05
AT1G56630	31.7038	-1.62977	0.296828	-5.49061	4.0055e-08	1.53377e-06	32.8925	-1.6432	0.316767	-5.18741	2.13235e-07	1.10241e-05
AT3G45650	184.984	-1.31029	0.225906	-5.80016	6.62533e-09	3.06854e-07	131.925	-1.34752	0.259745	-5.18783	2.12753e-07	1.10241e-05
AT1G68060	468.234	-0.62367	0.127501	-4.8915	1.0007e-06	2.50163e-05	812.422	-0.698832	0.134961	-5.17804	2.24228e-07	1.14499e-05
AT1G12200	197.671	-0.947107	0.172043	-5.50506	3.6904e-08	1.42534e-06	265.626	-1.11878	0.216204	-5.17467	2.28319e-07	1.16314e-05
AT5G10390	158.312	-0.882667	0.267826	-3.29567	0.000981878	0.00853561	111.12	-1.66173	0.3222	-5.15747	2.50315e-07	1.26625e-05
AT4G20230	73.3462	-0.916048	0.324791	-2.82042	0.00479608	0.0296422	92.5488	-1.44062	0.279447	-5.15523	2.53317e-07	1.27845e-05
AT2G48080	33.7338	-1.80015	0.397292	-4.53106	5.86895e-06	0.000114881	26.2446	-2.16165	0.419954	-5.14736	2.6418e-07	1.32402e-05
AT2G43590	407.194	-2.195	0.307939	-7.12805	1.01804e-12	9.67095e-11	415.866	-1.55434	0.302435	-5.13942	2.75594e-07	1.37486e-05
AT2G26760	65.0628	-1.27414	0.339443	-3.75362	0.0001743	0.00206423	99.7753	-1.17461	0.229144	-5.12609	2.95827e-07	1.46232e-05
AT5G23830	187.646	-1.408	0.280759	-5.01496	5.30436e-07	1.44938e-05	236.676	-1.71413	0.334651	-5.12214	3.0208e-07	1.48307e-05
AT3G20110	17.4421	-1.55199	0.366173	-4.23841	2.25112e-05	0.000362321	39.0483	-1.82882	0.357377	-5.11732	3.09902e-07	1.5146e-05
AT1G52200	283.281	-1.11339	0.379124	-2.93674	0.00331682	0.022249	497.358	-1.09485	0.214676	-5.09998	3.39687e-07	1.63799e-05
AT1G35250	158.079	-1.5617	0.31366	-4.97894	6.39344e-07	1.70931e-05	120.258	-1.86188	0.365163	-5.09878	3.41857e-07	1.64114e-05
AT5G43350	646.171	-1.17021	0.320125	-3.65548	0.0002567	0.00285672	463.6	-1.47605	0.289553	-5.09767	3.43852e-07	1.64707e-05
AT2G25160	91.5236	-2.02152	0.315285	-6.41172	1.43888e-10	9.56001e-09	47.0383	-1.9865	0.390924	-5.08154	3.74392e-07	1.76986e-05
AT3G03130	50.4017	-1.71367	0.302466	-5.66565	1.46468e-08	6.28796e-07	71.3164	-1.36708	0.269364	-5.07521	3.87069e-07	1.8258e-05
AT3G50300	102.733	-1.55773	0.267829	-5.81614	6.02206e-09	2.80661e-07	39.4045	-1.91804	0.378161	-5.07201	3.93644e-07	1.85124e-05
AT1G56550	104.531	-1.60622	0.208661	-7.69776	1.38473e-14	1.67096e-12	130.552	-1.39598	0.276183	-5.05457	4.31363e-07	1.99561e-05
AT2G44940	304.288	-0.652609	0.190705	-3.42208	0.00062145	0.00590602	120.993	-1.39615	0.276292	-5.05319	4.34497e-07	2.00582e-05
AT2G28780	192.985	-1.44096	0.310402	-4.64224	3.44653e-06	7.31372e-05	47.8708	-1.70096	0.337116	-5.04561	4.52082e-07	2.06935e-05
AT4G21600	117.596	-1.11302	0.23234	-4.79049	1.66373e-06	3.88506e-05	214.726	-1.16923	0.231792	-5.04431	4.55172e-07	2.0791e-05
AT5G17220	347.514	-1.01773	0.375617	-2.70949	0.00673871	0.0383959	91.5943	-1.529	0.303148	-5.04375	4.56494e-07	2.08075e-05
AT5G45080	33.4904	-1.45549	0.290735	-5.00624	5.55036e-07	1.50737e-05	56.5619	-1.69356	0.336778	-5.02872	4.93764e-07	2.22831e-05
AT3G09960	20.279	-1.47785	0.32131	-4.59946	4.23581e-06	8.73556e-05	19.8068	-2.07948	0.414016	-5.02271	5.09479e-07	2.29329e-05
AT3G29250	327.957	-1.86821	0.2713	-6.88613	5.73314e-12	4.7935e-10	418.158	-1.74923	0.3485	-5.01932	5.18534e-07	2.31958e-05
AT5G24230	47.6188	-1.17836	0.410406	-2.87121	0.00408901	0.0261332	45.7281	-1.82898	0.364951	-5.01157	5.39867e-07	2.40014e-05
AT4G13410	124.602	-0.943724	0.309871	-3.04554	0.00232265	0.0168566	61.8067	-1.58208	0.316203	-5.00338	5.63345e-07	2.49938e-05
AT1G05700	35.2985	-1.34272	0.343071	-3.91384	9.08415e-05	0.00118624	62.2643	-1.6075	0.321749	-4.99615	5.8486e-07	2.58425e-05
AT4G18360	164.408	-1.67077	0.291035	-5.74081	9.42241e-09	4.25802e-07	169.51	-1.63446	0.327236	-4.99476	5.891e-07	2.59768e-05
AT3G27300	371.911	-0.61384	0.149197	-4.1143	3.88348e-05	0.000579123	756.666	-0.780423	0.156293	-4.99333	5.93482e-07	2.60639e-05
AT3G51720	128.084	-1.12041	0.313788	-3.5706	0.00035617	0.00377547	268.484	-0.950579	0.190356	-4.9937	5.92333e-07	2.60639e-05
AT4G19120	261.661	-0.951587	0.239152	-3.979	6.92044e-05	0.000939732	544.951	-0.88816	0.177968	-4.99056	6.02053e-07	2.62803e-05
AT5G61660	108.319	-0.670931	0.181658	-3.69339	0.000221288	0.00253331	159.845	-1.13842	0.228727	-4.97722	6.45051e-07	2.78207e-05
AT1G21390	92.3906	-1.06766	0.183223	-5.82709	5.64018e-09	2.65636e-07	95.4256	-1.0118	0.20369	-4.96734	6.7876e-07	2.91006e-05
AT2G01830	338.95	-0.788406	0.193666	-4.07096	4.68198e-05	0.000676508	490.701	-1.0561	0.21299	-4.95844	7.10632e-07	3.02277e-05
AT5G51780	89.1279	-1.26404	0.291275	-4.33967	1.42697e-05	0.000246752	163.208	-1.35218	0.273113	-4.951	7.38345e-07	3.12225e-05
AT4G09510	308.086	-0.604599	0.184536	-3.27632	0.00105168	0.00901257	201.492	-0.811099	0.163897	-4.94883	7.4662e-07	3.15109e-05
AT4G21903	31.4109	-2.01893	0.320513	-6.29904	2.99493e-10	1.86757e-08	23.7498	-1.70497	0.344578	-4.94799	7.49831e-07	3.15848e-05
AT1G64920	8.73367	-1.69447	0.430149	-3.93926	8.17341e-05	0.00109064	9.14162	-2.10742	0.42623	-4.94433	7.64074e-07	3.206e-05
AT5G26010	94.6759	-1.41486	0.24798	-5.70552	1.15986e-08	5.10704e-07	147.677	-1.06588	0.215599	-4.94382	7.66075e-07	3.20818e-05
AT3G21230	180.361	-0.794095	0.171351	-4.63432	3.58117e-06	7.54208e-05	111.78	-1.33429	0.27032	-4.93596	7.97591e-07	3.31444e-05
AT3G22930	42.3191	-1.15376	0.243109	-4.74585	2.07631e-06	4.70415e-05	83.5011	-1.38685	0.281201	-4.93188	8.14408e-07	3.35483e-05
AT3G14540	17.0164	-1.57901	0.38347	-4.1177	3.8268e-05	0.000572583	14.2804	-2.03249	0.412236	-4.9304	8.20622e-07	3.3714e-05
AT1G77530	119.8	-1.95285	0.334054	-5.84589	5.03856e-09	2.40344e-07	163.307	-1.78417	0.362164	-4.92641	8.37525e-07	3.43433e-05
AT2G21100	71.0271	-2.04169	0.345522	-5.90899	3.4421e-09	1.71905e-07	74.2645	-1.75819	0.357202	-4.92211	8.56168e-07	3.49753e-05
AT1G04770	547.063	-1.21099	0.24971	-4.84959	1.23718e-06	2.99878e-05	145.139	-1.80107	0.366081	-4.91987	8.6601e-07	3.52443e-05
AT2G02850	58.3844	-1.85599	0.313722	-5.91605	3.29772e-09	1.65841e-07	52.075	-1.91359	0.389091	-4.91812	8.73812e-07	3.54286e-05
AT4G15393	64.2467	-2.39562	0.308856	-7.75643	8.7354e-15	1.10801e-12	45.5645	-1.8502	0.376454	-4.91481	8.88674e-07	3.58299e-05
AT5G05860	340.884	-0.553697	0.203519	-2.72062	0.00651599	0.0374711	219.267	-0.897137	0.18307	-4.9005	9.55934e-07	3.81159e-05
AT1G62800	220.031	-1.39464	0.276505	-5.0438	4.56372e-07	1.26875e-05	168.585	-1.60464	0.328164	-4.88975	1.00963e-06	4.01091e-05
AT1G60890	181.357	-0.567779	0.196658	-2.88714	0.00388762	0.0251918	224.371	-1.13344	0.232382	-4.87751	1.07436e-06	4.25245e-05
AT1G77885	165.12	-0.630785	0.232032	-2.71853	0.00655735	0.037657	201.964	-1.14617	0.235456	-4.86787	1.12806e-06	4.45688e-05
AT3G45070	150.547	-1.39443	0.384062	-3.63073	0.000282618	0.00310797	204.863	-1.79519	0.369438	-4.85923	1.17841e-06	4.62208e-05
AT2G28160	110.444	-1.4757	0.222501	-6.63233	3.3043e-11	2.46707e-09	100.511	-1.3349	0.275125	-4.85198	1.22235e-06	4.76847e-05
AT5G62550	91.5394	-0.904305	0.26755	-3.37995	0.000724999	0.00667693	145.777	-0.950373	0.195866	-4.85215	1.22131e-06	4.76847e-05
AT1G14080	33.3334	-1.58541	0.294406	-5.38513	7.23926e-08	2.54503e-06	28.7764	-1.71875	0.355235	-4.83835	1.30921e-06	5.05271e-05
AT4G17280	239.517	-1.73808	0.264309	-6.57593	4.83506e-11	3.47067e-09	139.978	-1.70398	0.352432	-4.83491	1.33205e-06	5.12136e-05
AT5G48880	1058.57	-1.14414	0.206777	-5.53322	3.14406e-08	1.24227e-06	264.49	-1.15882	0.240191	-4.82455	1.40317e-06	5.32048e-05
AT1G32450	1613.98	-0.660945	0.188911	-3.49871	0.000467511	0.00470123	926.182	-1.34603	0.279576	-4.81455	1.47531e-06	5.54548e-05
AT1G51790	97.4497	-1.30164	0.335738	-3.87696	0.000105771	0.00134927	85.9251	-1.41345	0.294329	-4.80227	1.56881e-06	5.85625e-05
AT3G48340	169.89	-1.60373	0.339842	-4.71905	2.36943e-06	5.24754e-05	185.98	-1.56205	0.325719	-4.79569	1.62113e-06	6.04115e-05
AT5G12270	11.0924	-1.97043	0.39994	-4.92682	8.35788e-07	2.13969e-05	8.8674	-2.06048	0.429958	-4.79228	1.64899e-06	6.10296e-05
AT5G62210	230.529	-1.30031	0.215384	-6.03718	1.56826e-09	8.49754e-08	62.5913	-1.51821	0.317228	-4.78586	1.70257e-06	6.25846e-05
AT5G24780	401.934	-1.43287	0.238348	-6.01168	1.83612e-09	9.80614e-08	518.132	-1.3538	0.283511	-4.77511	1.79612e-06	6.56889e-05
AT5G42500	55.128	-1.68272	0.256287	-6.56579	5.17582e-11	3.70337e-09	48.6794	-1.76883	0.370811	-4.77017	1.84075e-06	6.72075e-05
AT3G22790	270.301	-0.730517	0.196088	-3.72546	0.000194961	0.00226447	330.838	-0.87329	0.18314	-4.76842	1.85672e-06	6.75627e-05
AT1G65985	68.2093	-1.15754	0.228838	-5.05833	4.22937e-07	1.19213e-05	107.195	-1.17579	0.246715	-4.76578	1.88128e-06	6.83415e-05
AT2G28970	39.8339	-1.48907	0.314782	-4.73049	2.23976e-06	5.01508e-05	75.2969	-1.57611	0.331015	-4.76144	1.92212e-06	6.94888e-05
AT4G11210	18.1415	-2.06462	0.39068	-5.28468	1.25923e-07	4.04477e-06	25.3451	-2.04106	0.429129	-4.75628	1.97191e-06	7.10379e-05
AT1G49870	41.1638	-1.66869	0.352301	-4.73654	2.17393e-06	4.87893e-05	75.8328	-1.38661	0.292224	-4.74503	2.08478e-06	7.46075e-05
AT1G14380	407.789	-0.552546	0.131293	-4.20848	2.57089e-05	0.000406463	480.169	-0.749479	0.158088	-4.74091	2.12766e-06	7.57269e-05
AT5G53990	34.5945	-2.2467	0.356768	-6.29738	3.02725e-10	1.88246e-08	18.1709	-2.01482	0.424994	-4.74081	2.12863e-06	7.57269e-05
AT1G61840	8.70399	-1.46729	0.410873	-3.57114	0.00035543	0.00376941	12.5219	-2.02513	0.427623	-4.73579	2.18205e-06	7.73217e-05
AT2G28620	112.935	-1.01396	0.289667	-3.50044	0.000464494	0.00467932	148.823	-1.29188	0.272839	-4.73495	2.19109e-06	7.75153e-05
AT2G44480	44.0729	-1.79791	0.285061	-6.30711	2.84303e-10	1.7828e-08	65.0617	-1.13053	0.238952	-4.73121	2.23189e-06	7.87014e-05
AT2G16760	54.491	-1.81077	0.289136	-6.26271	3.78344e-10	2.3014e-08	43.4585	-1.59233	0.337089	-4.72378	2.31506e-06	8.13692e-05
AT5G60930	122.564	-0.943673	0.322759	-2.92377	0.0034582	0.0229696	194.677	-0.97712	0.20695	-4.72151	2.34095e-06	8.20129e-05
AT3G27290	13.2208	-1.7468	0.415827	-4.20079	2.65987e-05	0.000419048	17.4349	-1.90853	0.40437	-4.71977	2.36116e-06	8.23214e-05
AT3G04570	133.258	-1.56408	0.222108	-7.04198	1.89524e-12	1.71989e-10	213.496	-0.974771	0.206588	-4.71843	2.37676e-06	8.27318e-05
AT1G62870	34.4481	-1.53396	0.337393	-4.54651	5.45436e-06	0.00010833	39.7022	-1.61015	0.34132	-4.71742	2.38859e-06	8.28771e-05
AT1G07560	78.5619	-1.40251	0.264541	-5.30168	1.14742e-07	3.71233e-06	70.5993	-1.52358	0.323243	-4.7134	2.43612e-06	8.42562e-05
AT5G26310	30.1777	-1.80173	0.329772	-5.46356	4.66676e-08	1.73925e-06	29.993	-1.77703	0.377198	-4.71114	2.46339e-06	8.50635e-05
AT1G13170	291.461	-0.680261	0.118221	-5.75413	8.70906e-09	3.95969e-07	403.609	-0.700412	0.148985	-4.70121	2.58622e-06	8.88798e-05
AT2G41480	116.597	-1.81343	0.329031	-5.51143	3.55925e-08	1.38186e-06	120.784	-1.97736	0.420709	-4.70007	2.60077e-06	8.90723e-05
AT3G21240	333.03	-0.773249	0.216601	-3.56992	0.000357089	0.00378341	182.694	-1.34586	0.286405	-4.69914	2.61254e-06	8.90939e-05
AT5G24090	166.287	-1.61316	0.200656	-8.03941	9.02689e-16	1.34344e-13	130.828	-1.27364	0.271311	-4.69437	2.67429e-06	9.10393e-05
AT2G36200	132.72	-0.715742	0.275366	-2.59924	0.00934316	0.0494241	163.538	-0.903604	0.192557	-4.69266	2.69671e-06	9.15148e-05
AT4G01430	44.4479	-1.52384	0.40737	-3.74067	0.000183533	0.00215075	51.3168	-1.76709	0.377064	-4.68645	2.77982e-06	9.37476e-05
AT4G22610	49.8149	-2.12981	0.348109	-6.11822	9.46275e-10	5.34801e-08	42.2214	-1.73241	0.369711	-4.68583	2.78826e-06	9.38859e-05
AT5G42280	33.1376	-0.6954	0.267461	-2.6	0.00932233	0.0493273	40.2747	-1.41497	0.302059	-4.68443	2.80744e-06	9.4385e-05
AT5G39320	442.377	-0.988796	0.224848	-4.39762	1.09444e-05	0.000196402	496.83	-0.985692	0.210616	-4.68005	2.86806e-06	9.59757e-05
AT5G44550	376.481	-1.75358	0.287039	-6.10919	1.00135e-09	5.61662e-08	432.615	-1.65162	0.352996	-4.67886	2.88476e-06	9.63857e-05
AT1G74460	291.763	-1.45449	0.246433	-5.90217	3.58761e-09	1.77977e-07	260.528	-1.58044	0.337837	-4.67811	2.89535e-06	9.65904e-05
AT5G25890	410.353	-1.07865	0.279075	-3.86507	0.000111058	0.00140309	414.982	-1.63097	0.349041	-4.67272	2.97242e-06	9.88571e-05
AT1G31050	104.474	-1.20735	0.286223	-4.21822	2.46233e-05	0.000391239	105.766	-1.30587	0.279642	-4.66981	3.0148e-06	9.99593e-05
AT5G42590	159.166	-1.59017	0.308062	-5.16186	2.44513e-07	7.32687e-06	74.3272	-1.89356	0.406701	-4.65592	3.22543e-06	0.000106292
AT3G09220	751.997	-1.77697	0.275356	-6.45337	1.09389e-10	7.46792e-09	899.416	-1.60439	0.344917	-4.65152	3.29492e-06	0.000108088
AT5G18290	40.3086	-1.13108	0.288085	-3.9262	8.62978e-05	0.00113995	74.4133	-1.12586	0.242088	-4.6506	3.30964e-06	0.000108407
AT1G69810	137.924	-1.15142	0.165272	-6.96681	3.24202e-12	2.83823e-10	144.233	-1.16682	0.251023	-4.64825	3.34759e-06	0.000109155
AT5G59240	20.2619	-1.70357	0.347395	-4.90384	9.39821e-07	2.37069e-05	13.9327	-1.79688	0.386778	-4.64576	3.38824e-06	0.000110314
AT2G22590	58.5575	-2.08502	0.371775	-5.60827	2.04353e-08	8.41694e-07	8.6145	-2.07127	0.446773	-4.63606	3.55109e-06	0.000115097
AT4G01920	30.9826	-1.35199	0.307785	-4.39263	1.11987e-05	0.00020016	36.1253	-1.56394	0.337587	-4.63271	3.60912e-06	0.000116803
AT4G15960	53.1526	-1.47461	0.245376	-6.00958	1.8601e-09	9.91045e-08	53.4766	-1.24875	0.269688	-4.63035	3.65055e-06	0.000117791
AT1G30510	686.117	-2.05298	0.31058	-6.61016	3.83906e-11	2.81919e-09	476.596	-1.27724	0.276079	-4.62635	3.72161e-06	0.00011955
AT2G16005	159.123	-1.71061	0.293399	-5.8303	5.5327e-09	2.61678e-07	273.024	-1.81962	0.393397	-4.62542	3.7384e-06	0.000119911
AT3G62280	15.6611	-1.8653	0.394547	-4.72769	2.27085e-06	5.07452e-05	18.0314	-1.61977	0.350745	-4.61809	3.87297e-06	0.000123678
AT4G26660	58.492	-0.925962	0.288872	-3.20544	0.00134857	0.0110063	96.4838	-1.14892	0.248921	-4.61561	3.91939e-06	0.000124976
AT3G63470	31.5986	-1.36515	0.273009	-5.00039	5.72159e-07	1.55011e-05	31.1735	-1.64576	0.356705	-4.61379	3.95391e-06	0.000125706
AT1G49960	71.6528	-1.6145	0.35222	-4.58379	4.56625e-06	9.33489e-05	99.9137	-1.72337	0.374235	-4.60504	4.12379e-06	0.000130724
AT1G30760	38.851	-0.972848	0.351292	-2.76935	0.00561691	0.0335273	38.6537	-1.53006	0.33235	-4.60376	4.14934e-06	0.000131149
AT2G26360	36.1859	-1.25346	0.306127	-4.09458	4.22941e-05	0.000623217	50.0735	-1.51504	0.329203	-4.60214	4.18167e-06	0.000131979
AT2G44010	58.2272	-1.32173	0.265154	-4.98475	6.20411e-07	1.66267e-05	66.71	-1.40586	0.30555	-4.60108	4.20313e-06	0.000132341
AT4G22130	364.835	-0.519632	0.137783	-3.77139	0.000162342	0.00194576	354.872	-0.890685	0.193722	-4.59775	4.27068e-06	0.000134201
AT3G28345	598.585	-1.67229	0.222563	-7.5138	5.74336e-14	6.54157e-12	509.537	-1.29269	0.281223	-4.59667	4.29288e-06	0.000134703
AT2G18210	25.1019	-2.12062	0.324703	-6.53095	6.53558e-11	4.60253e-09	27.352	-1.66556	0.36241	-4.59578	4.31143e-06	0.000134894
AT3G14280	278.284	-0.919133	0.273228	-3.36398	0.000768285	0.00698338	113.178	-1.45156	0.315834	-4.59595	4.30782e-06	0.000134894
AT4G19030	86.3393	-1.92397	0.234474	-8.20546	2.29708e-16	3.61127e-14	126.655	-1.40587	0.306083	-4.59309	4.36738e-06	0.000136448
AT4G10510	44.0046	-2.26467	0.311491	-7.27041	3.58385e-13	3.54009e-11	24.2	-1.94146	0.422884	-4.59099	4.41139e-06	0.000137624
AT5G46230	40.7605	-1.12029	0.252083	-4.44412	8.82518e-06	0.000162956	35.4082	-1.52386	0.332035	-4.58947	4.44378e-06	0.000138435
AT5G59090	214.053	-1.43496	0.332517	-4.31543	1.5929e-05	0.000270829	582.878	-1.35037	0.294992	-4.57765	4.70238e-06	0.000145445
AT2G24170	78.6062	-1.43121	0.245896	-5.82037	5.8719e-09	2.7481e-07	102.53	-1.3406	0.293363	-4.56977	4.88261e-06	0.000149038
AT2G37980	39.1746	-1.15128	0.348259	-3.30581	0.000947028	0.00828427	75.9633	-1.15166	0.252497	-4.56108	5.08906e-06	0.000154318
AT1G74800	146.303	-0.554372	0.166477	-3.33002	0.000868396	0.00773895	175.051	-0.804777	0.176499	-4.55967	5.12334e-06	0.000154724
AT2G34020	34.0226	-0.956224	0.276527	-3.45798	0.000544249	0.00528253	75.9419	-1.42667	0.313103	-4.55655	5.20006e-06	0.00015637
AT4G28250	1438.83	-0.793547	0.222035	-3.57397	0.000351607	0.00373419	1215.51	-1.39895	0.307014	-4.55665	5.19762e-06	0.00015637
AT5G09530	1113.78	-1.40246	0.218042	-6.43208	1.25872e-10	8.41307e-09	691.711	-1.26091	0.277072	-4.55085	5.34288e-06	0.00016022
AT3G29034	74.255	-1.0396	0.202893	-5.12388	2.99318e-07	8.7575e-06	85.0795	-1.24129	0.272784	-4.55043	5.35355e-06	0.000160318
AT1G27030	530.159	-1.08895	0.202438	-5.37916	7.48327e-08	2.61026e-06	545.012	-1.06796	0.23498	-4.5449	5.49601e-06	0.000163678
AT1G66280	531.572	-1.94661	0.237217	-8.20602	2.2864e-16	3.61127e-14	830.388	-1.33711	0.294189	-4.54506	5.49192e-06	0.000163678
AT5G43580	277.598	-0.945511	0.209998	-4.50247	6.71669e-06	0.000129056	311.528	-1.12964	0.249561	-4.5265	5.99681e-06	0.00017689
AT1G14190	41.3758	-0.857803	0.246881	-3.47456	0.000511691	0.00504104	35.2567	-1.32631	0.29308	-4.52542	6.02757e-06	0.000177555
AT1G07550	21.3503	-1.65197	0.362062	-4.56266	5.05092e-06	0.00010134	26.2028	-1.47867	0.327986	-4.50834	6.53381e-06	0.000189884
AT5G48010	542.195	-2.55952	0.284929	-8.98301	2.63453e-19	5.88132e-17	624.748	-1.74007	0.386099	-4.5068	6.58129e-06	0.000191007
AT4G20240	53.268	-1.33148	0.323644	-4.11403	3.88815e-05	0.000579434	143.297	-1.83059	0.406932	-4.49851	6.84302e-06	0.000197544
AT5G01050	19.947	-2.13908	0.339731	-6.29638	3.0468e-10	1.88936e-08	34.6814	-1.60872	0.357607	-4.49857	6.84113e-06	0.000197544
AT1G10682	570.943	-0.668833	0.219164	-3.05174	0.00227517	0.0166146	682.216	-0.814732	0.181199	-4.49634	6.91347e-06	0.000199312
AT5G10580	200.033	-2.48625	0.267142	-9.30683	1.3171e-20	3.1616e-18	212.132	-1.47569	0.328555	-4.49144	7.07436e-06	0.000203409
AT5G44480	136.085	-1.68187	0.248903	-6.75714	1.40741e-11	1.09474e-09	173.672	-1.29089	0.28747	-4.4905	7.10556e-06	0.000204035
AT1G49430	794.347	-0.599574	0.154363	-3.88418	0.000102675	0.00131806	345.933	-0.954125	0.212532	-4.48932	7.14524e-06	0.000204903
AT4G15230	202.71	-1.54321	0.244046	-6.32343	2.55822e-10	1.61784e-08	290.459	-1.18596	0.26421	-4.48869	7.1661e-06	0.000205229
AT4G28940	162.648	-2.32777	0.275283	-8.45591	2.76911e-17	5.06701e-15	200.137	-1.68164	0.374949	-4.48499	7.29164e-06	0.000207999
AT2G35000	85.2763	-1.2194	0.208427	-5.85049	4.90136e-09	2.35307e-07	85.3202	-1.2762	0.28496	-4.47854	7.51558e-06	0.000212984
AT5G42250	429.802	-0.56482	0.198864	-2.84024	0.00450799	0.0282607	270.046	-0.998642	0.223191	-4.47438	7.6632e-06	0.000216489
AT1G66700	56.7098	-1.61651	0.423007	-3.82148	0.000132653	0.00163429	30.4628	-1.98745	0.444513	-4.47106	7.78312e-06	0.000219132
AT5G54670	221.94	-0.568085	0.18647	-3.04652	0.00231509	0.0168165	212.748	-0.984328	0.220215	-4.46985	7.82731e-06	0.00022009
AT3G26330	97.1194	-1.46042	0.228498	-6.39139	1.64386e-10	1.07934e-08	119.448	-1.32922	0.297563	-4.46702	7.93151e-06	0.000222692
AT4G25900	488.211	-0.696909	0.204726	-3.4041	0.000663829	0.00623184	687.436	-0.726385	0.16266	-4.46568	7.98156e-06	0.000223556
AT2G35770	101.578	-1.60372	0.25563	-6.27359	3.52811e-10	2.15195e-08	49.1072	-1.69416	0.380324	-4.45452	8.40814e-06	0.00023369
AT5G22740	740.088	-0.853727	0.145587	-5.86403	4.51762e-09	2.17822e-07	865.353	-0.850039	0.190931	-4.45207	8.50459e-06	0.000236068
AT2G01900	71.7033	-0.819015	0.232634	-3.52062	0.000430542	0.00440149	51.3664	-1.17946	0.264941	-4.45177	8.51654e-06	0.000236097
AT3G58990	413.255	-0.905589	0.286945	-3.15597	0.00159966	0.01265	68.4776	-1.85832	0.417785	-4.44802	8.6666e-06	0.000239337
AT1G02900	235.078	-1.19001	0.198603	-5.99192	2.07381e-09	1.09188e-07	305.16	-1.02177	0.230256	-4.43752	9.10007e-06	0.000249716
AT5G49770	17.2107	-1.50205	0.384138	-3.91017	9.22315e-05	0.00120154	33.4414	-1.83347	0.413744	-4.43142	9.36145e-06	0.000256085
AT1G22065	63.2418	-2.09708	0.332314	-6.31055	2.78049e-10	1.7485e-08	57.9368	-1.65382	0.373288	-4.43043	9.40465e-06	0.000256772
AT5G54020	19.137	-1.48602	0.385287	-3.85691	0.000114828	0.00144174	17.1978	-1.85634	0.419076	-4.42961	9.44028e-06	0.000257096
AT3G11430	108.42	-1.78347	0.209124	-8.52832	1.48494e-17	2.83331e-15	75.3123	-1.24749	0.282505	-4.41581	1.0063e-05	0.000271664
AT1G69450	465.667	-0.972238	0.14749	-6.59187	4.34307e-11	3.15813e-09	459.897	-0.8128	0.184176	-4.41318	1.01865e-05	0.000273634
AT3G61270	82.954	-1.45976	0.30812	-4.73763	2.16233e-06	4.8661e-05	92.231	-1.41332	0.320338	-4.41198	1.02429e-05	0.000274127
AT3G45680	137.265	-1.0948	0.21394	-5.11733	3.09893e-07	9.00787e-06	53.663	-1.49664	0.339243	-4.4117	1.02561e-05	0.000274141
AT2G18980	285.9	-1.35565	0.262175	-5.17077	2.33126e-07	7.04236e-06	313.065	-1.20899	0.274133	-4.41025	1.03251e-05	0.000275645
AT3G14740	58.2889	-0.845177	0.280828	-3.00959	0.00261601	0.0185691	43.1938	-1.6557	0.375466	-4.40973	1.03502e-05	0.000275975
AT3G23430	858.589	-0.969074	0.181483	-5.33975	9.30751e-08	3.11983e-06	646.149	-0.910055	0.206864	-4.3993	1.08599e-05	0.000286742
AT5G24290	137.756	-1.33104	0.292672	-4.54789	5.41866e-06	0.000107717	150.47	-1.16469	0.264862	-4.39735	1.09582e-05	0.000288984
AT1G18370	92.6553	-1.08198	0.345819	-3.12876	0.00175548	0.0135868	153.1	-0.943116	0.214765	-4.39139	1.12626e-05	0.000294624
AT5G47990	599.056	-2.30256	0.298781	-7.70653	1.29284e-14	1.57712e-12	470.295	-1.74729	0.398296	-4.38693	1.14962e-05	0.000298667
AT2G03450	87.8167	-0.709237	0.201273	-3.52375	0.000425488	0.00436918	96.592	-1.07522	0.245212	-4.38488	1.16051e-05	0.000300364
AT4G22230	11.3726	-1.69769	0.385579	-4.40296	1.06786e-05	0.00019256	43.7062	-1.21882	0.278067	-4.3832	1.16949e-05	0.000300364
AT2G39510	29.6053	-1.87944	0.437279	-4.29803	1.72322e-05	0.000289242	46.8643	-1.84915	0.422011	-4.38175	1.17731e-05	0.000301475
AT5G40510	102.857	-1.39885	0.18325	-7.63356	2.28361e-14	2.71889e-12	125.565	-1.37929	0.314789	-4.38162	1.178e-05	0.000301475
AT1G17180	149.053	-2.84785	0.291405	-9.77279	1.47331e-22	3.96266e-20	167.635	-1.2902	0.294839	-4.37595	1.20906e-05	0.00030797
AT3G46940	175.332	-0.588041	0.201658	-2.91603	0.0035452	0.023422	85.7058	-1.08421	0.248038	-4.37115	1.23594e-05	0.000314078
AT1G55760	89.3533	-0.8891	0.270481	-3.2871	0.00101224	0.00874841	98.9891	-1.08519	0.248405	-4.36861	1.2504e-05	0.000316267
AT4G06744	344.15	-1.12013	0.168558	-6.64538	3.02431e-11	2.28864e-09	343.848	-1.06981	0.245245	-4.36222	1.28751e-05	0.000324893
AT3G58550	345.146	-1.48361	0.215218	-6.8935	5.44353e-12	4.56847e-10	360.162	-1.16487	0.267314	-4.35767	1.31456e-05	0.000329975
AT4G21990	2630.41	-1.10438	0.202819	-5.44518	5.17543e-08	1.9068e-06	566.652	-1.38967	0.31891	-4.35755	1.31527e-05	0.000329975
AT2G23540	378.262	-1.5243	0.251668	-6.05679	1.38868e-09	7.59827e-08	431.045	-1.39979	0.32147	-4.35432	1.33479e-05	0.000334098
AT1G44970	72.9812	-1.57078	0.331011	-4.74541	2.08081e-06	4.70639e-05	81.305	-1.57432	0.362089	-4.3479	1.37448e-05	0.000342449
AT1G77400	79.7436	-0.855166	0.228588	-3.74108	0.000183229	0.00214832	72.5361	-1.00172	0.230558	-4.34474	1.39441e-05	0.00034622
AT1G11210	5.60503	-1.40901	0.449587	-3.13402	0.00172431	0.0134311	69.4649	-0.998212	0.229822	-4.34342	1.40283e-05	0.000347912
AT1G47480	107.533	-1.77317	0.178601	-9.92807	3.14281e-23	8.77002e-21	116.369	-0.985316	0.227155	-4.33763	1.44028e-05	0.00035679
AT5G41040	540.571	-1.33885	0.186863	-7.16487	7.78624e-13	7.52468e-11	228.872	-1.22623	0.282903	-4.33446	1.46117e-05	0.000361034
AT1G03820	104.943	-0.796604	0.206928	-3.84967	0.000118278	0.00147923	163.304	-1.43089	0.330295	-4.33216	1.47654e-05	0.000362867
AT3G44320	181.484	-1.00327	0.202469	-4.95521	7.22517e-07	1.89876e-05	177.685	-1.09505	0.252935	-4.32936	1.49544e-05	0.00036585
AT2G19200	23.5031	-1.35375	0.409849	-3.30304	0.000956421	0.00835334	34.0168	-1.78991	0.413631	-4.32731	1.50943e-05	0.000368026
AT1G01070	98.3599	-0.777479	0.284745	-2.73044	0.00632498	0.0366204	41.9246	-1.52531	0.353048	-4.32042	1.55732e-05	0.000377999
AT5G42880	77.2909	-1.06624	0.190907	-5.58514	2.3351e-08	9.54741e-07	82.9483	-0.93945	0.217516	-4.319	1.56741e-05	0.000379598
AT5G44390	83.2363	-1.18113	0.23864	-4.94941	7.444e-07	1.9459e-05	33.8731	-1.58259	0.366465	-4.31852	1.57078e-05	0.000379988
AT5G56080	72.3382	-1.73319	0.460999	-3.75964	0.000170159	0.00202291	9.7838	-1.89255	0.438847	-4.31255	1.6138e-05	0.00038909
AT1G05470	270.983	-0.644086	0.191168	-3.36921	0.000753849	0.00687456	215.654	-0.671769	0.155951	-4.30757	1.65055e-05	0.000396628
AT5G20470	6.16574	-2.08637	0.451195	-4.62409	3.76248e-06	7.87773e-05	10.3182	-1.87536	0.435739	-4.30385	1.67856e-05	0.000401132
AT5G07390	41.5247	-1.58717	0.304388	-5.21431	1.84502e-07	5.68897e-06	41.8063	-1.48524	0.345154	-4.30313	1.68402e-05	0.000401993
AT5G07475	84.4796	-1.46298	0.30781	-4.75286	2.00555e-06	4.56857e-05	83.8949	-1.48491	0.345115	-4.30265	1.68767e-05	0.000402421
AT4G35380	102.836	-1.73997	0.264067	-6.58912	4.42445e-11	3.20686e-09	147.966	-1.15231	0.268061	-4.29869	1.71813e-05	0.00040863
AT5G20885	286.865	-0.869671	0.281828	-3.08582	0.0020299	0.0152526	306.83	-1.31915	0.307407	-4.29124	1.77681e-05	0.000418604
AT3G49210	116.377	-1.25928	0.213002	-5.91205	3.37876e-09	1.6912e-07	149.536	-1.02838	0.23972	-4.28994	1.7872e-05	0.000420594
AT5G50300	10.3851	-1.10505	0.404193	-2.73397	0.00625759	0.0363693	25.45	-1.32879	0.31058	-4.27843	1.88219e-05	0.00043913
AT5G12970	34.405	-1.40891	0.318465	-4.42405	9.68668e-06	0.000176671	51.2548	-1.1445	0.267675	-4.27572	1.90518e-05	0.000443062
AT3G53730	630.532	-0.991884	0.145473	-6.81832	9.21101e-12	7.45024e-10	758.158	-0.604747	0.141467	-4.27482	1.91288e-05	0.000444374
AT4G11320	5402.08	-1.36333	0.218689	-6.23412	4.54334e-10	2.71191e-08	6923.69	-1.24055	0.29028	-4.27364	1.92305e-05	0.000446259
AT4G02060	265.875	-0.617946	0.181519	-3.40429	0.000663352	0.00623184	186.594	-0.7196	0.168547	-4.26944	1.95965e-05	0.000452327
AT2G38390	528.017	-1.92108	0.258085	-7.44362	9.79656e-14	1.05651e-11	945.867	-1.12654	0.264292	-4.26249	2.02163e-05	0.000465147
AT3G16400	5042.19	-1.01413	0.173268	-5.85297	4.82868e-09	2.32318e-07	6778.32	-0.973993	0.228572	-4.2612	2.03331e-05	0.000467338
AT1G62790	325.855	-1.15777	0.16468	-7.03041	2.05922e-12	1.85656e-10	642.612	-0.931575	0.218676	-4.26007	2.04364e-05	0.000468224
AT3G16430	608.285	-1.54149	0.210535	-7.32174	2.44772e-13	2.49511e-11	731.528	-1.03843	0.243739	-4.26041	2.04051e-05	0.000468224
AT2G12400	209.527	-0.821243	0.184309	-4.4558	8.35793e-06	0.000155875	259.924	-1.00197	0.235381	-4.25682	2.07355e-05	0.000473746
AT5G48410	36.8081	-1.91408	0.3254	-5.88224	4.04757e-09	1.9772e-07	23.1983	-1.8047	0.423962	-4.25674	2.07432e-05	0.000473746
AT1G72700	647.983	-0.953803	0.130752	-7.29474	2.99225e-13	2.9821e-11	689.012	-0.803655	0.188892	-4.25457	2.09447e-05	0.00047657
AT5G26260	648.247	-1.54059	0.290221	-5.30834	1.10629e-07	3.62124e-06	1044.32	-1.25035	0.29389	-4.25449	2.09527e-05	0.00047657
AT4G22212	88.3116	-0.928132	0.291258	-3.18663	0.0014394	0.0116046	248.509	-1.16364	0.273563	-4.25366	2.10304e-05	0.000477786
AT1G66270	631.44	-1.79044	0.321162	-5.57488	2.47701e-08	1.00558e-06	938.881	-1.23953	0.291999	-4.24497	2.18619e-05	0.00049351
AT4G04745	73.9306	-1.45399	0.32038	-4.53832	5.6705e-06	0.00011163	91.4308	-1.77358	0.417827	-4.24477	2.18821e-05	0.00049351
AT5G10230	126.26	-1.78279	0.281677	-6.32918	2.46462e-10	1.56753e-08	60.3547	-1.4978	0.352852	-4.24485	2.1874e-05	0.00049351
AT5G48900	447.675	-1.16901	0.319302	-3.66114	0.000251099	0.00280838	130.949	-1.06499	0.250891	-4.24483	2.18763e-05	0.00049351
AT2G42110	23.9198	-1.70544	0.389546	-4.37803	1.19758e-05	0.000211966	39.5439	-1.48609	0.350814	-4.23611	2.27421e-05	0.000508666
AT2G29070	100.034	-0.683864	0.203275	-3.36423	0.000767572	0.00697974	122.087	-0.697673	0.164919	-4.23038	2.33292e-05	0.000518053
AT5G63450	124.915	-0.533514	0.204964	-2.60297	0.009242	0.0489835	43.0249	-1.44146	0.341069	-4.22629	2.37579e-05	0.000526493
AT1G51420	115.251	-1.8467	0.246953	-7.47792	7.551e-14	8.26316e-12	124.809	-1.17899	0.279452	-4.21893	2.45469e-05	0.000542312
AT2G28690	22.2064	-1.58868	0.343086	-4.63057	3.64666e-06	7.66554e-05	44.4806	-1.47669	0.350197	-4.21675	2.4785e-05	0.0005459
AT2G34060	179.438	-0.653975	0.250217	-2.61363	0.00895863	0.0478737	73.938	-1.18867	0.282782	-4.20348	2.62837e-05	0.000574236
AT4G15830	66.3782	-1.2379	0.304752	-4.06199	4.86571e-05	0.000699885	102.656	-1.17663	0.279904	-4.20369	2.62596e-05	0.000574236
AT1G06550	1481.06	-0.658426	0.149372	-4.40797	1.04343e-05	0.000188306	816.409	-1.12174	0.266988	-4.20145	2.6521e-05	0.000578838
AT3G45710	503.248	-1.59585	0.201659	-7.91361	2.50041e-15	3.44562e-13	415.131	-1.1212	0.267217	-4.19582	2.71892e-05	0.000588079
AT1G20696	1393.55	-0.847868	0.102573	-8.26597	1.38563e-16	2.29131e-14	2876.51	-0.528844	0.126071	-4.1948	2.73108e-05	0.000589538
AT1G03840	23.5572	-1.65849	0.308461	-5.37665	7.58846e-08	2.62643e-06	28.8567	-1.41791	0.338277	-4.19156	2.77041e-05	0.000595652
AT3G63200	757.431	-0.657744	0.148752	-4.42175	9.79058e-06	0.000178275	868.385	-0.81161	0.193707	-4.18987	2.79109e-05	0.000599502
AT3G13432	13.3994	-2.15157	0.38747	-5.55285	2.81048e-08	1.12038e-06	13.0068	-1.83318	0.437684	-4.18837	2.80967e-05	0.000602298
AT5G10170	232.072	-0.992088	0.204885	-4.84216	1.28434e-06	3.10636e-05	287.932	-1.08538	0.259396	-4.18425	2.86107e-05	0.000609696
AT5G17160	105.06	-1.05957	0.32532	-3.257	0.00112597	0.00948889	140.393	-1.18382	0.282994	-4.18321	2.87415e-05	0.000611881
AT1G55120	46.7202	-1.02662	0.29469	-3.48373	0.000494471	0.00490385	76.5029	-1.04661	0.250304	-4.18134	2.89794e-05	0.000616339
AT1G76680	2374.44	-0.971529	0.36466	-2.66421	0.00771701	0.0425159	1170.95	-0.909454	0.217749	-4.17662	2.95876e-05	0.000626199
AT5G59680	57.4909	-1.58952	0.437262	-3.63517	0.000277794	0.00306397	85.3423	-1.57255	0.377096	-4.17017	3.04376e-05	0.00064168
AT3G61820	337.816	-1.76435	0.157782	-11.1822	4.98306e-29	2.02258e-26	243.059	-1.26385	0.30325	-4.16769	3.07697e-05	0.00064645
AT1G51850	187.949	-0.917377	0.332589	-2.75829	0.00581046	0.0344532	223.13	-1.00236	0.240562	-4.16673	3.09e-05	0.000647579
AT3G42180	20.043	-1.22854	0.367241	-3.34534	0.000821824	0.00740371	20.4382	-1.6394	0.394446	-4.15621	3.2357e-05	0.000672969
AT5G09520	151.932	-1.75932	0.324524	-5.42124	5.91866e-08	2.13454e-06	72.45	-1.41594	0.340646	-4.15663	3.22982e-05	0.000672969
AT3G29035	233.835	-0.717154	0.250218	-2.86611	0.00415544	0.026497	254.92	-0.742424	0.178842	-4.15128	3.30618e-05	0.000683726
AT3G63030	96.9063	-0.601187	0.203641	-2.95219	0.00315526	0.0214358	141.571	-0.821294	0.197832	-4.15146	3.30359e-05	0.000683726
AT5G44110	285.599	-0.971367	0.227837	-4.26343	2.01316e-05	0.000330212	158.27	-1.54176	0.371347	-4.15179	3.29884e-05	0.000683726
AT3G53510	52.3137	-1.84783	0.303757	-6.08325	1.17767e-09	6.5075e-08	70.2092	-1.41292	0.340699	-4.14712	3.36686e-05	0.000693585
AT2G01890	521.678	-0.854446	0.260203	-3.28377	0.0010243	0.0088286	254.858	-1.18542	0.285938	-4.14572	3.38747e-05	0.000696507
AT4G39320	15.5164	-1.16309	0.351149	-3.31224	0.000925526	0.00815369	32.2572	-1.47201	0.355109	-4.14523	3.3947e-05	0.000697331
AT2G19110	406.24	-1.03127	0.199549	-5.168	2.3661e-07	7.12832e-06	698.608	-0.854869	0.206256	-4.1447	3.40258e-05	0.000698234
AT3G07320	142.16	-1.81216	0.207314	-8.74116	2.30734e-18	4.68265e-16	249.752	-1.09825	0.26505	-4.14356	3.41952e-05	0.000699113
AT3G22850	455.929	-1.21832	0.24321	-5.00932	5.46223e-07	1.48706e-05	731.842	-1.12218	0.270892	-4.14255	3.43469e-05	0.00070095
AT4G15093	196.697	-0.941523	0.218476	-4.30949	1.63629e-05	0.000276522	225.821	-1.01403	0.245148	-4.13639	3.52812e-05	0.000715908
AT1G47670	211.462	-0.905707	0.194902	-4.64699	3.3682e-06	7.1543e-05	432.153	-0.799392	0.193419	-4.13296	3.58117e-05	0.000723958
AT2G36290	751.322	-0.700977	0.140077	-5.00422	5.60874e-07	1.52138e-05	712.893	-0.805206	0.194856	-4.13232	3.59115e-05	0.000724164
AT4G04610	1588.74	-1.08589	0.125991	-8.61877	6.76773e-18	1.32535e-15	214.613	-1.32701	0.321135	-4.13225	3.59222e-05	0.000724164
AT3G52748	60.0304	-0.790647	0.251055	-3.14929	0.00163666	0.0128877	47.9969	-1.34715	0.326149	-4.13048	3.62006e-05	0.000727585
AT1G13750	45.2688	-1.26818	0.30926	-4.10069	4.11921e-05	0.000608586	54.1424	-1.38914	0.336375	-4.12975	3.63163e-05	0.000728716
AT3G25560	622.571	-0.50055	0.132421	-3.77998	0.000156839	0.0018885	305.815	-0.933287	0.226257	-4.1249	3.70898e-05	0.000742173
AT3G03855	75.5162	-0.745988	0.217449	-3.43063	0.000602189	0.00575236	111.326	-0.926547	0.224856	-4.12062	3.77851e-05	0.000754692
AT1G13830	58.9909	-1.24934	0.317065	-3.94032	8.13729e-05	0.00108646	52.5307	-1.49195	0.362128	-4.11994	3.78974e-05	0.000756237
AT4G20430	94.4029	-0.886397	0.196671	-4.50699	6.57525e-06	0.000126966	156.287	-0.744491	0.180922	-4.11499	3.87194e-05	0.00077051
AT2G03200	116.84	-1.33966	0.266047	-5.03543	4.76779e-07	1.32033e-05	147.746	-1.0286	0.250206	-4.11103	3.939e-05	0.000783135
AT2G29490	313.583	-1.43517	0.243752	-5.88783	3.91302e-09	1.91566e-07	209.208	-0.835021	0.203804	-4.09717	4.18232e-05	0.000823195
AT4G17215	168.731	-1.38277	0.244178	-5.66296	1.48781e-08	6.35064e-07	164.385	-0.99091	0.241845	-4.0973	4.17998e-05	0.000823195
AT5G22630	486.216	-1.4224	0.214667	-6.62609	3.44692e-11	2.56497e-09	288.115	-1.03932	0.253842	-4.09438	4.23302e-05	0.000830155
AT3G23175	95.0809	-1.16389	0.285017	-4.08357	4.43495e-05	0.000648738	127.873	-1.43005	0.349414	-4.09269	4.26393e-05	0.000835461
AT5G55520	56.1684	-0.81924	0.312504	-2.62154	0.00875343	0.0470305	111.389	-0.85959	0.21008	-4.09172	4.28177e-05	0.000837441
AT4G29270	444.087	-1.42515	0.272297	-5.23382	1.66039e-07	5.2133e-06	495.398	-1.13434	0.277311	-4.09049	4.3046e-05	0.000838119
AT1G07750	386.238	-0.58455	0.128985	-4.53191	5.84531e-06	0.000114667	357.647	-0.763042	0.186747	-4.08597	4.38935e-05	0.000845497
AT2G29750	133.981	-1.599	0.242717	-6.5879	4.46103e-11	3.22291e-09	127.024	-1.21784	0.298039	-4.08617	4.38548e-05	0.000845497
AT4G30170	712.135	-1.23901	0.303877	-4.07734	4.55534e-05	0.000661635	1221.64	-0.861577	0.210827	-4.08665	4.37652e-05	0.000845497
AT1G79530	822.912	-1.09734	0.232976	-4.7101	2.47595e-06	5.46177e-05	1187.26	-1.11684	0.273535	-4.083	4.44579e-05	0.000854848
AT1G02360	199.91	-1.24446	0.32998	-3.77133	0.000162379	0.00194576	191.777	-1.34219	0.328915	-4.08065	4.49106e-05	0.000861088
AT5G40820	60.9527	-0.627861	0.22994	-2.73055	0.00632295	0.0366204	69.3147	-0.983821	0.241104	-4.08049	4.49415e-05	0.000861088
AT1G17430	54.8315	-0.784445	0.259415	-3.02391	0.00249534	0.0178488	118.428	-0.781056	0.191579	-4.07693	4.56345e-05	0.00087128
AT1G35260	101.513	-1.45547	0.304391	-4.78158	1.73923e-06	4.04022e-05	80.2691	-1.40528	0.344822	-4.07536	4.59425e-05	0.000876389
AT2G34670	70.899	-0.894528	0.264049	-3.38773	0.000704729	0.00652796	76.3071	-0.911633	0.223872	-4.07211	4.65886e-05	0.000887151
AT4G29720	617.911	-0.50048	0.192203	-2.60392	0.00921646	0.0488829	337.135	-0.632045	0.155673	-4.06009	4.9053e-05	0.000924323
AT5G23720	220.274	-0.666855	0.14015	-4.75816	1.95366e-06	4.4549e-05	285.229	-0.767602	0.189353	-4.05382	5.03875e-05	0.000944536
AT4G30020	485.595	-0.812451	0.101852	-7.97675	1.50236e-15	2.10936e-13	509.462	-0.866465	0.213921	-4.05039	5.1132e-05	0.000954362
AT4G01480	379.037	-1.01683	0.161901	-6.2806	3.3726e-10	2.07983e-08	380.607	-1.0608	0.261942	-4.04976	5.12694e-05	0.000955279
AT1G16140	21.4555	-1.42636	0.30454	-4.68365	2.81809e-06	6.11974e-05	21.324	-1.58324	0.391013	-4.04908	5.14204e-05	0.000957041
AT3G51350	56.1308	-1.50059	0.252612	-5.94028	2.84533e-09	1.4469e-07	112.017	-1.17033	0.289052	-4.04886	5.14667e-05	0.000957041
AT1G51890	77.4767	-1.28613	0.319705	-4.02286	5.74951e-05	0.000805725	96.419	-1.44763	0.358172	-4.04173	5.3059e-05	0.000979353
AT1G68880	32.7933	-1.3256	0.357786	-3.70501	0.000211381	0.00242741	43.5536	-1.46005	0.361565	-4.03814	5.38772e-05	0.000991918
AT5G25160	28.7926	-1.79494	0.350129	-5.1265	2.9517e-07	8.65885e-06	47.8406	-1.20884	0.299353	-4.03816	5.38712e-05	0.000991918
AT5G06200	28.0541	-1.1402	0.278533	-4.09359	4.24737e-05	0.000625451	33.557	-1.20933	0.299498	-4.03786	5.39413e-05	0.000992254
AT3G15550	77.4537	-1.13206	0.349337	-3.24059	0.00119284	0.00997338	125.099	-0.757429	0.187733	-4.03461	5.46921e-05	0.00100521
AT4G13990	82.6314	-0.796823	0.203095	-3.9234	8.73066e-05	0.00115051	30.1144	-1.24539	0.309176	-4.0281	5.62286e-05	0.00102995
AT2G24570	371.309	-0.850026	0.180672	-4.7048	2.54111e-06	5.59445e-05	252.224	-0.854839	0.212298	-4.0266	5.65898e-05	0.00103569
AT2G44370	99.5494	-1.10831	0.423337	-2.61804	0.00884352	0.0474068	78.1369	-1.44349	0.358676	-4.02449	5.70991e-05	0.00104413
AT2G25980	198.738	-1.34063	0.258964	-5.17689	2.25612e-07	6.84734e-06	305.449	-0.993291	0.24685	-4.02386	5.72522e-05	0.00104605
AT5G62260	71.7449	-1.28555	0.236372	-5.43869	5.36723e-08	1.96745e-06	112.973	-1.0665	0.265114	-4.0228	5.75109e-05	0.00104901
AT4G14090	166.608	-1.33954	0.353378	-3.79068	0.000150237	0.00181909	45.0582	-1.40079	0.348405	-4.02058	5.80559e-05	0.00105724
AT1G73280	41.6339	-1.36775	0.278589	-4.90956	9.12818e-07	2.31565e-05	56.1956	-1.36965	0.340998	-4.01659	5.90463e-05	0.00107159
AT2G31390	859.319	-1.28154	0.193224	-6.63242	3.30218e-11	2.46707e-09	871.251	-1.12195	0.279522	-4.01384	5.97391e-05	0.00108235
AT5G19040	28.5504	-1.30827	0.313697	-4.17049	3.03944e-05	0.000468918	28.2327	-1.55012	0.386528	-4.01038	6.06211e-05	0.00109467
AT1G27140	21.9731	-2.59838	0.355684	-7.30531	2.76638e-13	2.78183e-11	28.3664	-1.62527	0.405504	-4.00804	6.12256e-05	0.00110374
AT5G52510	483.657	-0.678846	0.131133	-5.17678	2.2575e-07	6.84734e-06	328.949	-0.62803	0.156787	-4.00562	6.18549e-05	0.00111228
AT1G18870	196.143	-1.51496	0.340502	-4.4492	8.61897e-06	0.000159676	85.0656	-1.21173	0.302709	-4.00296	6.25561e-05	0.00112119
AT5G57760	11.3541	-1.91371	0.42223	-4.5324	5.83186e-06	0.000114503	104.708	-1.5689	0.392114	-4.00114	6.30384e-05	0.00112739
AT5G38540	7.95103	-1.66931	0.444884	-3.75223	0.000175267	0.00207238	7.73491	-1.7872	0.446962	-3.99854	6.37349e-05	0.00113668
AT4G37070	505.534	-1.78165	0.234943	-7.58334	3.36764e-14	3.93608e-12	624.111	-1.27672	0.319431	-3.99687	6.41846e-05	0.00114256
AT2G36090	53.455	-1.31079	0.229499	-5.71155	1.11955e-08	4.95889e-07	83.7588	-1.44949	0.362699	-3.99638	6.43176e-05	0.00114304
AT2G04780	725.096	-0.658193	0.126265	-5.21281	1.86003e-07	5.71947e-06	914.954	-0.912939	0.228556	-3.99439	6.48622e-05	0.00115109
AT4G31920	287.74	-0.730202	0.142401	-5.12779	2.93164e-07	8.64702e-06	242.651	-0.808547	0.202615	-3.99056	6.59173e-05	0.00116599
AT3G20150	86.3795	-1.08249	0.332768	-3.25299	0.00114196	0.00960918	154.35	-0.87155	0.218442	-3.98984	6.61172e-05	0.00116794
AT2G34150	96.8516	-0.971533	0.302211	-3.21475	0.00130557	0.010739	78.2922	-1.12791	0.282781	-3.98863	6.64571e-05	0.00116981
AT1G44160	71.2339	-1.13725	0.283721	-4.00834	6.11469e-05	0.000846276	83.4638	-0.881527	0.221335	-3.98278	6.81151e-05	0.00119221
AT5G04120	21.8762	-2.25593	0.418272	-5.39346	6.91135e-08	2.44756e-06	13.6379	-1.77871	0.446704	-3.98184	6.83828e-05	0.00119593
AT2G41380	398.726	-1.12094	0.233182	-4.80714	1.53104e-06	3.61682e-05	293.31	-1.23177	0.309547	-3.97926	6.91306e-05	0.00120803
AT5G61000	155.644	-0.581045	0.208612	-2.7853	0.00534787	0.0322495	90.7516	-1.35014	0.339372	-3.97836	6.93932e-05	0.00121164
AT2G35960	593.634	-0.948028	0.184836	-5.12901	2.9127e-07	8.61233e-06	385.824	-0.883799	0.222203	-3.97745	6.96585e-05	0.00121529
AT3G07130	103.022	-0.854533	0.237774	-3.59389	0.000325781	0.00349483	107.79	-1.18149	0.297124	-3.97642	6.99595e-05	0.00121956
AT4G36610	145.04	-1.23717	0.255711	-4.83817	1.31037e-06	3.15904e-05	92.4854	-1.21225	0.305113	-3.97313	7.09353e-05	0.0012326
AT3G54250	122.554	-0.598378	0.189958	-3.15005	0.0016324	0.0128631	164.035	-0.947327	0.238489	-3.9722	7.12123e-05	0.00123543
AT1G01300	351.915	-0.587367	0.160539	-3.65871	0.000253484	0.0028308	823.648	-0.816953	0.205732	-3.97096	7.1583e-05	0.00123988
AT1G16630	38.3467	-0.980112	0.302625	-3.2387	0.00120076	0.0100246	69.5216	-1.07517	0.27079	-3.9705	7.17206e-05	0.00124126
AT1G59970	84.9031	-1.05294	0.227155	-4.63534	3.56348e-06	7.5119e-05	90.2157	-1.11779	0.281791	-3.96675	7.28608e-05	0.00125899
AT5G37690	288.179	-1.31907	0.288295	-4.57542	4.75266e-06	9.63655e-05	342.821	-1.35961	0.34298	-3.96412	7.36681e-05	0.00126788
AT5G47960	27.7114	-1.41618	0.340632	-4.15749	3.21759e-05	0.00049232	35.3645	-1.24854	0.314947	-3.96428	7.36181e-05	0.00126788
AT5G10130	27.205	-1.05794	0.383002	-2.76224	0.00574069	0.0341644	34.4931	-1.35687	0.342748	-3.95879	7.53315e-05	0.00128933
AT5G26220	112.664	-1.84969	0.339223	-5.45274	4.96008e-08	1.83826e-06	67.4511	-1.68808	0.426862	-3.95461	7.66587e-05	0.00130791
AT1G13510	20.3553	-1.55922	0.414568	-3.76107	0.000169185	0.00201434	13.2765	-1.71537	0.43384	-3.95392	7.68825e-05	0.0013107
AT1G53070	68.8852	-0.890163	0.320852	-2.77437	0.00553082	0.0331374	61.7631	-1.372	0.347162	-3.95205	7.74858e-05	0.00131994
AT2G40160	26.5994	-1.36612	0.308808	-4.42385	9.69565e-06	0.00017669	33.6203	-1.41125	0.357187	-3.95102	7.78175e-05	0.00132351
AT4G20000	45.4237	-2.02035	0.371598	-5.43692	5.42099e-08	1.98089e-06	17.6926	-1.59628	0.404394	-3.94733	7.90264e-05	0.00134196
AT1G62320	15.7414	-1.58525	0.354253	-4.4749	7.64456e-06	0.000143772	20.6296	-1.49187	0.378431	-3.94226	8.0719e-05	0.00136535
AT2G22510	322.045	-1.47712	0.224552	-6.57808	4.76574e-11	3.43195e-09	268.023	-1.30131	0.330157	-3.9415	8.09745e-05	0.00136796
AT5G45210	17.7559	-1.35364	0.347991	-3.88989	0.00010029	0.00129042	21.8248	-1.34121	0.340514	-3.93877	8.18995e-05	0.001381
AT5G66870	54.8769	-1.10216	0.26188	-4.20865	2.56903e-05	0.000406456	78.3543	-0.904938	0.229858	-3.93695	8.25247e-05	0.0013883
AT1G68360	14.9935	-1.51259	0.403355	-3.75002	0.000176819	0.00208852	14.8532	-1.70041	0.432216	-3.93418	8.34805e-05	0.00139895
AT4G15890	66.3318	-0.575543	0.212821	-2.70435	0.00684383	0.0388461	74.4785	-0.899127	0.228538	-3.93426	8.34542e-05	0.00139895
AT1G61050	45.237	-1.63921	0.234745	-6.98295	2.89045e-12	2.55045e-10	43.7092	-1.26279	0.321243	-3.93094	8.46161e-05	0.00141033
AT4G12270	7.92123	-1.72697	0.435273	-3.96754	7.2617e-05	0.00098011	5.00045	-1.75602	0.446966	-3.92875	8.53891e-05	0.00142103
AT1G76952	16.2196	-1.04197	0.358964	-2.90272	0.00369942	0.0242471	19.4487	-1.69012	0.430428	-3.92661	8.61524e-05	0.00143263
AT5G66310	299.931	-0.631114	0.18586	-3.39564	0.000684691	0.00638473	248.042	-0.965865	0.246057	-3.92537	8.65956e-05	0.00143779
AT4G04990	66.0442	-1.82742	0.410601	-4.45058	8.56367e-06	0.000158982	74.6673	-1.64492	0.419072	-3.92516	8.66739e-05	0.00143799
AT3G20940	16.6167	-1.18316	0.403719	-2.93066	0.00338239	0.022587	32.2816	-1.21386	0.309532	-3.92158	8.79698e-05	0.00145392
AT2G28760	175.029	-0.675715	0.16548	-4.08335	4.43903e-05	0.000648738	164.745	-0.860837	0.2196	-3.92002	8.85411e-05	0.00146224
AT1G58270	1795.81	-1.16292	0.18337	-6.34193	2.26898e-10	1.45137e-08	1921.56	-0.669238	0.170769	-3.91897	8.89276e-05	0.00146751
AT5G41315	13.8776	-1.50206	0.353108	-4.25384	2.10138e-05	0.000342168	15.104	-1.48851	0.379879	-3.91838	8.91473e-05	0.00147001
AT1G49310	110.933	-0.757578	0.226018	-3.35184	0.000802757	0.00725107	141.608	-0.937147	0.23943	-3.91408	9.07505e-05	0.00148964
AT2G26650	481.306	-0.917469	0.16219	-5.65676	1.54258e-08	6.53446e-07	868.698	-0.56703	0.144901	-3.91324	9.10676e-05	0.00149117
AT3G23180	129.178	-1.1491	0.208291	-5.51682	3.45181e-08	1.34717e-06	131.526	-0.914861	0.233793	-3.91312	9.11105e-05	0.00149117
AT5G09480	278.624	-1.86336	0.244112	-7.63322	2.28969e-14	2.71889e-12	279.076	-1.17706	0.300799	-3.9131	9.11189e-05	0.00149117
AT5G19520	95.7683	-1.00757	0.333275	-3.02323	0.00250095	0.0178774	238.414	-0.987289	0.252317	-3.91289	9.11971e-05	0.00149132
AT3G20860	91.9004	-0.707218	0.223864	-3.15914	0.00158235	0.0125308	160.649	-0.960383	0.245513	-3.91174	9.16327e-05	0.00149731
AT5G48850	190.725	-1.71733	0.310309	-5.53424	3.12579e-08	1.23724e-06	61.1858	-1.71453	0.43833	-3.9115	9.17235e-05	0.00149767
AT2G19060	7.55071	-1.41447	0.440827	-3.20868	0.00133345	0.010916	9.28417	-1.68415	0.430604	-3.91113	9.18635e-05	0.00149882
AT2G12462	164.328	-0.925087	0.205772	-4.49568	6.93473e-06	0.000132657	112.109	-1.19095	0.304743	-3.90804	9.30474e-05	0.00151471
AT3G54040	384.677	-1.16743	0.348806	-3.34694	0.000817092	0.00736406	400.698	-1.26033	0.322677	-3.90586	9.38893e-05	0.00152498
AT4G15500	84.2564	-1.35239	0.208066	-6.4998	8.04289e-11	5.61092e-09	50.858	-1.22265	0.313064	-3.90543	9.40564e-05	0.00152655
AT5G25820	76.5708	-1.18186	0.255572	-4.62436	3.75759e-06	7.87647e-05	66.9208	-1.18289	0.30296	-3.90444	9.44446e-05	0.00152982
AT1G14070	56.4306	-1.53375	0.273102	-5.61602	1.95407e-08	8.09327e-07	61.2007	-1.05136	0.269477	-3.9015	9.55986e-05	0.00154463
AT4G25070	48.7021	-1.1589	0.228648	-5.06849	4.00982e-07	1.13454e-05	69.9154	-1.06785	0.273767	-3.90056	9.59698e-05	0.00154947
AT4G25410	18.8194	-1.01841	0.346277	-2.94102	0.00327138	0.0220236	15.9924	-1.53899	0.394773	-3.89842	9.68237e-05	0.00155861
AT1G62990	119.036	-1.44748	0.248588	-5.82279	5.78726e-09	2.71989e-07	123.847	-1.11038	0.284958	-3.89664	9.75371e-05	0.00156776
AT5G62630	389.046	-0.924974	0.22565	-4.09916	4.14657e-05	0.000612091	449.128	-0.783629	0.201164	-3.89547	9.80097e-05	0.00157302
AT3G06035	223.243	-0.927687	0.237262	-3.90997	9.23059e-05	0.00120154	227.524	-1.2618	0.325017	-3.88225	0.000103495	0.00164642
AT3G54630	50.0071	-0.944352	0.22672	-4.16528	3.10968e-05	0.000477774	58.7514	-0.870444	0.224349	-3.87986	0.000104519	0.00165904
AT3G47980	49.8959	-1.37871	0.417952	-3.29872	0.000971273	0.00845329	108.363	-1.43011	0.368819	-3.87754	0.000105519	0.0016688
AT1G56020	55.8597	-1.06784	0.211232	-5.05529	4.29736e-07	1.20732e-05	69.7904	-0.93302	0.240761	-3.8753	0.000106493	0.00168298
AT1G55740	204.926	-1.14859	0.27164	-4.22835	2.35416e-05	0.000377545	210.687	-0.678702	0.175167	-3.87459	0.000106803	0.00168541
AT3G27210	94.9983	-1.43172	0.302853	-4.72745	2.27359e-06	5.07556e-05	217.971	-0.980777	0.253527	-3.86854	0.000109491	0.00171799
AT5G58670	99.3211	-1.39694	0.186342	-7.49666	6.54622e-14	7.30689e-12	103.731	-1.03281	0.267458	-3.86157	0.000112662	0.00175738
AT1G30900	119.463	-0.973188	0.338618	-2.874	0.00405304	0.0259744	124.05	-1.20788	0.313028	-3.8587	0.000113993	0.00177389
AT2G39300	69.9818	-1.04532	0.262875	-3.9765	6.9936e-05	0.000947936	118.897	-0.941927	0.244112	-3.85858	0.000114048	0.00177389
AT5G15130	100.76	-1.66884	0.36832	-4.53096	5.8717e-06	0.000114881	96.5082	-1.31916	0.34198	-3.85742	0.000114591	0.00177885
AT3G20380	45.9753	-1.38594	0.27969	-4.95527	7.22298e-07	1.89876e-05	55.8271	-1.25293	0.325128	-3.85364	0.000116374	0.00180049
AT1G05320	323.678	-0.581928	0.156197	-3.7256	0.000194852	0.00226438	322.613	-0.671737	0.174359	-3.85261	0.000116865	0.00180473
AT5G52950	55.0324	-0.626109	0.227871	-2.74765	0.00600236	0.0352594	41.0914	-1.01472	0.26341	-3.85223	0.000117047	0.00180578
AT3G44730	113.851	-1.0138	0.211198	-4.80022	1.58495e-06	3.72838e-05	139.336	-0.905373	0.2353	-3.84774	0.000119214	0.00183271
AT1G15660	181.445	-0.683925	0.231663	-2.95224	0.00315475	0.0214358	232.222	-0.572954	0.14893	-3.84714	0.000119502	0.001835
AT2G01660	72.2675	-0.776424	0.205824	-3.77226	0.000161773	0.00194058	128.007	-0.814857	0.211851	-3.84637	0.00011988	0.00183892
AT5G02780	91.2671	-1.54453	0.258005	-5.98644	2.14486e-09	1.12399e-07	75.4088	-1.4215	0.369578	-3.84627	0.000119927	0.00183892
AT4G02180	8.71791	-1.07579	0.391937	-2.7448	0.00605471	0.0354858	19.3749	-1.31861	0.342921	-3.84524	0.000120432	0.00184535
AT5G14150	14.6587	-1.52647	0.371907	-4.10442	4.05325e-05	0.000601628	25.9521	-1.37762	0.358879	-3.83867	0.000123702	0.00188384
AT5G58700	93.5788	-0.988986	0.185898	-5.32004	1.03743e-07	3.41811e-06	95.6106	-0.989642	0.257812	-3.83862	0.000123728	0.00188384
AT3G51340	20.0496	-0.970642	0.35327	-2.74759	0.00600345	0.0352594	40.5268	-1.09725	0.286157	-3.83442	0.000125862	0.00190962
AT1G21110	443.019	-1.70267	0.453774	-3.75224	0.000175264	0.00207238	329.077	-1.42494	0.371647	-3.83412	0.000126014	0.00191059
AT3G61680	57.4795	-1.60288	0.331141	-4.84048	1.29527e-06	3.12938e-05	56.389	-1.24896	0.325962	-3.83161	0.000127307	0.00192615
AT1G13480	21.2503	-1.88692	0.426162	-4.42772	9.52363e-06	0.000174124	24.4918	-1.65367	0.431853	-3.82925	0.000128535	0.00193932
AT2G46750	507.774	-1.40362	0.35773	-3.92368	8.72059e-05	0.0011499	308.422	-1.49833	0.391427	-3.82786	0.00012926	0.00194753
AT4G16260	648.056	-1.3983	0.257307	-5.43436	5.49948e-08	2.00605e-06	878.275	-1.12214	0.293213	-3.82703	0.000129698	0.00194871
AT1G66350	37.5586	-1.05972	0.295612	-3.58484	0.000337279	0.00359986	50.4407	-1.07458	0.281127	-3.82241	0.000132154	0.00197853
AT5G38000	81.021	-1.13686	0.395933	-2.87135	0.00408725	0.0261294	41.0955	-1.41589	0.370464	-3.82194	0.000132405	0.00197976
AT1G14240	163.519	-1.20966	0.374327	-3.23155	0.0012312	0.010222	123.107	-1.24233	0.325141	-3.8209	0.000132964	0.00198537
AT4G19970	9.35703	-1.46922	0.425013	-3.45688	0.000546471	0.00529949	13.0488	-1.68206	0.440548	-3.81811	0.000134477	0.00200382
AT1G04360	97.8896	-0.834	0.24707	-3.37556	0.000736645	0.00676465	64.7247	-1.05454	0.276283	-3.81688	0.000135152	0.0020125
AT1G55020	1046.76	-1.07931	0.221489	-4.87296	1.0994e-06	2.7101e-05	820.107	-1.0573	0.277362	-3.81198	0.000137857	0.00204435
AT4G28550	83.6957	-0.655167	0.189503	-3.4573	0.000545627	0.0052936	102.445	-0.841141	0.220865	-3.8084	0.00013987	0.00206995
AT3G44540	213.616	-1.54503	0.261265	-5.91366	3.34594e-09	1.67853e-07	134.922	-1.35371	0.355493	-3.80797	0.000140113	0.00207212
AT5G48290	27.4959	-1.44855	0.338893	-4.27437	1.91678e-05	0.000316965	89.0187	-1.22433	0.321617	-3.80679	0.000140784	0.00207921
AT3G16410	134.864	-1.28133	0.240357	-5.33096	9.76932e-08	3.25023e-06	133.843	-1.1978	0.314942	-3.80323	0.000142824	0.00210645
AT4G05200	238.742	-1.75483	0.247729	-7.08367	1.40385e-12	1.29502e-10	217.295	-1.23478	0.325142	-3.79766	0.000146069	0.00214701
AT1G25530	165.29	-0.724455	0.215176	-3.36681	0.000760439	0.00692616	188.882	-1.21355	0.319679	-3.79615	0.000146963	0.00215722
AT4G25400	77.9079	-1.60409	0.332762	-4.82054	1.43168e-06	3.42194e-05	106.426	-1.37384	0.362056	-3.79457	0.000147901	0.00216804
AT4G08410	14.1284	-1.77362	0.38724	-4.58015	4.64641e-06	9.47273e-05	24.857	-1.56168	0.412006	-3.79043	0.000150389	0.00220153
AT5G62680	483.444	-0.842537	0.231575	-3.63828	0.000274461	0.0030332	424.088	-0.866509	0.228688	-3.78904	0.00015123	0.00221235
AT1G60390	134.2	-0.895353	0.302689	-2.95799	0.00309648	0.0211588	139.461	-1.33207	0.351614	-3.78844	0.000151595	0.00221619
AT2G30860	5661.98	-0.679232	0.135895	-4.99822	5.78629e-07	1.56384e-05	5696.02	-0.692131	0.182749	-3.78732	0.000152281	0.00222459
AT5G16510	309.173	-0.63933	0.188412	-3.39325	0.00069069	0.0064353	404.92	-0.580138	0.153302	-3.78428	0.000154157	0.00224455
AT4G20390	243.739	-1.30632	0.260005	-5.02423	5.05454e-07	1.39306e-05	285.233	-1.22563	0.323936	-3.78356	0.0001546	0.00224949
AT4G10370	7.76219	-1.32314	0.434079	-3.04816	0.00230249	0.0167648	8.28698	-1.60216	0.423564	-3.78258	0.000155214	0.00225237
AT5G07460	282.532	-0.772472	0.183937	-4.19965	2.67333e-05	0.000420871	155.919	-1.20538	0.319091	-3.77755	0.000158376	0.00228752
AT3G55060	50.3139	-1.08651	0.278435	-3.90219	9.53252e-05	0.00123508	63.9045	-0.946009	0.250679	-3.77378	0.00016079	0.0023193
AT2G28270	8.27842	-1.72942	0.437597	-3.95208	7.74758e-05	0.00103816	12.834	-1.60749	0.426016	-3.77331	0.000161094	0.00232213
AT1G48500	33.7228	-0.919524	0.288233	-3.19021	0.00142169	0.011495	60.3531	-1.12997	0.299892	-3.76794	0.000164602	0.00235701
AT1G16400	194.336	-0.521129	0.134692	-3.86903	0.00010927	0.00138442	97.5191	-1.63532	0.434143	-3.76677	0.00016537	0.00236488
AT3G22600	902.203	-1.08186	0.22229	-4.86688	1.13374e-06	2.77823e-05	469.413	-1.21552	0.322912	-3.76424	0.000167057	0.00238351
[truncated: 629 more rows]
