# Supplementary material for: Novel transcriptional responses to heat revealed by turning up the heat at night
Source: Plant Mol Biol. 2019 May 6;101(1):1–19. doi: 10.1007/s11103-019-00873-3 (PMC6695350; doi:10.1007/s11103-019-00873-3)
Supplement: Supplementary file 3 — Supplementary material 3 (XLSX 290 kb) [file 11103_2019_873_MOESM3_ESM.xlsx]

## Sheet: ESM_3 Info
Novel transcriptional responses to heat revealed by turning up the heat at night
Plant Molecular Biology
Grinevich, Dmitry O.1, Desai, Jigar S.1, Stroup, Kevin P.1, Duan, Jiaqi1, Slabaugh, Erin1, Doherty, Colleen J.1
Affiliation:
1Department of Molecular and Structural Biochemistry, North Carolina State University.
cjdohert@ncsu.edu
ESM_3 Gene Ontology Analysis Data of Standard Categorization. Enrichment analysis for Gene Ontology terms using PANTHER for the standard categorization (Fig. 2). For each enriched GO term, the columns represent; the number of genes in the genome (Arabidopsis thaliana REFLIST), the number in the DE set indicated, the expected number in each GO term, if it is over or underrepresented, the fold enri…

## Sheet: Analysis1_Fig2_Venn_upAM
Analysis Type:	PANTHER Overrepresentation Test (release 20170413)
Annotation Version and Release Date:	GO Ontology database Released 2017-09-26
Analyzed List:	upload_1 (Arabidopsis thaliana)
Reference List:	Arabidopsis thaliana (all genes in database)
Bonferroni correction:	TRUE
Bonferroni count:	2166
GO biological process complete	Arabidopsis thaliana - REFLIST (27060)	UpAM (673)	UpAM (expected)	UpAM (over/under)	UpAM (fold Enrichment)	UpAM (P-value)
Unclassified (UNCLASSIFIED)	7962	222	198.02	+	1.12	0
response to endoplasmic reticulum stress (GO:0034976)	42	8	1.04	+	7.66	0.0293
RNA processing (GO:0006396)	390	24	9.7	+	2.47	0.143
karyogamy (GO:0000741)	23	5	0.57	+	8.74	0.681
polar nucleus fusion (GO:0010197)	23	5	0.57	+	8.74	0.681
embryo sac central cell differentiation (GO:0009559)	24	5	0.6	+	8.38	0.825
biological_process (GO:0008150)	19098	451	474.98	-	0.95	1
cellular process (GO:0009987)	8477	204	210.83	-	0.97	1
metabolic process (GO:0008152)	8032	186	199.76	-	0.93	1
organic substance metabolic process (GO:0071704)	6816	155	169.52	-	0.91	1
cellular metabolic process (GO:0044237)	6383	147	158.75	-	0.93	1
primary metabolic process (GO:0044238)	6353	146	158	-	0.92	1
nitrogen compound metabolic process (GO:0006807)	5359	129	133.28	-	0.97	1
macromolecule metabolic process (GO:0043170)	4830	121	120.13	+	1.01	1
response to stimulus (GO:0050896)	4604	118	114.5	+	1.03	1
biological regulation (GO:0065007)	4251	108	105.73	+	1.02	1
cellular macromolecule metabolic process (GO:0044260)	4370	108	108.68	-	0.99	1
regulation of biological process (GO:0050789)	3875	97	96.37	+	1.01	1
regulation of cellular process (GO:0050794)	3544	85	88.14	-	0.96	1
organic cyclic compound metabolic process (GO:1901360)	3047	79	75.78	+	1.04	1
cellular nitrogen compound metabolic process (GO:0034641)	3216	77	79.98	-	0.96	1
response to stress (GO:0006950)	2619	76	65.14	+	1.17	1
cellular aromatic compound metabolic process (GO:0006725)	2927	75	72.8	+	1.03	1
heterocycle metabolic process (GO:0046483)	2818	73	70.09	+	1.04	1
organonitrogen compound metabolic process (GO:1901564)	3312	71	82.37	-	0.86	1
nucleobase-containing compound metabolic process (GO:0006139)	2581	70	64.19	+	1.09	1
biosynthetic process (GO:0009058)	3580	68	89.04	-	0.76	1
nucleic acid metabolic process (GO:0090304)	2263	67	56.28	+	1.19	1
gene expression (GO:0010467)	2325	67	57.82	+	1.16	1
RNA metabolic process (GO:0016070)	1984	64	49.34	+	1.3	1
organic substance biosynthetic process (GO:1901576)	3361	64	83.59	-	0.77	1
response to chemical (GO:0042221)	2091	62	52	+	1.19	1
cellular biosynthetic process (GO:0044249)	3278	62	81.53	-	0.76	1
regulation of metabolic process (GO:0019222)	2433	59	60.51	-	0.98	1
response to abiotic stimulus (GO:0009628)	1492	57	37.11	+	1.54	1
regulation of cellular metabolic process (GO:0031323)	2282	56	56.75	-	0.99	1
protein metabolic process (GO:0019538)	2507	56	62.35	-	0.9	1
regulation of macromolecule metabolic process (GO:0060255)	2296	54	57.1	-	0.95	1
developmental process (GO:0032502)	2332	53	58	-	0.91	1
anatomical structure development (GO:0048856)	2181	51	54.24	-	0.94	1
regulation of gene expression (GO:0010468)	2182	51	54.27	-	0.94	1
regulation of primary metabolic process (GO:0080090)	2219	51	55.19	-	0.92	1
regulation of nitrogen compound metabolic process (GO:0051171)	2186	50	54.37	-	0.92	1
multicellular organism development (GO:0007275)	1961	49	48.77	+	1	1
cellular response to stimulus (GO:0051716)	1976	49	49.14	-	1	1
regulation of cellular macromolecule biosynthetic process (GO:2000112)	2056	49	51.13	-	0.96	1
regulation of macromolecule biosynthetic process (GO:0010556)	2057	49	51.16	-	0.96	1
regulation of cellular biosynthetic process (GO:0031326)	2103	49	52.3	-	0.94	1
regulation of biosynthetic process (GO:0009889)	2120	49	52.73	-	0.93	1
multicellular organismal process (GO:0032501)	2134	49	53.07	-	0.92	1
response to organic substance (GO:0010033)	1466	47	36.46	+	1.29	1
organic cyclic compound biosynthetic process (GO:1901362)	2019	47	50.21	-	0.94	1
cellular component organization or biogenesis (GO:0071840)	1845	46	45.89	+	1	1
cellular protein metabolic process (GO:0044267)	2177	46	54.14	-	0.85	1
macromolecule biosynthetic process (GO:0009059)	2273	46	56.53	-	0.81	1
regulation of nucleobase-containing compound metabolic process (GO:0019219)	1990	45	49.49	-	0.91	1
cellular macromolecule biosynthetic process (GO:0034645)	2233	45	55.54	-	0.81	1
cellular nitrogen compound biosynthetic process (GO:0044271)	2289	45	56.93	-	0.79	1
localization (GO:0051179)	1817	44	45.19	-	0.97	1
regulation of RNA metabolic process (GO:0051252)	1955	44	48.62	-	0.9	1
aromatic compound biosynthetic process (GO:0019438)	1898	43	47.2	-	0.91	1
regulation of transcription, DNA-templated (GO:0006355)	1931	43	48.03	-	0.9	1
regulation of RNA biosynthetic process (GO:2001141)	1932	43	48.05	-	0.89	1
regulation of nucleic acid-templated transcription (GO:1903506)	1932	43	48.05	-	0.89	1
transport (GO:0006810)	1738	42	43.23	-	0.97	1
establishment of localization (GO:0051234)	1754	42	43.62	-	0.96	1
macromolecule modification (GO:0043412)	1762	42	43.82	-	0.96	1
cellular component organization (GO:0016043)	1658	41	41.24	-	0.99	1
heterocycle biosynthetic process (GO:0018130)	1832	41	45.56	-	0.9	1
response to endogenous stimulus (GO:0009719)	1209	39	30.07	+	1.3	1
response to hormone (GO:0009725)	1202	38	29.89	+	1.27	1
nucleobase-containing compound biosynthetic process (GO:0034654)	1662	38	41.34	-	0.92	1
nucleic acid-templated transcription (GO:0097659)	1493	36	37.13	-	0.97	1
transcription, DNA-templated (GO:0006351)	1493	36	37.13	-	0.97	1
RNA biosynthetic process (GO:0032774)	1495	36	37.18	-	0.97	1
cell communication (GO:0007154)	1553	36	38.62	-	0.93	1
signaling (GO:0023052)	1401	35	34.84	+	1	1
signal transduction (GO:0007165)	1373	34	34.15	-	1	1
protein modification process (GO:0036211)	1567	34	38.97	-	0.87	1
cellular protein modification process (GO:0006464)	1567	34	38.97	-	0.87	1
response to oxygen-containing compound (GO:1901700)	1139	31	28.33	+	1.09	1
post-embryonic development (GO:0009791)	1108	30	27.56	+	1.09	1
defense response (GO:0006952)	1225	29	30.47	-	0.95	1
system development (GO:0048731)	1367	29	34	-	0.85	1
phosphorus metabolic process (GO:0006793)	1447	29	35.99	-	0.81	1
oxidation-reduction process (GO:0055114)	1222	28	30.39	-	0.92	1
phosphate-containing compound metabolic process (GO:0006796)	1397	27	34.74	-	0.78	1
organelle organization (GO:0006996)	863	26	21.46	+	1.21	1
response to acid chemical (GO:0001101)	882	26	21.94	+	1.19	1
positive regulation of biological process (GO:0048518)	651	23	16.19	+	1.42	1
developmental process involved in reproduction (GO:0003006)	1098	23	27.31	-	0.84	1
catabolic process (GO:0009056)	1112	23	27.66	-	0.83	1
reproductive process (GO:0022414)	1250	23	31.09	-	0.74	1
reproduction (GO:0000003)	1257	23	31.26	-	0.74	1
response to light stimulus (GO:0009416)	563	22	14	+	1.57	1
response to radiation (GO:0009314)	582	22	14.47	+	1.52	1
regulation of biological quality (GO:0065008)	711	22	17.68	+	1.24	1
cellular response to chemical stimulus (GO:0070887)	845	22	21.02	+	1.05	1
response to osmotic stress (GO:0006970)	447	21	11.12	+	1.89	1
proteolysis (GO:0006508)	673	21	16.74	+	1.25	1
cellular component biogenesis (GO:0044085)	691	21	17.19	+	1.22	1
reproductive system development (GO:0061458)	945	21	23.5	-	0.89	1
reproductive structure development (GO:0048608)	945	21	23.5	-	0.89	1
response to external stimulus (GO:0009605)	1222	21	30.39	-	0.69	1
cellular response to organic substance (GO:0071310)	738	20	18.35	+	1.09	1
organic substance transport (GO:0071702)	910	20	22.63	-	0.88	1
small molecule metabolic process (GO:0044281)	1195	20	29.72	-	0.67	1
response to salt stress (GO:0009651)	403	19	10.02	+	1.9	1
negative regulation of biological process (GO:0048519)	590	19	14.67	+	1.29	1
cellular response to stress (GO:0033554)	586	18	14.57	+	1.24	1
cellular response to endogenous stimulus (GO:0071495)	647	18	16.09	+	1.12	1
cellular developmental process (GO:0048869)	709	18	17.63	+	1.02	1
organic substance catabolic process (GO:1901575)	946	18	23.53	-	0.77	1
multi-organism process (GO:0051704)	1285	18	31.96	-	0.56	1
response to temperature stimulus (GO:0009266)	405	17	10.07	+	1.69	1
response to lipid (GO:0033993)	559	17	13.9	+	1.22	1
cell differentiation (GO:0030154)	567	17	14.1	+	1.21	1
hormone-mediated signaling pathway (GO:0009755)	603	17	15	+	1.13	1
cellular response to hormone stimulus (GO:0032870)	640	17	15.92	+	1.07	1
response to inorganic substance (GO:0010035)	682	17	16.96	+	1	1
cellular catabolic process (GO:0044248)	793	17	19.72	-	0.86	1
homeostatic process (GO:0042592)	390	16	9.7	+	1.65	1
positive regulation of cellular process (GO:0048522)	501	16	12.46	+	1.28	1
plant organ development (GO:0099402)	701	16	17.43	-	0.92	1
oxoacid metabolic process (GO:0043436)	847	16	21.07	-	0.76	1
organic acid metabolic process (GO:0006082)	849	16	21.12	-	0.76	1
response to biotic stimulus (GO:0009607)	995	16	24.75	-	0.65	1
phosphorylation (GO:0016310)	1019	16	25.34	-	0.63	1
organonitrogen compound biosynthetic process (GO:1901566)	1019	16	25.34	-	0.63	1
response to abscisic acid (GO:0009737)	406	15	10.1	+	1.49	1
response to alcohol (GO:0097305)	410	15	10.2	+	1.47	1
regulation of developmental process (GO:0050793)	493	15	12.26	+	1.22	1
ion transport (GO:0006811)	515	15	12.81	+	1.17	1
shoot system development (GO:0048367)	620	15	15.42	-	0.97	1
macromolecule localization (GO:0033036)	695	15	17.29	-	0.87	1
mRNA metabolic process (GO:0016071)	258	14	6.42	+	2.18	1
negative regulation of cellular process (GO:0048523)	385	14	9.58	+	1.46	1
regulation of response to stimulus (GO:0048583)	403	14	10.02	+	1.4	1
cellular response to oxygen-containing compound (GO:1901701)	443	14	11.02	+	1.27	1
transmembrane transport (GO:0055085)	494	14	12.29	+	1.14	1
nitrogen compound transport (GO:0071705)	674	14	16.76	-	0.84	1
cellular component assembly (GO:0022607)	384	13	9.55	+	1.36	1
regulation of multicellular organismal process (GO:0051239)	386	13	9.6	+	1.35	1
cellular localization (GO:0051641)	519	13	12.91	+	1.01	1
peptide transport (GO:0015833)	528	13	13.13	-	0.99	1
amide transport (GO:0042886)	533	13	13.26	-	0.98	1
carboxylic acid metabolic process (GO:0019752)	739	13	18.38	-	0.71	1
carbohydrate metabolic process (GO:0005975)	788	13	19.6	-	0.66	1
response to other organism (GO:0051707)	954	13	23.73	-	0.55	1
response to external biotic stimulus (GO:0043207)	956	13	23.78	-	0.55	1
protein folding (GO:0006457)	186	12	4.63	+	2.59	1
chemical homeostasis (GO:0048878)	253	12	6.29	+	1.91	1
response to auxin (GO:0009733)	295	12	7.34	+	1.64	1
cellular response to acid chemical (GO:0071229)	343	12	8.53	+	1.41	1
flower development (GO:0009908)	369	12	9.18	+	1.31	1
reproductive shoot system development (GO:0090567)	382	12	9.5	+	1.26	1
protein transport (GO:0015031)	470	12	11.69	+	1.03	1
establishment of protein localization (GO:0045184)	474	12	11.79	+	1.02	1
protein localization (GO:0008104)	497	12	12.36	-	0.97	1
macromolecule catabolic process (GO:0009057)	537	12	13.36	-	0.9	1
lipid metabolic process (GO:0006629)	774	12	19.25	-	0.62	1
mRNA processing (GO:0006397)	201	11	5	+	2.2	1
macromolecular complex assembly (GO:0065003)	261	11	6.49	+	1.69	1
cellular response to lipid (GO:0071396)	285	11	7.09	+	1.55	1
macromolecular complex subunit organization (GO:0043933)	302	11	7.51	+	1.46	1
cellular macromolecule localization (GO:0070727)	338	11	8.41	+	1.31	1
negative regulation of metabolic process (GO:0009892)	357	11	8.88	+	1.24	1
cellular macromolecule catabolic process (GO:0044265)	390	11	9.7	+	1.13	1
positive regulation of metabolic process (GO:0009893)	406	11	10.1	+	1.09	1
intracellular transport (GO:0046907)	410	11	10.2	+	1.08	1
establishment of localization in cell (GO:0051649)	424	11	10.55	+	1.04	1
intracellular signal transduction (GO:0035556)	452	11	11.24	-	0.98	1
organonitrogen compound catabolic process (GO:1901565)	480	11	11.94	-	0.92	1
cell wall organization or biogenesis (GO:0071554)	536	11	13.33	-	0.83	1
protein phosphorylation (GO:0006468)	670	11	16.66	-	0.66	1
response to nitrogen compound (GO:1901698)	223	10	5.55	+	1.8	1
response to bacterium (GO:0009617)	342	10	8.51	+	1.18	1
regulation of multicellular organismal development (GO:2000026)	343	10	8.53	+	1.17	1
positive regulation of macromolecule metabolic process (GO:0010604)	361	10	8.98	+	1.11	1
response to metal ion (GO:0010038)	364	10	9.05	+	1.1	1
secondary metabolic process (GO:0019748)	374	10	9.3	+	1.08	1
positive regulation of cellular metabolic process (GO:0031325)	376	10	9.35	+	1.07	1
response to heat (GO:0009408)	145	9	3.61	+	2.5	1
metal ion transport (GO:0030001)	217	9	5.4	+	1.67	1
cellular macromolecular complex assembly (GO:0034622)	218	9	5.42	+	1.66	1
cellular homeostasis (GO:0019725)	224	9	5.57	+	1.62	1
defense response to bacterium (GO:0042742)	267	9	6.64	+	1.36	1
intracellular protein transport (GO:0006886)	282	9	7.01	+	1.28	1
positive regulation of macromolecule biosynthetic process (GO:0010557)	282	9	7.01	+	1.28	1
positive regulation of gene expression (GO:0010628)	288	9	7.16	+	1.26	1
positive regulation of nucleobase-containing compound metabolic process (GO:0045935)	288	9	7.16	+	1.26	1
cation transport (GO:0006812)	296	9	7.36	+	1.22	1
positive regulation of cellular biosynthetic process (GO:0031328)	297	9	7.39	+	1.22	1
gametophyte development (GO:0048229)	299	9	7.44	+	1.21	1
modification-dependent macromolecule catabolic process (GO:0043632)	299	9	7.44	+	1.21	1
positive regulation of biosynthetic process (GO:0009891)	307	9	7.64	+	1.18	1
cellular protein localization (GO:0034613)	314	9	7.81	+	1.15	1
cellular protein catabolic process (GO:0044257)	328	9	8.16	+	1.1	1
protein catabolic process (GO:0030163)	344	9	8.56	+	1.05	1
positive regulation of nitrogen compound metabolic process (GO:0051173)	349	9	8.68	+	1.04	1
response to oxidative stress (GO:0006979)	352	9	8.75	+	1.03	1
phyllome development (GO:0048827)	368	9	9.15	-	0.98	1
anatomical structure morphogenesis (GO:0009653)	626	9	15.57	-	0.58	1
defense response to other organism (GO:0098542)	720	9	17.91	-	0.5	1
organelle fusion (GO:0048284)	72	8	1.79	+	4.47	1
response to organonitrogen compound (GO:0010243)	151	8	3.76	+	2.13	1
protein complex assembly (GO:0006461)	156	8	3.88	+	2.06	1
protein complex biogenesis (GO:0070271)	159	8	3.95	+	2.02	1
abscisic acid-activated signaling pathway (GO:0009738)	160	8	3.98	+	2.01	1
regulation of signal transduction (GO:0009966)	168	8	4.18	+	1.91	1
cellular response to abscisic acid stimulus (GO:0071215)	170	8	4.23	+	1.89	1
cellular response to alcohol (GO:0097306)	170	8	4.23	+	1.89	1
regulation of signaling (GO:0023051)	171	8	4.25	+	1.88	1
regulation of cell communication (GO:0010646)	174	8	4.33	+	1.85	1
protein complex subunit organization (GO:0071822)	187	8	4.65	+	1.72	1
regulation of response to stress (GO:0080134)	223	8	5.55	+	1.44	1
alpha-amino acid metabolic process (GO:1901605)	229	8	5.7	+	1.4	1
response to ethylene (GO:0009723)	229	8	5.7	+	1.4	1
response to cadmium ion (GO:0046686)	261	8	6.49	+	1.23	1
positive regulation of transcription, DNA-templated (GO:0045893)	261	8	6.49	+	1.23	1
positive regulation of RNA biosynthetic process (GO:1902680)	262	8	6.52	+	1.23	1
positive regulation of nucleic acid-templated transcription (GO:1903508)	262	8	6.52	+	1.23	1
positive regulation of RNA metabolic process (GO:0051254)	268	8	6.67	+	1.2	1
response to cold (GO:0009409)	277	8	6.89	+	1.16	1
ubiquitin-dependent protein catabolic process (GO:0006511)	296	8	7.36	+	1.09	1
modification-dependent protein catabolic process (GO:0019941)	297	8	7.39	+	1.08	1
cellular amino acid metabolic process (GO:0006520)	318	8	7.91	+	1.01	1
proteolysis involved in cellular protein catabolic process (GO:0051603)	320	8	7.96	+	1.01	1
negative regulation of macromolecule metabolic process (GO:0010605)	325	8	8.08	-	0.99	1
tissue development (GO:0009888)	375	8	9.33	-	0.86	1
cell wall organization (GO:0071555)	402	8	10	-	0.8	1
external encapsulating structure organization (GO:0045229)	426	8	10.59	-	0.76	1
small molecule biosynthetic process (GO:0044283)	481	8	11.96	-	0.67	1
cellular lipid metabolic process (GO:0044255)	498	8	12.39	-	0.65	1
protein modification by small protein conjugation or removal (GO:0070647)	513	8	12.76	-	0.63	1
carbohydrate derivative metabolic process (GO:1901135)	547	8	13.6	-	0.59	1
rRNA processing (GO:0006364)	68	7	1.69	+	4.14	1
rRNA metabolic process (GO:0016072)	72	7	1.79	+	3.91	1
RNA modification (GO:0009451)	114	7	2.84	+	2.47	1
membrane organization (GO:0061024)	119	7	2.96	+	2.37	1
ncRNA processing (GO:0034470)	130	7	3.23	+	2.17	1
positive regulation of response to stimulus (GO:0048584)	135	7	3.36	+	2.08	1
cation homeostasis (GO:0055080)	153	7	3.81	+	1.84	1
inorganic ion homeostasis (GO:0098771)	159	7	3.95	+	1.77	1
response to jasmonic acid (GO:0009753)	172	7	4.28	+	1.64	1
regulation of defense response (GO:0031347)	173	7	4.3	+	1.63	1
ion homeostasis (GO:0050801)	176	7	4.38	+	1.6	1
ribosome biogenesis (GO:0042254)	177	7	4.4	+	1.59	1
ncRNA metabolic process (GO:0034660)	187	7	4.65	+	1.51	1
floral organ development (GO:0048437)	194	7	4.82	+	1.45	1
ribonucleoprotein complex biogenesis (GO:0022613)	214	7	5.32	+	1.32	1
generation of precursor metabolites and energy (GO:0006091)	253	7	6.29	+	1.11	1
negative regulation of cellular metabolic process (GO:0031324)	256	7	6.37	+	1.1	1
regulation of post-embryonic development (GO:0048580)	256	7	6.37	+	1.1	1
immune system process (GO:0002376)	264	7	6.57	+	1.07	1
response to organic cyclic compound (GO:0014070)	271	7	6.74	+	1.04	1
vesicle-mediated transport (GO:0016192)	271	7	6.74	+	1.04	1
negative regulation of gene expression (GO:0010629)	273	7	6.79	+	1.03	1
DNA metabolic process (GO:0006259)	371	7	9.23	-	0.76	1
lipid biosynthetic process (GO:0008610)	420	7	10.45	-	0.67	1
organophosphate metabolic process (GO:0019637)	420	7	10.45	-	0.67	1
embryo sac development (GO:0009553)	101	6	2.51	+	2.39	1
cellular protein complex assembly (GO:0043623)	112	6	2.79	+	2.15	1
response to light intensity (GO:0009642)	112	6	2.79	+	2.15	1
protein targeting (GO:0006605)	115	6	2.86	+	2.1	1
cellular chemical homeostasis (GO:0055082)	119	6	2.96	+	2.03	1
cell death (GO:0008219)	121	6	3.01	+	1.99	1
post-embryonic plant organ development (GO:0090696)	135	6	3.36	+	1.79	1
monovalent inorganic cation transport (GO:0015672)	135	6	3.36	+	1.79	1
cellular response to abiotic stimulus (GO:0071214)	151	6	3.76	+	1.6	1
floral whorl development (GO:0048438)	155	6	3.85	+	1.56	1
response to red or far red light (GO:0009639)	169	6	4.2	+	1.43	1
response to wounding (GO:0009611)	179	6	4.45	+	1.35	1
response to cytokinin (GO:0009735)	190	6	4.73	+	1.27	1
peptidyl-amino acid modification (GO:0018193)	206	6	5.12	+	1.17	1
methylation (GO:0032259)	227	6	5.65	+	1.06	1
response to water deprivation (GO:0009414)	232	6	5.77	+	1.04	1
immune response (GO:0006955)	235	6	5.84	+	1.03	1
response to water (GO:0009415)	240	6	5.97	+	1.01	1
plant organ morphogenesis (GO:1905392)	283	6	7.04	-	0.85	1
root system development (GO:0022622)	338	6	8.41	-	0.71	1
root development (GO:0048364)	338	6	8.41	-	0.71	1
chromosome organization (GO:0051276)	341	6	8.48	-	0.71	1
organic acid biosynthetic process (GO:0016053)	399	6	9.92	-	0.6	1
carboxylic acid biosynthetic process (GO:0046394)	399	6	9.92	-	0.6	1
protein ubiquitination (GO:0016567)	441	6	10.97	-	0.55	1
protein modification by small protein conjugation (GO:0032446)	461	6	11.47	-	0.52	1
peptide metabolic process (GO:0006518)	490	6	12.19	-	0.49	1
seed development (GO:0048316)	518	6	12.88	-	0.47	1
cellular amide metabolic process (GO:0043603)	547	6	13.6	-	0.44	1
fruit development (GO:0010154)	549	6	13.65	-	0.44	1
nucleus organization (GO:0006997)	38	5	0.95	+	5.29	1
megagametogenesis (GO:0009561)	46	5	1.14	+	4.37	1
positive regulation of innate immune response (GO:0045089)	48	5	1.19	+	4.19	1
positive regulation of immune response (GO:0050778)	50	5	1.24	+	4.02	1
positive regulation of immune system process (GO:0002684)	50	5	1.24	+	4.02	1
positive regulation of defense response (GO:0031349)	62	5	1.54	+	3.24	1
regulation of innate immune response (GO:0045088)	81	5	2.01	+	2.48	1
regulation of multi-organism process (GO:0043900)	83	5	2.06	+	2.42	1
regulation of immune response (GO:0050776)	84	5	2.09	+	2.39	1
regulation of immune system process (GO:0002682)	92	5	2.29	+	2.19	1
regulation of localization (GO:0032879)	93	5	2.31	+	2.16	1
cellular cation homeostasis (GO:0030003)	98	5	2.44	+	2.05	1
plant epidermal cell differentiation (GO:0090627)	99	5	2.46	+	2.03	1
rhythmic process (GO:0048511)	102	5	2.54	+	1.97	1
cellular response to light stimulus (GO:0071482)	104	5	2.59	+	1.93	1
cellular response to radiation (GO:0071478)	107	5	2.66	+	1.88	1
cellular ion homeostasis (GO:0006873)	108	5	2.69	+	1.86	1
proteasomal protein catabolic process (GO:0010498)	115	5	2.86	+	1.75	1
response to gibberellin (GO:0009739)	120	5	2.98	+	1.68	1
dephosphorylation (GO:0016311)	121	5	3.01	+	1.66	1
negative regulation of response to stimulus (GO:0048585)	125	5	3.11	+	1.61	1
vegetative to reproductive phase transition of meristem (GO:0010228)	127	5	3.16	+	1.58	1
RNA splicing (GO:0008380)	128	5	3.18	+	1.57	1
plastid organization (GO:0009657)	136	5	3.38	+	1.48	1
alpha-amino acid biosynthetic process (GO:1901607)	146	5	3.63	+	1.38	1
phospholipid metabolic process (GO:0006644)	150	5	3.73	+	1.34	1
response to salicylic acid (GO:0009751)	152	5	3.78	+	1.32	1
cellular amino acid biosynthetic process (GO:0008652)	163	5	4.05	+	1.23	1
regulation of shoot system development (GO:0048831)	169	5	4.2	+	1.19	1
plant epidermis development (GO:0090558)	172	5	4.28	+	1.17	1
regulation of growth (GO:0040008)	199	5	4.95	+	1.01	1
ion transmembrane transport (GO:0034220)	204	5	5.07	-	0.99	1
regulation of cellular component organization (GO:0051128)	207	5	5.15	-	0.97	1
regulation of cellular protein metabolic process (GO:0032268)	213	5	5.3	-	0.94	1
regulation of hormone levels (GO:0010817)	217	5	5.4	-	0.93	1
cell development (GO:0048468)	218	5	5.42	-	0.92	1
innate immune response (GO:0045087)	230	5	5.72	-	0.87	1
regulation of protein metabolic process (GO:0051246)	233	5	5.79	-	0.86	1
organophosphate biosynthetic process (GO:0090407)	239	5	5.94	-	0.84	1
secondary metabolite biosynthetic process (GO:0044550)	241	5	5.99	-	0.83	1
regulation of transcription from RNA polymerase II promoter (GO:0006357)	246	5	6.12	-	0.82	1
cellular carbohydrate metabolic process (GO:0044262)	278	5	6.91	-	0.72	1
cell cycle (GO:0007049)	290	5	7.21	-	0.69	1
polysaccharide metabolic process (GO:0005976)	329	5	8.18	-	0.61	1
monocarboxylic acid metabolic process (GO:0032787)	352	5	8.75	-	0.57	1
embryo development ending in seed dormancy (GO:0009793)	408	5	10.15	-	0.49	1
embryo development (GO:0009790)	422	5	10.5	-	0.48	1
translation (GO:0006412)	464	5	11.54	-	0.43	1
peptide biosynthetic process (GO:0043043)	468	5	11.64	-	0.43	1
amide biosynthetic process (GO:0043604)	505	5	12.56	-	0.4	1

## Sheet: Analysis1_Fig2_Venn_downAM
Analysis Type:	PANTHER Overrepresentation Test (release 20170413)
Annotation Version and Release Date:	GO Ontology database Released 2017-09-26
Analyzed List:	upload_1 (Arabidopsis thaliana)
Reference List:	Arabidopsis thaliana (all genes in database)
Bonferroni correction:	TRUE
Bonferroni count:	2166
GO biological process complete	Arabidopsis thaliana - REFLIST (27060)	DownAM (1059)	DownAM (expected)	DownAM (over/under)	DownAM (fold Enrichment)	DownAM (P-value)
Unclassified (UNCLASSIFIED)	7962	342	311.59	+	1.1	0
response to stimulus (GO:0050896)	4604	266	180.18	+	1.48	3.78e-08
secondary metabolic process (GO:0019748)	374	42	14.64	+	2.87	6.37e-06
response to stress (GO:0006950)	2619	162	102.5	+	1.58	1.16e-05
oxidation-reduction process (GO:0055114)	1222	90	47.82	+	1.88	3.11e-05
response to chemical (GO:0042221)	2091	128	81.83	+	1.56	0.00101
S-glycoside metabolic process (GO:0016143)	90	16	3.52	+	4.54	0.00201
glucosinolate metabolic process (GO:0019760)	90	16	3.52	+	4.54	0.00201
glycosinolate metabolic process (GO:0019757)	90	16	3.52	+	4.54	0.00201
cell wall organization or biogenesis (GO:0071554)	536	46	20.98	+	2.19	0.00254
sulfur compound metabolic process (GO:0006790)	251	28	9.82	+	2.85	0.003
external encapsulating structure organization (GO:0045229)	426	39	16.67	+	2.34	0.00371
response to abiotic stimulus (GO:0009628)	1492	96	58.39	+	1.64	0.00423
carbohydrate metabolic process (GO:0005975)	788	59	30.84	+	1.91	0.00623
cellular carbohydrate metabolic process (GO:0044262)	278	29	10.88	+	2.67	0.00709
glycosyl compound metabolic process (GO:1901657)	194	23	7.59	+	3.03	0.00974
S-glycoside biosynthetic process (GO:0016144)	31	9	1.21	+	7.42	0.0112
glucosinolate biosynthetic process (GO:0019761)	31	9	1.21	+	7.42	0.0112
glycosinolate biosynthetic process (GO:0019758)	31	9	1.21	+	7.42	0.0112
secondary metabolite biosynthetic process (GO:0044550)	241	26	9.43	+	2.76	0.0126
cell wall organization (GO:0071555)	402	36	15.73	+	2.29	0.0147
hydrogen peroxide catabolic process (GO:0042744)	73	13	2.86	+	4.55	0.0202
response to organic substance (GO:0010033)	1466	91	57.37	+	1.59	0.031
defense response (GO:0006952)	1225	79	47.94	+	1.65	0.0327
hydrogen peroxide metabolic process (GO:0042743)	77	13	3.01	+	4.31	0.035
cellular polysaccharide metabolic process (GO:0044264)	198	22	7.75	+	2.84	0.0413
reactive oxygen species metabolic process (GO:0072593)	103	15	4.03	+	3.72	0.0446
small molecule metabolic process (GO:0044281)	1195	76	46.77	+	1.63	0.0745
response to oxygen-containing compound (GO:1901700)	1139	73	44.58	+	1.64	0.0837
response to hormone (GO:0009725)	1202	76	47.04	+	1.62	0.0897
response to endogenous stimulus (GO:0009719)	1209	76	47.31	+	1.61	0.108
cellular glucan metabolic process (GO:0006073)	153	18	5.99	+	3.01	0.113
glucan metabolic process (GO:0044042)	153	18	5.99	+	3.01	0.113
response to insect (GO:0009625)	24	7	0.94	+	7.45	0.121
metabolic process (GO:0008152)	8032	373	314.33	+	1.19	0.126
sulfur compound biosynthetic process (GO:0044272)	127	16	4.97	+	3.22	0.132
polysaccharide metabolic process (GO:0005976)	329	29	12.88	+	2.25	0.146
response to acid chemical (GO:0001101)	882	59	34.52	+	1.71	0.151
glucan catabolic process (GO:0009251)	25	7	0.98	+	7.15	0.155
oxoacid metabolic process (GO:0043436)	847	57	33.15	+	1.72	0.171
organic acid metabolic process (GO:0006082)	849	57	33.23	+	1.72	0.181
protein localization (GO:0008104)	497	5	19.45	-	0.26	0.214
response to inorganic substance (GO:0010035)	682	48	26.69	+	1.8	0.224
response to water (GO:0009415)	240	23	9.39	+	2.45	0.246
amide transport (GO:0042886)	533	6	20.86	-	0.29	0.266
cellular response to chemical stimulus (GO:0070887)	845	56	33.07	+	1.69	0.289
peptide transport (GO:0015833)	528	6	20.66	-	0.29	0.308
response to ethylene (GO:0009723)	229	22	8.96	+	2.45	0.331
establishment of protein localization (GO:0045184)	474	5	18.55	-	0.27	0.426
cellular polysaccharide catabolic process (GO:0044247)	30	7	1.17	+	5.96	0.471
lipid transport (GO:0006869)	148	16	5.79	+	2.76	0.724
response to wounding (GO:0009611)	179	18	7.01	+	2.57	0.748
response to cold (GO:0009409)	277	24	10.84	+	2.21	0.758
toxin metabolic process (GO:0009404)	55	9	2.15	+	4.18	0.854
catabolic process (GO:0009056)	1112	67	43.52	+	1.54	0.935
glycosyl compound biosynthetic process (GO:1901659)	68	10	2.66	+	3.76	0.95
response to oxidative stress (GO:0006979)	352	28	13.78	+	2.03	0.982
biological_process (GO:0008150)	19098	717	747.41	-	0.96	1
cellular process (GO:0009987)	8477	376	331.75	+	1.13	1
organic substance metabolic process (GO:0071704)	6816	292	266.75	+	1.09	1
cellular metabolic process (GO:0044237)	6383	281	249.8	+	1.12	1
primary metabolic process (GO:0044238)	6353	256	248.63	+	1.03	1
nitrogen compound metabolic process (GO:0006807)	5359	190	209.73	-	0.91	1
biological regulation (GO:0065007)	4251	178	166.36	+	1.07	1
macromolecule metabolic process (GO:0043170)	4830	173	189.02	-	0.92	1
biosynthetic process (GO:0009058)	3580	162	140.1	+	1.16	1
regulation of biological process (GO:0050789)	3875	159	151.65	+	1.05	1
cellular macromolecule metabolic process (GO:0044260)	4370	153	171.02	-	0.89	1
organic substance biosynthetic process (GO:1901576)	3361	146	131.53	+	1.11	1
regulation of cellular process (GO:0050794)	3544	141	138.7	+	1.02	1
cellular biosynthetic process (GO:0044249)	3278	140	128.29	+	1.09	1
organic cyclic compound metabolic process (GO:1901360)	3047	117	119.25	-	0.98	1
organonitrogen compound metabolic process (GO:1901564)	3312	116	129.62	-	0.89	1
cellular aromatic compound metabolic process (GO:0006725)	2927	108	114.55	-	0.94	1
cellular nitrogen compound metabolic process (GO:0034641)	3216	106	125.86	-	0.84	1
heterocycle metabolic process (GO:0046483)	2818	102	110.28	-	0.92	1
developmental process (GO:0032502)	2332	101	91.26	+	1.11	1
cellular response to stimulus (GO:0051716)	1976	100	77.33	+	1.29	1
anatomical structure development (GO:0048856)	2181	90	85.35	+	1.05	1
organic cyclic compound biosynthetic process (GO:1901362)	2019	89	79.01	+	1.13	1
multicellular organismal process (GO:0032501)	2134	89	83.51	+	1.07	1
nucleobase-containing compound metabolic process (GO:0006139)	2581	88	101.01	-	0.87	1
multicellular organism development (GO:0007275)	1961	83	76.74	+	1.08	1
aromatic compound biosynthetic process (GO:0019438)	1898	82	74.28	+	1.1	1
cellular nitrogen compound biosynthetic process (GO:0044271)	2289	82	89.58	-	0.92	1
regulation of metabolic process (GO:0019222)	2433	82	95.22	-	0.86	1
heterocycle biosynthetic process (GO:0018130)	1832	81	71.7	+	1.13	1
regulation of cellular metabolic process (GO:0031323)	2282	81	89.31	-	0.91	1
macromolecule biosynthetic process (GO:0009059)	2273	80	88.95	-	0.9	1
cell communication (GO:0007154)	1553	78	60.78	+	1.28	1
regulation of cellular biosynthetic process (GO:0031326)	2103	76	82.3	-	0.92	1
regulation of biosynthetic process (GO:0009889)	2120	76	82.97	-	0.92	1
regulation of nitrogen compound metabolic process (GO:0051171)	2186	76	85.55	-	0.89	1
regulation of primary metabolic process (GO:0080090)	2219	76	86.84	-	0.88	1
cellular macromolecule biosynthetic process (GO:0034645)	2233	76	87.39	-	0.87	1
regulation of macromolecule metabolic process (GO:0060255)	2296	76	89.85	-	0.85	1
cellular component organization or biogenesis (GO:0071840)	1845	75	72.2	+	1.04	1
regulation of gene expression (GO:0010468)	2182	75	85.39	-	0.88	1
regulation of cellular macromolecule biosynthetic process (GO:2000112)	2056	74	80.46	-	0.92	1
regulation of macromolecule biosynthetic process (GO:0010556)	2057	74	80.5	-	0.92	1
nucleic acid metabolic process (GO:0090304)	2263	74	88.56	-	0.84	1
localization (GO:0051179)	1817	73	71.11	+	1.03	1
regulation of RNA metabolic process (GO:0051252)	1955	73	76.51	-	0.95	1
regulation of nucleobase-containing compound metabolic process (GO:0019219)	1990	73	77.88	-	0.94	1
protein metabolic process (GO:0019538)	2507	73	98.11	-	0.74	1
signal transduction (GO:0007165)	1373	72	53.73	+	1.34	1
signaling (GO:0023052)	1401	72	54.83	+	1.31	1
cellular component organization (GO:0016043)	1658	72	64.89	+	1.11	1
regulation of transcription, DNA-templated (GO:0006355)	1931	72	75.57	-	0.95	1
regulation of RNA biosynthetic process (GO:2001141)	1932	72	75.61	-	0.95	1
regulation of nucleic acid-templated transcription (GO:1903506)	1932	72	75.61	-	0.95	1
phosphorus metabolic process (GO:0006793)	1447	71	56.63	+	1.25	1
nucleobase-containing compound biosynthetic process (GO:0034654)	1662	70	65.04	+	1.08	1
transport (GO:0006810)	1738	69	68.02	+	1.01	1
establishment of localization (GO:0051234)	1754	69	68.64	+	1.01	1
RNA metabolic process (GO:0016070)	1984	69	77.64	-	0.89	1
gene expression (GO:0010467)	2325	68	90.99	-	0.75	1
phosphate-containing compound metabolic process (GO:0006796)	1397	67	54.67	+	1.23	1
response to external stimulus (GO:0009605)	1222	66	47.82	+	1.38	1
multi-organism process (GO:0051704)	1285	66	50.29	+	1.31	1
system development (GO:0048731)	1367	63	53.5	+	1.18	1
nucleic acid-templated transcription (GO:0097659)	1493	63	58.43	+	1.08	1
transcription, DNA-templated (GO:0006351)	1493	63	58.43	+	1.08	1
RNA biosynthetic process (GO:0032774)	1495	63	58.51	+	1.08	1
cellular protein metabolic process (GO:0044267)	2177	62	85.2	-	0.73	1
macromolecule modification (GO:0043412)	1762	60	68.96	-	0.87	1
protein modification process (GO:0036211)	1567	57	61.32	-	0.93	1
cellular protein modification process (GO:0006464)	1567	57	61.32	-	0.93	1
response to biotic stimulus (GO:0009607)	995	56	38.94	+	1.44	1
response to other organism (GO:0051707)	954	52	37.34	+	1.39	1
response to external biotic stimulus (GO:0043207)	956	52	37.41	+	1.39	1
cellular catabolic process (GO:0044248)	793	50	31.03	+	1.61	1
cellular response to organic substance (GO:0071310)	738	48	28.88	+	1.66	1
phosphorylation (GO:0016310)	1019	48	39.88	+	1.2	1
organic substance catabolic process (GO:1901575)	946	47	37.02	+	1.27	1
carboxylic acid metabolic process (GO:0019752)	739	45	28.92	+	1.56	1
reproductive process (GO:0022414)	1250	45	48.92	-	0.92	1
reproduction (GO:0000003)	1257	45	49.19	-	0.91	1
lipid metabolic process (GO:0006629)	774	43	30.29	+	1.42	1
cellular response to hormone stimulus (GO:0032870)	640	41	25.05	+	1.64	1
cellular response to endogenous stimulus (GO:0071495)	647	41	25.32	+	1.62	1
regulation of biological quality (GO:0065008)	711	41	27.83	+	1.47	1
plant organ development (GO:0099402)	701	40	27.43	+	1.46	1
post-embryonic development (GO:0009791)	1108	38	43.36	-	0.88	1
carbohydrate derivative metabolic process (GO:1901135)	547	37	21.41	+	1.73	1
developmental process involved in reproduction (GO:0003006)	1098	37	42.97	-	0.86	1
hormone-mediated signaling pathway (GO:0009755)	603	36	23.6	+	1.53	1
defense response to other organism (GO:0098542)	720	36	28.18	+	1.28	1
organic substance transport (GO:0071702)	910	36	35.61	+	1.01	1
cellular developmental process (GO:0048869)	709	35	27.75	+	1.26	1
protein phosphorylation (GO:0006468)	670	34	26.22	+	1.3	1
organonitrogen compound biosynthetic process (GO:1901566)	1019	33	39.88	-	0.83	1
reproductive system development (GO:0061458)	945	32	36.98	-	0.87	1
reproductive structure development (GO:0048608)	945	32	36.98	-	0.87	1
small molecule biosynthetic process (GO:0044283)	481	31	18.82	+	1.65	1
response to lipid (GO:0033993)	559	30	21.88	+	1.37	1
cell differentiation (GO:0030154)	567	30	22.19	+	1.35	1
response to temperature stimulus (GO:0009266)	405	29	15.85	+	1.83	1
cellular response to oxygen-containing compound (GO:1901701)	443	29	17.34	+	1.67	1
anatomical structure morphogenesis (GO:0009653)	626	29	24.5	+	1.18	1
cellular component biogenesis (GO:0044085)	691	29	27.04	+	1.07	1
organic acid biosynthetic process (GO:0016053)	399	28	15.61	+	1.79	1
carboxylic acid biosynthetic process (GO:0046394)	399	28	15.61	+	1.79	1
monocarboxylic acid metabolic process (GO:0032787)	352	27	13.78	+	1.96	1
response to osmotic stress (GO:0006970)	447	27	17.49	+	1.54	1
response to light stimulus (GO:0009416)	563	27	22.03	+	1.23	1
response to radiation (GO:0009314)	582	27	22.78	+	1.19	1
cellular response to stress (GO:0033554)	586	27	22.93	+	1.18	1
shoot system development (GO:0048367)	620	27	24.26	+	1.11	1
positive regulation of biological process (GO:0048518)	651	27	25.48	+	1.06	1
response to salt stress (GO:0009651)	403	26	15.77	+	1.65	1
intracellular signal transduction (GO:0035556)	452	26	17.69	+	1.47	1
macromolecule localization (GO:0033036)	695	26	27.2	-	0.96	1
cellular response to acid chemical (GO:0071229)	343	25	13.42	+	1.86	1
homeostatic process (GO:0042592)	390	25	15.26	+	1.64	1
cellular lipid metabolic process (GO:0044255)	498	25	19.49	+	1.28	1
ion transport (GO:0006811)	515	25	20.15	+	1.24	1
response to metal ion (GO:0010038)	364	24	14.25	+	1.68	1
negative regulation of biological process (GO:0048519)	590	24	23.09	+	1.04	1
root system development (GO:0022622)	338	23	13.23	+	1.74	1
root development (GO:0048364)	338	23	13.23	+	1.74	1
response to bacterium (GO:0009617)	342	23	13.38	+	1.72	1
negative regulation of cellular process (GO:0048523)	385	22	15.07	+	1.46	1
organelle organization (GO:0006996)	863	22	33.77	-	0.65	1
chemical homeostasis (GO:0048878)	253	21	9.9	+	2.12	1
response to abscisic acid (GO:0009737)	406	21	15.89	+	1.32	1
response to alcohol (GO:0097305)	410	21	16.05	+	1.31	1
lipid biosynthetic process (GO:0008610)	420	21	16.44	+	1.28	1
positive regulation of cellular process (GO:0048522)	501	21	19.61	+	1.07	1
macromolecule catabolic process (GO:0009057)	537	21	21.02	-	1	1
response to water deprivation (GO:0009414)	232	20	9.08	+	2.2	1
response to organic cyclic compound (GO:0014070)	271	20	10.61	+	1.89	1
regulation of developmental process (GO:0050793)	493	20	19.29	+	1.04	1
defense response to bacterium (GO:0042742)	267	19	10.45	+	1.82	1
carbohydrate derivative biosynthetic process (GO:1901137)	268	19	10.49	+	1.81	1
tissue development (GO:0009888)	375	19	14.68	+	1.29	1
carbohydrate biosynthetic process (GO:0016051)	241	18	9.43	+	1.91	1
cellular response to lipid (GO:0071396)	285	18	11.15	+	1.61	1
response to auxin (GO:0009733)	295	18	11.54	+	1.56	1
phyllome development (GO:0048827)	368	18	14.4	+	1.25	1
regulation of response to stimulus (GO:0048583)	403	18	15.77	+	1.14	1
organophosphate metabolic process (GO:0019637)	420	18	16.44	+	1.1	1
response to fungus (GO:0009620)	487	18	19.06	-	0.94	1
proteolysis (GO:0006508)	673	18	26.34	-	0.68	1
response to jasmonic acid (GO:0009753)	172	17	6.73	+	2.53	1
innate immune response (GO:0045087)	230	17	9	+	1.89	1
immune response (GO:0006955)	235	17	9.2	+	1.85	1
negative regulation of cellular metabolic process (GO:0031324)	256	17	10.02	+	1.7	1
immune system process (GO:0002376)	264	17	10.33	+	1.65	1
plant organ morphogenesis (GO:1905392)	283	17	11.08	+	1.53	1
negative regulation of metabolic process (GO:0009892)	357	17	13.97	+	1.22	1
lipid localization (GO:0010876)	163	16	6.38	+	2.51	1
monocarboxylic acid biosynthetic process (GO:0072330)	187	16	7.32	+	2.19	1
negative regulation of cellular biosynthetic process (GO:0031327)	208	16	8.14	+	1.97	1
negative regulation of biosynthetic process (GO:0009890)	212	16	8.3	+	1.93	1
response to nitrogen compound (GO:1901698)	223	16	8.73	+	1.83	1
alpha-amino acid metabolic process (GO:1901605)	229	16	8.96	+	1.79	1
cellular amino acid metabolic process (GO:0006520)	318	16	12.45	+	1.29	1
growth (GO:0040007)	342	16	13.38	+	1.2	1
regulation of multicellular organismal development (GO:2000026)	343	16	13.42	+	1.19	1
regulation of multicellular organismal process (GO:0051239)	386	16	15.11	+	1.06	1
fruit development (GO:0010154)	549	16	21.49	-	0.74	1
cellular response to ethylene stimulus (GO:0071369)	146	15	5.71	+	2.63	1
negative regulation of macromolecule biosynthetic process (GO:0010558)	197	15	7.71	+	1.95	1
organic hydroxy compound metabolic process (GO:1901615)	199	15	7.79	+	1.93	1
regulation of hormone levels (GO:0010817)	217	15	8.49	+	1.77	1
negative regulation of nitrogen compound metabolic process (GO:0051172)	231	15	9.04	+	1.66	1
developmental growth (GO:0048589)	271	15	10.61	+	1.41	1
negative regulation of macromolecule metabolic process (GO:0010605)	325	15	12.72	+	1.18	1
positive regulation of cellular metabolic process (GO:0031325)	376	15	14.71	+	1.02	1
cellular component assembly (GO:0022607)	384	15	15.03	-	1	1
positive regulation of metabolic process (GO:0009893)	406	15	15.89	-	0.94	1
protein modification by small protein conjugation (GO:0032446)	461	15	18.04	-	0.83	1
organonitrogen compound catabolic process (GO:1901565)	480	15	18.78	-	0.8	1
protein modification by small protein conjugation or removal (GO:0070647)	513	15	20.08	-	0.75	1
seed development (GO:0048316)	518	15	20.27	-	0.74	1
cellular carbohydrate biosynthetic process (GO:0034637)	162	14	6.34	+	2.21	1
phosphorelay signal transduction system (GO:0000160)	164	14	6.42	+	2.18	1
cell wall biogenesis (GO:0042546)	168	14	6.57	+	2.13	1
plant-type cell wall organization or biogenesis (GO:0071669)	182	14	7.12	+	1.97	1
carbohydrate catabolic process (GO:0016052)	194	14	7.59	+	1.84	1
pollen development (GO:0009555)	221	14	8.65	+	1.62	1
gametophyte development (GO:0048229)	299	14	11.7	+	1.2	1
defense response to fungus (GO:0050832)	423	14	16.55	-	0.85	1
protein ubiquitination (GO:0016567)	441	14	17.26	-	0.81	1
transmembrane transport (GO:0055085)	494	14	19.33	-	0.72	1
ethylene-activated signaling pathway (GO:0009873)	131	13	5.13	+	2.54	1
cell wall modification (GO:0042545)	135	13	5.28	+	2.46	1
response to salicylic acid (GO:0009751)	152	13	5.95	+	2.19	1
negative regulation of RNA biosynthetic process (GO:1902679)	163	13	6.38	+	2.04	1
negative regulation of nucleic acid-templated transcription (GO:1903507)	163	13	6.38	+	2.04	1
negative regulation of RNA metabolic process (GO:0051253)	167	13	6.54	+	1.99	1
root morphogenesis (GO:0010015)	169	13	6.61	+	1.97	1
ion homeostasis (GO:0050801)	176	13	6.89	+	1.89	1
negative regulation of nucleobase-containing compound metabolic process (GO:0045934)	178	13	6.97	+	1.87	1
fatty acid metabolic process (GO:0006631)	182	13	7.12	+	1.83	1
lipid catabolic process (GO:0016042)	187	13	7.32	+	1.78	1
leaf development (GO:0048366)	246	13	9.63	+	1.35	1
cofactor metabolic process (GO:0051186)	280	13	10.96	+	1.19	1
cell growth (GO:0016049)	290	13	11.35	+	1.15	1
flower development (GO:0009908)	369	13	14.44	-	0.9	1
reproductive shoot system development (GO:0090567)	382	13	14.95	-	0.87	1
nitrogen compound transport (GO:0071705)	674	13	26.38	-	0.49	1
response to toxic substance (GO:0009636)	102	12	3.99	+	3.01	1
polysaccharide catabolic process (GO:0000272)	129	12	5.05	+	2.38	1
polysaccharide biosynthetic process (GO:0000271)	150	12	5.87	+	2.04	1
response to organonitrogen compound (GO:0010243)	151	12	5.91	+	2.03	1
negative regulation of cellular macromolecule biosynthetic process (GO:2000113)	183	12	7.16	+	1.68	1
anion transport (GO:0006820)	199	12	7.79	+	1.54	1
developmental growth involved in morphogenesis (GO:0060560)	235	12	9.2	+	1.3	1
regulation of transcription from RNA polymerase II promoter (GO:0006357)	246	12	9.63	+	1.25	1
response to cadmium ion (GO:0046686)	261	12	10.21	+	1.17	1
negative regulation of gene expression (GO:0010629)	273	12	10.68	+	1.12	1
cell cycle (GO:0007049)	290	12	11.35	+	1.06	1
cation transport (GO:0006812)	296	12	11.58	+	1.04	1
positive regulation of cellular biosynthetic process (GO:0031328)	297	12	11.62	+	1.03	1
positive regulation of biosynthetic process (GO:0009891)	307	12	12.01	-	1	1
positive regulation of nitrogen compound metabolic process (GO:0051173)	349	12	13.66	-	0.88	1
response to chitin (GO:0010200)	108	11	4.23	+	2.6	1
aging (GO:0007568)	117	11	4.58	+	2.4	1
alpha-amino acid biosynthetic process (GO:1901607)	146	11	5.71	+	1.93	1
anatomical structure formation involved in morphogenesis (GO:0048646)	148	11	5.79	+	1.9	1
cellular amino acid biosynthetic process (GO:0008652)	163	11	6.38	+	1.72	1
cell surface receptor signaling pathway (GO:0007166)	168	11	6.57	+	1.67	1
cellular response to abscisic acid stimulus (GO:0071215)	170	11	6.65	+	1.65	1
cellular response to alcohol (GO:0097306)	170	11	6.65	+	1.65	1
metal ion transport (GO:0030001)	217	11	8.49	+	1.3	1
generation of precursor metabolites and energy (GO:0006091)	253	11	9.9	+	1.11	1
nucleobase-containing small molecule metabolic process (GO:0055086)	279	11	10.92	+	1.01	1
cellular component morphogenesis (GO:0032989)	287	11	11.23	-	0.98	1
positive regulation of nucleobase-containing compound metabolic process (GO:0045935)	288	11	11.27	-	0.98	1
positive regulation of macromolecule metabolic process (GO:0010604)	361	11	14.13	-	0.78	1
cellular localization (GO:0051641)	519	11	20.31	-	0.54	1
programmed cell death (GO:0012501)	89	10	3.48	+	2.87	1
fatty acid biosynthetic process (GO:0006633)	119	10	4.66	+	2.15	1
cell death (GO:0008219)	121	10	4.74	+	2.11	1
cellular polysaccharide biosynthetic process (GO:0033692)	124	10	4.85	+	2.06	1
hormone metabolic process (GO:0042445)	125	10	4.89	+	2.04	1
defense response, incompatible interaction (GO:0009814)	129	10	5.05	+	1.98	1
cell wall macromolecule metabolic process (GO:0044036)	132	10	5.17	+	1.94	1
negative regulation of transcription, DNA-templated (GO:0045892)	149	10	5.83	+	1.71	1
abscisic acid-activated signaling pathway (GO:0009738)	160	10	6.26	+	1.6	1
plant epidermis development (GO:0090558)	172	10	6.73	+	1.49	1
cell cycle process (GO:0022402)	214	10	8.37	+	1.19	1
cell development (GO:0048468)	218	10	8.53	+	1.17	1
methylation (GO:0032259)	227	10	8.88	+	1.13	1
positive regulation of RNA biosynthetic process (GO:1902680)	262	10	10.25	-	0.98	1
positive regulation of nucleic acid-templated transcription (GO:1903508)	262	10	10.25	-	0.98	1
positive regulation of RNA metabolic process (GO:0051254)	268	10	10.49	-	0.95	1
positive regulation of macromolecule biosynthetic process (GO:0010557)	282	10	11.04	-	0.91	1
interspecies interaction between organisms (GO:0044419)	327	10	12.8	-	0.78	1
plant organ senescence (GO:0090693)	67	9	2.62	+	3.43	1
leaf senescence (GO:0010150)	67	9	2.62	+	3.43	1
detoxification (GO:0098754)	72	9	2.82	+	3.19	1
monosaccharide metabolic process (GO:0005996)	82	9	3.21	+	2.8	1
hemicellulose metabolic process (GO:0010410)	87	9	3.4	+	2.64	1
hormone biosynthetic process (GO:0042446)	94	9	3.68	+	2.45	1
transmembrane receptor protein tyrosine kinase signaling pathway (GO:0007169)	100	9	3.91	+	2.3	1
cell wall polysaccharide metabolic process (GO:0010383)	100	9	3.91	+	2.3	1
enzyme linked receptor protein signaling pathway (GO:0007167)	101	9	3.95	+	2.28	1
anatomical structure maturation (GO:0071695)	116	9	4.54	+	1.98	1
organic anion transport (GO:0015711)	122	9	4.77	+	1.89	1
cellular response to organic cyclic compound (GO:0071407)	131	9	5.13	+	1.76	1
developmental maturation (GO:0021700)	132	9	5.17	+	1.74	1
post-embryonic plant organ development (GO:0090696)	135	9	5.28	+	1.7	1
organic hydroxy compound biosynthetic process (GO:1901617)	139	9	5.44	+	1.65	1
inorganic ion homeostasis (GO:0098771)	159	9	6.22	+	1.45	1
regulation of signal transduction (GO:0009966)	168	9	6.57	+	1.37	1
regulation of signaling (GO:0023051)	171	9	6.69	+	1.34	1
regulation of cell communication (GO:0010646)	174	9	6.81	+	1.32	1
response to cytokinin (GO:0009735)	190	9	7.44	+	1.21	1
coenzyme metabolic process (GO:0006732)	202	9	7.91	+	1.14	1
ion transmembrane transport (GO:0034220)	204	9	7.98	+	1.13	1
cell division (GO:0051301)	208	9	8.14	+	1.11	1
unidimensional cell growth (GO:0009826)	209	9	8.18	+	1.1	1
regulation of response to stress (GO:0080134)	223	9	8.73	+	1.03	1
nucleotide metabolic process (GO:0009117)	238	9	9.31	-	0.97	1
nucleoside phosphate metabolic process (GO:0006753)	241	9	9.43	-	0.95	1
regulation of post-embryonic development (GO:0048580)	256	9	10.02	-	0.9	1
positive regulation of transcription, DNA-templated (GO:0045893)	261	9	10.21	-	0.88	1
cell morphogenesis (GO:0000902)	263	9	10.29	-	0.87	1
positive regulation of gene expression (GO:0010628)	288	9	11.27	-	0.8	1
chromosome organization (GO:0051276)	341	9	13.35	-	0.67	1
cellular macromolecule catabolic process (GO:0044265)	390	9	15.26	-	0.59	1
disaccharide metabolic process (GO:0005984)	50	8	1.96	+	4.09	1
oligosaccharide metabolic process (GO:0009311)	65	8	2.54	+	3.14	1
indole-containing compound metabolic process (GO:0042430)	70	8	2.74	+	2.92	1
root epidermal cell differentiation (GO:0010053)	85	8	3.33	+	2.4	1
plant-type cell wall organization (GO:0009664)	97	8	3.8	+	2.11	1
steroid metabolic process (GO:0008202)	98	8	3.84	+	2.09	1
plant epidermal cell differentiation (GO:0090627)	99	8	3.87	+	2.06	1
organic acid transport (GO:0015849)	99	8	3.87	+	2.06	1
carboxylic acid transport (GO:0046942)	99	8	3.87	+	2.06	1
pigment biosynthetic process (GO:0046148)	100	8	3.91	+	2.04	1
sexual reproduction (GO:0019953)	109	8	4.27	+	1.88	1
multi-organism reproductive process (GO:0044703)	113	8	4.42	+	1.81	1
pigment metabolic process (GO:0042440)	119	8	4.66	+	1.72	1
cellular response to extracellular stimulus (GO:0031668)	124	8	4.85	+	1.65	1
cellular response to external stimulus (GO:0071496)	128	8	5.01	+	1.6	1
aromatic compound catabolic process (GO:0019439)	130	8	5.09	+	1.57	1
response to extracellular stimulus (GO:0009991)	137	8	5.36	+	1.49	1
organic cyclic compound catabolic process (GO:1901361)	138	8	5.4	+	1.48	1
phospholipid metabolic process (GO:0006644)	150	8	5.87	+	1.36	1
cation homeostasis (GO:0055080)	153	8	5.99	+	1.34	1
photosynthesis (GO:0015979)	157	8	6.14	+	1.3	1
regulation of defense response (GO:0031347)	173	8	6.77	+	1.18	1
cellular response to auxin stimulus (GO:0071365)	177	8	6.93	+	1.15	1
regulation of growth (GO:0040008)	199	8	7.79	+	1.03	1
cellular homeostasis (GO:0019725)	224	8	8.77	-	0.91	1
cellular macromolecule localization (GO:0070727)	338	8	13.23	-	0.6	1
embryo development (GO:0009790)	422	8	16.52	-	0.48	1
cellular amide metabolic process (GO:0043603)	547	8	21.41	-	0.37	1
cellular carbohydrate catabolic process (GO:0044275)	41	7	1.6	+	4.36	1
starch metabolic process (GO:0005982)	44	7	1.72	+	4.07	1
plant-type hypersensitive response (GO:0009626)	63	7	2.47	+	2.84	1
host programmed cell death induced by symbiont (GO:0034050)	64	7	2.5	+	2.79	1
trichoblast differentiation (GO:0010054)	70	7	2.74	+	2.56	1
divalent inorganic cation transport (GO:0072511)	74	7	2.9	+	2.42	1
lateral root development (GO:0048527)	85	7	3.33	+	2.1	1
post-embryonic plant organ morphogenesis (GO:0090697)	92	7	3.6	+	1.94	1
regulation of localization (GO:0032879)	93	7	3.64	+	1.92	1
post-embryonic root development (GO:0048528)	94	7	3.68	+	1.9	1
small molecule catabolic process (GO:0044282)	110	7	4.3	+	1.63	1
plant-type cell wall biogenesis (GO:0009832)	110	7	4.3	+	1.63	1
metal ion homeostasis (GO:0055065)	117	7	4.58	+	1.53	1
pectin metabolic process (GO:0045488)	122	7	4.77	+	1.47	1
cytoskeleton organization (GO:0007010)	122	7	4.77	+	1.47	1
galacturonan metabolic process (GO:0010393)	123	7	4.81	+	1.45	1
vegetative to reproductive phase transition of meristem (GO:0010228)	127	7	4.97	+	1.41	1
developmental cell growth (GO:0048588)	131	7	5.13	+	1.37	1
post-embryonic plant morphogenesis (GO:0090698)	138	7	5.4	+	1.3	1
response to red or far red light (GO:0009639)	169	7	6.61	+	1.06	1
organophosphate biosynthetic process (GO:0090407)	239	7	9.35	-	0.75	1
proteolysis involved in cellular protein catabolic process (GO:0051603)	320	7	12.52	-	0.56	1
cellular protein catabolic process (GO:0044257)	328	7	12.84	-	0.55	1
protein catabolic process (GO:0030163)	344	7	13.46	-	0.52	1
DNA metabolic process (GO:0006259)	371	7	14.52	-	0.48	1
embryo development ending in seed dormancy (GO:0009793)	408	7	15.97	-	0.44	1
polysaccharide localization (GO:0033037)	26	6	1.02	+	5.9	1
toxin catabolic process (GO:0009407)	43	6	1.68	+	3.57	1
secondary metabolite catabolic process (GO:0090487)	43	6	1.68	+	3.57	1
hyperosmotic salinity response (GO:0042538)	45	6	1.76	+	3.41	1
glutamine family amino acid metabolic process (GO:0009064)	51	6	2	+	3.01	1
hyperosmotic response (GO:0006972)	51	6	2	+	3.01	1
hexose metabolic process (GO:0019318)	52	6	2.04	+	2.95	1
xyloglucan metabolic process (GO:0010411)	55	6	2.15	+	2.79	1
flavonoid biosynthetic process (GO:0009813)	59	6	2.31	+	2.6	1
response to nematode (GO:0009624)	60	6	2.35	+	2.56	1
dicarboxylic acid metabolic process (GO:0043648)	62	6	2.43	+	2.47	1
flavonoid metabolic process (GO:0009812)	67	6	2.62	+	2.29	1
symbiosis, encompassing mutualism through parasitism (GO:0044403)	70	6	2.74	+	2.19	1
divalent metal ion transport (GO:0070838)	72	6	2.82	+	2.13	1
regulation of transport (GO:0051049)	73	6	2.86	+	2.1	1
glucan biosynthetic process (GO:0009250)	82	6	3.21	+	1.87	1
organic acid catabolic process (GO:0016054)	89	6	3.48	+	1.72	1
carboxylic acid catabolic process (GO:0046395)	89	6	3.48	+	1.72	1
cellular response to starvation (GO:0009267)	91	6	3.56	+	1.68	1
carbohydrate transport (GO:0008643)	91	6	3.56	+	1.68	1
response to UV (GO:0009411)	95	6	3.72	+	1.61	1
response to starvation (GO:0042594)	95	6	3.72	+	1.61	1
cellular response to nutrient levels (GO:0031669)	98	6	3.84	+	1.56	1
rhythmic process (GO:0048511)	102	6	3.99	+	1.5	1
mitotic cell cycle process (GO:1903047)	103	6	4.03	+	1.49	1
response to karrikin (GO:0080167)	103	6	4.03	+	1.49	1
multicellular organismal reproductive process (GO:0048609)	106	6	4.15	+	1.45	1
mitotic cell cycle (GO:0000278)	108	6	4.23	+	1.42	1
heterocycle catabolic process (GO:0046700)	109	6	4.27	+	1.41	1
cellular nitrogen compound catabolic process (GO:0044270)	109	6	4.27	+	1.41	1
response to nutrient levels (GO:0031667)	110	6	4.3	+	1.39	1
multicellular organism reproduction (GO:0032504)	111	6	4.34	+	1.38	1
response to light intensity (GO:0009642)	112	6	4.38	+	1.37	1
organelle fission (GO:0048285)	112	6	4.38	+	1.37	1
phenylpropanoid metabolic process (GO:0009698)	123	6	4.81	+	1.25	1
inorganic cation transmembrane transport (GO:0098662)	130	6	5.09	+	1.18	1
response to reactive oxygen species (GO:0000302)	135	6	5.28	+	1.14	1
cation transmembrane transport (GO:0098655)	137	6	5.36	+	1.12	1
isoprenoid metabolic process (GO:0006720)	148	6	5.79	+	1.04	1
inorganic ion transmembrane transport (GO:0098660)	149	6	5.83	+	1.03	1
cofactor biosynthetic process (GO:0051188)	165	6	6.46	-	0.93	1
regulation of molecular function (GO:0065009)	166	6	6.5	-	0.92	1
auxin-activated signaling pathway (GO:0009734)	166	6	6.5	-	0.92	1
ribose phosphate metabolic process (GO:0019693)	187	6	7.32	-	0.82	1
floral organ development (GO:0048437)	194	6	7.59	-	0.79	1
macromolecular complex subunit organization (GO:0043933)	302	6	11.82	-	0.51	1
callose localization (GO:0052545)	25	5	0.98	+	5.11	1
brassinosteroid metabolic process (GO:0016131)	34	5	1.33	+	3.76	1
regulation of cell division (GO:0051302)	34	5	1.33	+	3.76	1
lipid homeostasis (GO:0055088)	35	5	1.37	+	3.65	1
cellular response to inorganic substance (GO:0071241)	35	5	1.37	+	3.65	1
phytosteroid metabolic process (GO:0016128)	37	5	1.45	+	3.45	1
cold acclimation (GO:0009631)	38	5	1.49	+	3.36	1
root hair elongation (GO:0048767)	39	5	1.53	+	3.28	1
extracellular structure organization (GO:0043062)	40	5	1.57	+	3.19	1
extracellular matrix organization (GO:0030198)	40	5	1.57	+	3.19	1
cellular response to salicylic acid stimulus (GO:0071446)	43	5	1.68	+	2.97	1
auxin biosynthetic process (GO:0009851)	43	5	1.68	+	2.97	1
regulation of stomatal movement (GO:0010119)	48	5	1.88	+	2.66	1
indole-containing compound biosynthetic process (GO:0042435)	49	5	1.92	+	2.61	1
lateral root morphogenesis (GO:0010102)	49	5	1.92	+	2.61	1
cellular response to phosphate starvation (GO:0016036)	50	5	1.96	+	2.56	1
post-embryonic root morphogenesis (GO:0010101)	50	5	1.96	+	2.56	1
serine family amino acid metabolic process (GO:0009069)	52	5	2.04	+	2.46	1
root hair cell development (GO:0080147)	55	5	2.15	+	2.32	1
auxin metabolic process (GO:0009850)	59	5	2.31	+	2.17	1
microtubule cytoskeleton organization (GO:0000226)	60	5	2.35	+	2.13	1
carbohydrate derivative catabolic process (GO:1901136)	60	5	2.35	+	2.13	1
amino acid transport (GO:0006865)	61	5	2.39	+	2.09	1
cellular response to oxidative stress (GO:0034599)	65	5	2.54	+	1.97	1
root hair cell differentiation (GO:0048765)	66	5	2.58	+	1.94	1
trichoblast maturation (GO:0048764)	66	5	2.58	+	1.94	1
response to gravity (GO:0009629)	66	5	2.58	+	1.94	1
cell maturation (GO:0048469)	67	5	2.62	+	1.91	1
sterol metabolic process (GO:0016125)	70	5	2.74	+	1.83	1
tropism (GO:0009606)	72	5	2.82	+	1.77	1
steroid biosynthetic process (GO:0006694)	73	5	2.86	+	1.75	1
photosynthesis, light reaction (GO:0019684)	74	5	2.9	+	1.73	1
pectin catabolic process (GO:0045490)	81	5	3.17	+	1.58	1
secretion (GO:0046903)	85	5	3.33	+	1.5	1
regulation of meristem development (GO:0048509)	85	5	3.33	+	1.5	1
pyridine nucleotide metabolic process (GO:0019362)	85	5	3.33	+	1.5	1
pyridine-containing compound metabolic process (GO:0072524)	90	5	3.52	+	1.42	1
microtubule-based process (GO:0007017)	91	5	3.56	+	1.4	1
oxidoreduction coenzyme metabolic process (GO:0006733)	93	5	3.64	+	1.37	1
energy derivation by oxidation of organic compounds (GO:0015980)	116	5	4.54	+	1.1	1
response to gibberellin (GO:0009739)	120	5	4.7	+	1.06	1
terpenoid metabolic process (GO:0006721)	131	5	5.13	-	0.98	1
positive regulation of response to stimulus (GO:0048584)	135	5	5.28	-	0.95	1
response to heat (GO:0009408)	145	5	5.67	-	0.88	1
floral whorl development (GO:0048438)	155	5	6.07	-	0.82	1
cell morphogenesis involved in differentiation (GO:0000904)	158	5	6.18	-	0.81	1
regulation of shoot system development (GO:0048831)	169	5	6.61	-	0.76	1
protein complex subunit organization (GO:0071822)	187	5	7.32	-	0.68	1
multi-multicellular organism process (GO:0044706)	198	5	7.75	-	0.65	1
pollination (GO:0009856)	198	5	7.75	-	0.65	1
chromatin organization (GO:0006325)	232	5	9.08	-	0.55	1
macromolecular complex assembly (GO:0065003)	261	5	10.21	-	0.49	1
vesicle-mediated transport (GO:0016192)	271	5	10.61	-	0.47	1
modification of morphology or physiology of other organism (GO:0035821)	280	5	10.96	-	0.46	1
RNA processing (GO:0006396)	390	5	15.26	-	0.33	1
intracellular transport (GO:0046907)	410	5	16.05	-	0.31	1
establishment of localization in cell (GO:0051649)	424	5	16.59	-	0.3	1

## Sheet: Analysis1_Fig2_Venn_upPM
Analysis Type:	PANTHER Overrepresentation Test (release 20170413)
Annotation Version and Release Date:	GO Ontology database Released 2017-09-26
Analyzed List:	upload_1 (Arabidopsis thaliana)
Reference List:	Arabidopsis thaliana (all genes in database)
Bonferroni correction:	TRUE
Bonferroni count:	2166
GO biological process complete	Arabidopsis thaliana - REFLIST (27060)	UpPM (1069)	UpPM (expected)	UpPM (over/under)	UpPM (fold Enrichment)	UpPM (P-value)
Unclassified (UNCLASSIFIED)	7962	291	314.54	-	0.93	0
response to stimulus (GO:0050896)	4604	245	181.88	+	1.35	0.00102
response to abiotic stimulus (GO:0009628)	1492	99	58.94	+	1.68	0.00116
response to oxygen-containing compound (GO:1901700)	1139	76	45	+	1.69	0.0211
response to light intensity (GO:0009642)	112	16	4.42	+	3.62	0.0339
cellular process (GO:0009987)	8477	396	334.88	+	1.18	0.0873
response to chemical (GO:0042221)	2091	119	82.6	+	1.44	0.106
response to temperature stimulus (GO:0009266)	405	34	16	+	2.13	0.112
response to organic substance (GO:0010033)	1466	89	57.91	+	1.54	0.119
response to stress (GO:0006950)	2619	142	103.46	+	1.37	0.183
response to light stimulus (GO:0009416)	563	42	22.24	+	1.89	0.216
response to radiation (GO:0009314)	582	43	22.99	+	1.87	0.221
cellular response to stimulus (GO:0051716)	1976	111	78.06	+	1.42	0.318
response to low light intensity stimulus (GO:0009645)	14	5	0.55	+	9.04	0.587
response to endogenous stimulus (GO:0009719)	1209	73	47.76	+	1.53	0.646
regulation of cellular metabolic process (GO:0031323)	2282	123	90.15	+	1.36	0.713
response to cold (GO:0009409)	277	24	10.94	+	2.19	0.864
response to hormone (GO:0009725)	1202	72	47.48	+	1.52	0.883
regulation of nitrogen compound metabolic process (GO:0051171)	2186	118	86.36	+	1.37	0.897
xyloglucan metabolic process (GO:0010411)	55	9	2.17	+	4.14	0.913
biological_process (GO:0008150)	19098	778	754.46	+	1.03	1
metabolic process (GO:0008152)	8032	361	317.3	+	1.14	1
organic substance metabolic process (GO:0071704)	6816	315	269.26	+	1.17	1
cellular metabolic process (GO:0044237)	6383	297	252.16	+	1.18	1
primary metabolic process (GO:0044238)	6353	294	250.97	+	1.17	1
nitrogen compound metabolic process (GO:0006807)	5359	254	211.71	+	1.2	1
macromolecule metabolic process (GO:0043170)	4830	233	190.81	+	1.22	1
cellular macromolecule metabolic process (GO:0044260)	4370	213	172.64	+	1.23	1
biological regulation (GO:0065007)	4251	202	167.93	+	1.2	1
regulation of biological process (GO:0050789)	3875	189	153.08	+	1.23	1
regulation of cellular process (GO:0050794)	3544	177	140.01	+	1.26	1
biosynthetic process (GO:0009058)	3580	154	141.43	+	1.09	1
organonitrogen compound metabolic process (GO:1901564)	3312	152	130.84	+	1.16	1
organic cyclic compound metabolic process (GO:1901360)	3047	148	120.37	+	1.23	1
cellular aromatic compound metabolic process (GO:0006725)	2927	143	115.63	+	1.24	1
cellular nitrogen compound metabolic process (GO:0034641)	3216	143	127.05	+	1.13	1
organic substance biosynthetic process (GO:1901576)	3361	143	132.78	+	1.08	1
cellular biosynthetic process (GO:0044249)	3278	141	129.5	+	1.09	1
heterocycle metabolic process (GO:0046483)	2818	136	111.32	+	1.22	1
regulation of metabolic process (GO:0019222)	2433	128	96.12	+	1.33	1
nucleobase-containing compound metabolic process (GO:0006139)	2581	125	101.96	+	1.23	1
protein metabolic process (GO:0019538)	2507	118	99.04	+	1.19	1
regulation of macromolecule metabolic process (GO:0060255)	2296	117	90.7	+	1.29	1
regulation of primary metabolic process (GO:0080090)	2219	116	87.66	+	1.32	1
regulation of gene expression (GO:0010468)	2182	112	86.2	+	1.3	1
regulation of biosynthetic process (GO:0009889)	2120	110	83.75	+	1.31	1
gene expression (GO:0010467)	2325	110	91.85	+	1.2	1
regulation of cellular biosynthetic process (GO:0031326)	2103	109	83.08	+	1.31	1
nucleic acid metabolic process (GO:0090304)	2263	108	89.4	+	1.21	1
cellular nitrogen compound biosynthetic process (GO:0044271)	2289	108	90.43	+	1.19	1
developmental process (GO:0032502)	2332	108	92.13	+	1.17	1
regulation of cellular macromolecule biosynthetic process (GO:2000112)	2056	107	81.22	+	1.32	1
regulation of macromolecule biosynthetic process (GO:0010556)	2057	107	81.26	+	1.32	1
organic cyclic compound biosynthetic process (GO:1901362)	2019	106	79.76	+	1.33	1
regulation of nucleobase-containing compound metabolic process (GO:0019219)	1990	104	78.61	+	1.32	1
cellular protein metabolic process (GO:0044267)	2177	102	86	+	1.19	1
regulation of RNA metabolic process (GO:0051252)	1955	101	77.23	+	1.31	1
macromolecule biosynthetic process (GO:0009059)	2273	101	89.79	+	1.12	1
aromatic compound biosynthetic process (GO:0019438)	1898	100	74.98	+	1.33	1
RNA metabolic process (GO:0016070)	1984	100	78.38	+	1.28	1
anatomical structure development (GO:0048856)	2181	100	86.16	+	1.16	1
cellular macromolecule biosynthetic process (GO:0034645)	2233	99	88.21	+	1.12	1
heterocycle biosynthetic process (GO:0018130)	1832	98	72.37	+	1.35	1
regulation of transcription, DNA-templated (GO:0006355)	1931	98	76.28	+	1.28	1
regulation of RNA biosynthetic process (GO:2001141)	1932	98	76.32	+	1.28	1
regulation of nucleic acid-templated transcription (GO:1903506)	1932	98	76.32	+	1.28	1
nucleobase-containing compound biosynthetic process (GO:0034654)	1662	91	65.66	+	1.39	1
multicellular organismal process (GO:0032501)	2134	91	84.3	+	1.08	1
cell communication (GO:0007154)	1553	87	61.35	+	1.42	1
macromolecule modification (GO:0043412)	1762	87	69.61	+	1.25	1
localization (GO:0051179)	1817	86	71.78	+	1.2	1
multicellular organism development (GO:0007275)	1961	86	77.47	+	1.11	1
transport (GO:0006810)	1738	84	68.66	+	1.22	1
establishment of localization (GO:0051234)	1754	84	69.29	+	1.21	1
protein modification process (GO:0036211)	1567	82	61.9	+	1.32	1
cellular protein modification process (GO:0006464)	1567	82	61.9	+	1.32	1
nucleic acid-templated transcription (GO:0097659)	1493	81	58.98	+	1.37	1
transcription, DNA-templated (GO:0006351)	1493	81	58.98	+	1.37	1
RNA biosynthetic process (GO:0032774)	1495	81	59.06	+	1.37	1
cellular component organization or biogenesis (GO:0071840)	1845	81	72.89	+	1.11	1
signaling (GO:0023052)	1401	80	55.35	+	1.45	1
signal transduction (GO:0007165)	1373	79	54.24	+	1.46	1
cellular component organization (GO:0016043)	1658	79	65.5	+	1.21	1
response to external stimulus (GO:0009605)	1222	64	48.27	+	1.33	1
defense response (GO:0006952)	1225	62	48.39	+	1.28	1
system development (GO:0048731)	1367	62	54	+	1.15	1
catabolic process (GO:0009056)	1112	60	43.93	+	1.37	1
oxidation-reduction process (GO:0055114)	1222	60	48.27	+	1.24	1
phosphorus metabolic process (GO:0006793)	1447	58	57.16	+	1.01	1
multi-organism process (GO:0051704)	1285	57	50.76	+	1.12	1
phosphate-containing compound metabolic process (GO:0006796)	1397	57	55.19	+	1.03	1
small molecule metabolic process (GO:0044281)	1195	56	47.21	+	1.19	1
response to acid chemical (GO:0001101)	882	55	34.84	+	1.58	1
cellular response to chemical stimulus (GO:0070887)	845	54	33.38	+	1.62	1
reproductive process (GO:0022414)	1250	53	49.38	+	1.07	1
reproduction (GO:0000003)	1257	53	49.66	+	1.07	1
organic substance transport (GO:0071702)	910	48	35.95	+	1.34	1
organic substance catabolic process (GO:1901575)	946	48	37.37	+	1.28	1
response to biotic stimulus (GO:0009607)	995	48	39.31	+	1.22	1
developmental process involved in reproduction (GO:0003006)	1098	48	43.38	+	1.11	1
post-embryonic development (GO:0009791)	1108	48	43.77	+	1.1	1
cellular catabolic process (GO:0044248)	793	47	31.33	+	1.5	1
response to other organism (GO:0051707)	954	47	37.69	+	1.25	1
response to external biotic stimulus (GO:0043207)	956	47	37.77	+	1.24	1
cellular response to organic substance (GO:0071310)	738	46	29.15	+	1.58	1
reproductive system development (GO:0061458)	945	43	37.33	+	1.15	1
reproductive structure development (GO:0048608)	945	43	37.33	+	1.15	1
cellular response to endogenous stimulus (GO:0071495)	647	41	25.56	+	1.6	1
phosphorylation (GO:0016310)	1019	41	40.26	+	1.02	1
cellular response to hormone stimulus (GO:0032870)	640	40	25.28	+	1.58	1
nitrogen compound transport (GO:0071705)	674	40	26.63	+	1.5	1
organic acid metabolic process (GO:0006082)	849	40	33.54	+	1.19	1
hormone-mediated signaling pathway (GO:0009755)	603	39	23.82	+	1.64	1
oxoacid metabolic process (GO:0043436)	847	39	33.46	+	1.17	1
positive regulation of biological process (GO:0048518)	651	38	25.72	+	1.48	1
macromolecule localization (GO:0033036)	695	38	27.46	+	1.38	1
proteolysis (GO:0006508)	673	37	26.59	+	1.39	1
response to inorganic substance (GO:0010035)	682	37	26.94	+	1.37	1
carbohydrate metabolic process (GO:0005975)	788	37	31.13	+	1.19	1
response to lipid (GO:0033993)	559	36	22.08	+	1.63	1
carboxylic acid metabolic process (GO:0019752)	739	36	29.19	+	1.23	1
regulation of biological quality (GO:0065008)	711	34	28.09	+	1.21	1
lipid metabolic process (GO:0006629)	774	34	30.58	+	1.11	1
amide transport (GO:0042886)	533	33	21.06	+	1.57	1
negative regulation of biological process (GO:0048519)	590	33	23.31	+	1.42	1
defense response to other organism (GO:0098542)	720	33	28.44	+	1.16	1
organelle organization (GO:0006996)	863	33	34.09	-	0.97	1
protein ubiquitination (GO:0016567)	441	32	17.42	+	1.84	1
protein modification by small protein conjugation (GO:0032446)	461	32	18.21	+	1.76	1
protein modification by small protein conjugation or removal (GO:0070647)	513	32	20.27	+	1.58	1
cellular localization (GO:0051641)	519	32	20.5	+	1.56	1
peptide transport (GO:0015833)	528	32	20.86	+	1.53	1
organonitrogen compound biosynthetic process (GO:1901566)	1019	32	40.26	-	0.79	1
protein localization (GO:0008104)	497	31	19.63	+	1.58	1
shoot system development (GO:0048367)	620	31	24.49	+	1.27	1
establishment of localization in cell (GO:0051649)	424	30	16.75	+	1.79	1
intracellular signal transduction (GO:0035556)	452	30	17.86	+	1.68	1
protein transport (GO:0015031)	470	30	18.57	+	1.62	1
establishment of protein localization (GO:0045184)	474	30	18.73	+	1.6	1
regulation of developmental process (GO:0050793)	493	30	19.48	+	1.54	1
cellular response to stress (GO:0033554)	586	30	23.15	+	1.3	1
anatomical structure morphogenesis (GO:0009653)	626	30	24.73	+	1.21	1
cellular developmental process (GO:0048869)	709	30	28.01	+	1.07	1
intracellular transport (GO:0046907)	410	29	16.2	+	1.79	1
cellular component biogenesis (GO:0044085)	691	29	27.3	+	1.06	1
cell wall organization or biogenesis (GO:0071554)	536	28	21.17	+	1.32	1
protein phosphorylation (GO:0006468)	670	28	26.47	+	1.06	1
plant organ development (GO:0099402)	701	28	27.69	+	1.01	1
organonitrogen compound catabolic process (GO:1901565)	480	27	18.96	+	1.42	1
positive regulation of cellular process (GO:0048522)	501	27	19.79	+	1.36	1
monocarboxylic acid metabolic process (GO:0032787)	352	26	13.91	+	1.87	1
regulation of response to stimulus (GO:0048583)	403	26	15.92	+	1.63	1
response to abscisic acid (GO:0009737)	406	26	16.04	+	1.62	1
response to alcohol (GO:0097305)	410	26	16.2	+	1.61	1
cellular response to oxygen-containing compound (GO:1901701)	443	26	17.5	+	1.49	1
response to osmotic stress (GO:0006970)	447	26	17.66	+	1.47	1
response to fungus (GO:0009620)	487	26	19.24	+	1.35	1
ion transport (GO:0006811)	515	26	20.34	+	1.28	1
macromolecule catabolic process (GO:0009057)	537	25	21.21	+	1.18	1
positive regulation of macromolecule metabolic process (GO:0010604)	361	24	14.26	+	1.68	1
regulation of multicellular organismal process (GO:0051239)	386	24	15.25	+	1.57	1
positive regulation of metabolic process (GO:0009893)	406	24	16.04	+	1.5	1
transmembrane transport (GO:0055085)	494	24	19.52	+	1.23	1
cell differentiation (GO:0030154)	567	24	22.4	+	1.07	1
response to organic cyclic compound (GO:0014070)	271	23	10.71	+	2.15	1
cellular protein localization (GO:0034613)	314	23	12.4	+	1.85	1
cellular macromolecule localization (GO:0070727)	338	23	13.35	+	1.72	1
positive regulation of nitrogen compound metabolic process (GO:0051173)	349	23	13.79	+	1.67	1
positive regulation of cellular metabolic process (GO:0031325)	376	23	14.85	+	1.55	1
cell wall organization (GO:0071555)	402	23	15.88	+	1.45	1
external encapsulating structure organization (GO:0045229)	426	23	16.83	+	1.37	1
fruit development (GO:0010154)	549	23	21.69	+	1.06	1
protein catabolic process (GO:0030163)	344	22	13.59	+	1.62	1
cellular macromolecule catabolic process (GO:0044265)	390	22	15.41	+	1.43	1
carbohydrate derivative metabolic process (GO:1901135)	547	22	21.61	+	1.02	1
intracellular protein transport (GO:0006886)	282	21	11.14	+	1.89	1
proteolysis involved in cellular protein catabolic process (GO:0051603)	320	21	12.64	+	1.66	1
cellular protein catabolic process (GO:0044257)	328	21	12.96	+	1.62	1
regulation of multicellular organismal development (GO:2000026)	343	21	13.55	+	1.55	1
response to salt stress (GO:0009651)	403	21	15.92	+	1.32	1
defense response to fungus (GO:0050832)	423	21	16.71	+	1.26	1
cellular lipid metabolic process (GO:0044255)	498	21	19.67	+	1.07	1
seed development (GO:0048316)	518	21	20.46	+	1.03	1
response to water deprivation (GO:0009414)	232	20	9.17	+	2.18	1
response to water (GO:0009415)	240	20	9.48	+	2.11	1
positive regulation of gene expression (GO:0010628)	288	20	11.38	+	1.76	1
ubiquitin-dependent protein catabolic process (GO:0006511)	296	20	11.69	+	1.71	1
modification-dependent protein catabolic process (GO:0019941)	297	20	11.73	+	1.7	1
modification-dependent macromolecule catabolic process (GO:0043632)	299	20	11.81	+	1.69	1
cellular response to acid chemical (GO:0071229)	343	20	13.55	+	1.48	1
response to oxidative stress (GO:0006979)	352	20	13.91	+	1.44	1
negative regulation of metabolic process (GO:0009892)	357	20	14.1	+	1.42	1
reproductive shoot system development (GO:0090567)	382	20	15.09	+	1.33	1
negative regulation of cellular process (GO:0048523)	385	20	15.21	+	1.31	1
small molecule biosynthetic process (GO:0044283)	481	20	19	+	1.05	1
positive regulation of nucleobase-containing compound metabolic process (GO:0045935)	288	19	11.38	+	1.67	1
response to auxin (GO:0009733)	295	19	11.65	+	1.63	1
growth (GO:0040007)	342	19	13.51	+	1.41	1
response to bacterium (GO:0009617)	342	19	13.51	+	1.41	1
homeostatic process (GO:0042592)	390	19	15.41	+	1.23	1
regulation of post-embryonic development (GO:0048580)	256	18	10.11	+	1.78	1
immune system process (GO:0002376)	264	18	10.43	+	1.73	1
positive regulation of RNA metabolic process (GO:0051254)	268	18	10.59	+	1.7	1
positive regulation of macromolecule biosynthetic process (GO:0010557)	282	18	11.14	+	1.62	1
cellular response to lipid (GO:0071396)	285	18	11.26	+	1.6	1
positive regulation of cellular biosynthetic process (GO:0031328)	297	18	11.73	+	1.53	1
positive regulation of biosynthetic process (GO:0009891)	307	18	12.13	+	1.48	1
negative regulation of macromolecule metabolic process (GO:0010605)	325	18	12.84	+	1.4	1
flower development (GO:0009908)	369	18	14.58	+	1.23	1
cellular component assembly (GO:0022607)	384	18	15.17	+	1.19	1
organophosphate metabolic process (GO:0019637)	420	18	16.59	+	1.08	1
response to ethylene (GO:0009723)	229	17	9.05	+	1.88	1
regulation of protein metabolic process (GO:0051246)	233	17	9.2	+	1.85	1
macromolecular complex assembly (GO:0065003)	261	17	10.31	+	1.65	1
positive regulation of transcription, DNA-templated (GO:0045893)	261	17	10.31	+	1.65	1
positive regulation of RNA biosynthetic process (GO:1902680)	262	17	10.35	+	1.64	1
positive regulation of nucleic acid-templated transcription (GO:1903508)	262	17	10.35	+	1.64	1
cellular carbohydrate metabolic process (GO:0044262)	278	17	10.98	+	1.55	1
macromolecular complex subunit organization (GO:0043933)	302	17	11.93	+	1.42	1
RNA processing (GO:0006396)	390	17	15.41	+	1.1	1
embryo development ending in seed dormancy (GO:0009793)	408	17	16.12	+	1.05	1
embryo development (GO:0009790)	422	17	16.67	+	1.02	1
generation of precursor metabolites and energy (GO:0006091)	253	16	9.99	+	1.6	1
negative regulation of cellular metabolic process (GO:0031324)	256	16	10.11	+	1.58	1
cell growth (GO:0016049)	290	16	11.46	+	1.4	1
phyllome development (GO:0048827)	368	16	14.54	+	1.1	1
regulation of cellular protein metabolic process (GO:0032268)	213	15	8.41	+	1.78	1
negative regulation of nitrogen compound metabolic process (GO:0051172)	231	15	9.13	+	1.64	1
negative regulation of gene expression (GO:0010629)	273	15	10.78	+	1.39	1
polysaccharide metabolic process (GO:0005976)	329	15	13	+	1.15	1
secondary metabolic process (GO:0019748)	374	15	14.77	+	1.02	1
tissue development (GO:0009888)	375	15	14.81	+	1.01	1
protein localization to organelle (GO:0033365)	151	14	5.97	+	2.35	1
cellular response to abiotic stimulus (GO:0071214)	151	14	5.97	+	2.35	1
phosphorelay signal transduction system (GO:0000160)	164	14	6.48	+	2.16	1
response to red or far red light (GO:0009639)	169	14	6.68	+	2.1	1
regulation of reproductive process (GO:2000241)	213	14	8.41	+	1.66	1
response to nitrogen compound (GO:1901698)	223	14	8.81	+	1.59	1
innate immune response (GO:0045087)	230	14	9.09	+	1.54	1
immune response (GO:0006955)	235	14	9.28	+	1.51	1
mRNA metabolic process (GO:0016071)	258	14	10.19	+	1.37	1
vesicle-mediated transport (GO:0016192)	271	14	10.71	+	1.31	1
nucleobase-containing small molecule metabolic process (GO:0055086)	279	14	11.02	+	1.27	1
cofactor metabolic process (GO:0051186)	280	14	11.06	+	1.27	1
fatty acid metabolic process (GO:0006631)	182	13	7.19	+	1.81	1
negative regulation of cellular biosynthetic process (GO:0031327)	208	13	8.22	+	1.58	1
negative regulation of biosynthetic process (GO:0009890)	212	13	8.38	+	1.55	1
cellular macromolecular complex assembly (GO:0034622)	218	13	8.61	+	1.51	1
cellular homeostasis (GO:0019725)	224	13	8.85	+	1.47	1
cell morphogenesis (GO:0000902)	263	13	10.39	+	1.25	1
defense response to bacterium (GO:0042742)	267	13	10.55	+	1.23	1
cellular component morphogenesis (GO:0032989)	287	13	11.34	+	1.15	1
lipid biosynthetic process (GO:0008610)	420	13	16.59	-	0.78	1
small molecule catabolic process (GO:0044282)	110	12	4.35	+	2.76	1
ethylene-activated signaling pathway (GO:0009873)	131	12	5.18	+	2.32	1
response to reactive oxygen species (GO:0000302)	135	12	5.33	+	2.25	1
establishment of protein localization to organelle (GO:0072594)	136	12	5.37	+	2.23	1
cellular response to ethylene stimulus (GO:0071369)	146	12	5.77	+	2.08	1
response to salicylic acid (GO:0009751)	152	12	6	+	2	1
response to wounding (GO:0009611)	179	12	7.07	+	1.7	1
negative regulation of cellular macromolecule biosynthetic process (GO:2000113)	183	12	7.23	+	1.66	1
negative regulation of macromolecule biosynthetic process (GO:0010558)	197	12	7.78	+	1.54	1
cellular polysaccharide metabolic process (GO:0044264)	198	12	7.82	+	1.53	1
nucleotide metabolic process (GO:0009117)	238	12	9.4	+	1.28	1
nucleoside phosphate metabolic process (GO:0006753)	241	12	9.52	+	1.26	1
carbohydrate biosynthetic process (GO:0016051)	241	12	9.52	+	1.26	1
regulation of transcription from RNA polymerase II promoter (GO:0006357)	246	12	9.72	+	1.23	1
chemical homeostasis (GO:0048878)	253	12	9.99	+	1.2	1
cation transport (GO:0006812)	296	12	11.69	+	1.03	1
organic acid biosynthetic process (GO:0016053)	399	12	15.76	-	0.76	1
carboxylic acid biosynthetic process (GO:0046394)	399	12	15.76	-	0.76	1
translation (GO:0006412)	464	12	18.33	-	0.65	1
peptide biosynthetic process (GO:0043043)	468	12	18.49	-	0.65	1
peptide metabolic process (GO:0006518)	490	12	19.36	-	0.62	1
amide biosynthetic process (GO:0043604)	505	12	19.95	-	0.6	1
cellular amide metabolic process (GO:0043603)	547	12	21.61	-	0.56	1
cell wall macromolecule metabolic process (GO:0044036)	132	11	5.21	+	2.11	1
positive regulation of response to stimulus (GO:0048584)	135	11	5.33	+	2.06	1
response to heat (GO:0009408)	145	11	5.73	+	1.92	1
response to organonitrogen compound (GO:0010243)	151	11	5.97	+	1.84	1
cellular glucan metabolic process (GO:0006073)	153	11	6.04	+	1.82	1
glucan metabolic process (GO:0044042)	153	11	6.04	+	1.82	1
abscisic acid-activated signaling pathway (GO:0009738)	160	11	6.32	+	1.74	1
cell wall biogenesis (GO:0042546)	168	11	6.64	+	1.66	1
cellular response to abscisic acid stimulus (GO:0071215)	170	11	6.72	+	1.64	1
cellular response to alcohol (GO:0097306)	170	11	6.72	+	1.64	1
response to jasmonic acid (GO:0009753)	172	11	6.79	+	1.62	1
regulation of cell communication (GO:0010646)	174	11	6.87	+	1.6	1
protein folding (GO:0006457)	186	11	7.35	+	1.5	1
lipid catabolic process (GO:0016042)	187	11	7.39	+	1.49	1
regulation of growth (GO:0040008)	199	11	7.86	+	1.4	1
mRNA processing (GO:0006397)	201	11	7.94	+	1.39	1
ion transmembrane transport (GO:0034220)	204	11	8.06	+	1.36	1
developmental growth involved in morphogenesis (GO:0060560)	235	11	9.28	+	1.18	1
organophosphate biosynthetic process (GO:0090407)	239	11	9.44	+	1.17	1
leaf development (GO:0048366)	246	11	9.72	+	1.13	1
carbohydrate derivative biosynthetic process (GO:1901137)	268	11	10.59	+	1.04	1
developmental growth (GO:0048589)	271	11	10.71	+	1.03	1
plant organ morphogenesis (GO:1905392)	283	11	11.18	-	0.98	1
root system development (GO:0022622)	338	11	13.35	-	0.82	1
root development (GO:0048364)	338	11	13.35	-	0.82	1
response to metal ion (GO:0010038)	364	11	14.38	-	0.76	1
organic acid catabolic process (GO:0016054)	89	10	3.52	+	2.84	1
carboxylic acid catabolic process (GO:0046395)	89	10	3.52	+	2.84	1
rhythmic process (GO:0048511)	102	10	4.03	+	2.48	1
response to karrikin (GO:0080167)	103	10	4.07	+	2.46	1
cellular response to light stimulus (GO:0071482)	104	10	4.11	+	2.43	1
cellular response to radiation (GO:0071478)	107	10	4.23	+	2.37	1
RNA splicing (GO:0008380)	128	10	5.06	+	1.98	1
cellular response to organic cyclic compound (GO:0071407)	131	10	5.18	+	1.93	1
photosynthesis (GO:0015979)	157	10	6.2	+	1.61	1
auxin-activated signaling pathway (GO:0009734)	166	10	6.56	+	1.52	1
regulation of signal transduction (GO:0009966)	168	10	6.64	+	1.51	1
regulation of shoot system development (GO:0048831)	169	10	6.68	+	1.5	1
regulation of signaling (GO:0023051)	171	10	6.76	+	1.48	1
cellular response to auxin stimulus (GO:0071365)	177	10	6.99	+	1.43	1
negative regulation of nucleobase-containing compound metabolic process (GO:0045934)	178	10	7.03	+	1.42	1
anion transport (GO:0006820)	199	10	7.86	+	1.27	1
coenzyme metabolic process (GO:0006732)	202	10	7.98	+	1.25	1
unidimensional cell growth (GO:0009826)	209	10	8.26	+	1.21	1
metal ion transport (GO:0030001)	217	10	8.57	+	1.17	1
secondary metabolite biosynthetic process (GO:0044550)	241	10	9.52	+	1.05	1
gametophyte development (GO:0048229)	299	10	11.81	-	0.85	1
cellular amino acid metabolic process (GO:0006520)	318	10	12.56	-	0.8	1
DNA metabolic process (GO:0006259)	371	10	14.66	-	0.68	1
hemicellulose metabolic process (GO:0010410)	87	9	3.44	+	2.62	1
cell wall polysaccharide metabolic process (GO:0010383)	100	9	3.95	+	2.28	1
response to chitin (GO:0010200)	108	9	4.27	+	2.11	1
proteasome-mediated ubiquitin-dependent protein catabolic process (GO:0043161)	111	9	4.39	+	2.05	1
regionalization (GO:0003002)	112	9	4.42	+	2.03	1
protein targeting (GO:0006605)	115	9	4.54	+	1.98	1
proteasomal protein catabolic process (GO:0010498)	115	9	4.54	+	1.98	1
cellular response to extracellular stimulus (GO:0031668)	124	9	4.9	+	1.84	1
regulation of flower development (GO:0009909)	127	9	5.02	+	1.79	1
cellular response to external stimulus (GO:0071496)	128	9	5.06	+	1.78	1
defense response, incompatible interaction (GO:0009814)	129	9	5.1	+	1.77	1
developmental maturation (GO:0021700)	132	9	5.21	+	1.73	1
response to extracellular stimulus (GO:0009991)	137	9	5.41	+	1.66	1
pattern specification process (GO:0007389)	137	9	5.41	+	1.66	1
protein complex assembly (GO:0006461)	156	9	6.16	+	1.46	1
posttranscriptional regulation of gene expression (GO:0010608)	158	9	6.24	+	1.44	1
protein complex biogenesis (GO:0070271)	159	9	6.28	+	1.43	1
cofactor biosynthetic process (GO:0051188)	165	9	6.52	+	1.38	1
negative regulation of RNA metabolic process (GO:0051253)	167	9	6.6	+	1.36	1
ion homeostasis (GO:0050801)	176	9	6.95	+	1.29	1
protein complex subunit organization (GO:0071822)	187	9	7.39	+	1.22	1
response to cytokinin (GO:0009735)	190	9	7.51	+	1.2	1
regulation of cellular component organization (GO:0051128)	207	9	8.18	+	1.1	1
regulation of response to stress (GO:0080134)	223	9	8.81	+	1.02	1
response to cadmium ion (GO:0046686)	261	9	10.31	-	0.87	1
interspecies interaction between organisms (GO:0044419)	327	9	12.92	-	0.7	1
response to high light intensity (GO:0009644)	60	8	2.37	+	3.38	1
response to brassinosteroid (GO:0009741)	67	8	2.65	+	3.02	1
circadian rhythm (GO:0007623)	85	8	3.36	+	2.38	1
aging (GO:0007568)	117	8	4.62	+	1.73	1
dephosphorylation (GO:0016311)	121	8	4.78	+	1.67	1
regulation of translation (GO:0006417)	122	8	4.82	+	1.66	1
regulation of cellular amide metabolic process (GO:0034248)	122	8	4.82	+	1.66	1
nucleoside triphosphate metabolic process (GO:0009141)	127	8	5.02	+	1.59	1
vegetative to reproductive phase transition of meristem (GO:0010228)	127	8	5.02	+	1.59	1
plastid organization (GO:0009657)	136	8	5.37	+	1.49	1
negative regulation of transcription, DNA-templated (GO:0045892)	149	8	5.89	+	1.36	1
purine ribonucleotide metabolic process (GO:0009150)	153	8	6.04	+	1.32	1
purine nucleotide metabolic process (GO:0006163)	155	8	6.12	+	1.31	1
inorganic ion homeostasis (GO:0098771)	159	8	6.28	+	1.27	1
negative regulation of RNA biosynthetic process (GO:1902679)	163	8	6.44	+	1.24	1
negative regulation of nucleic acid-templated transcription (GO:1903507)	163	8	6.44	+	1.24	1
ribonucleotide metabolic process (GO:0009259)	169	8	6.68	+	1.2	1
purine-containing compound metabolic process (GO:0072521)	173	8	6.83	+	1.17	1
plant-type cell wall organization or biogenesis (GO:0071669)	182	8	7.19	+	1.11	1
ribose phosphate metabolic process (GO:0019693)	187	8	7.39	+	1.08	1
carbohydrate catabolic process (GO:0016052)	194	8	7.66	+	1.04	1
organic hydroxy compound metabolic process (GO:1901615)	199	8	7.86	+	1.02	1
cell division (GO:0051301)	208	8	8.22	-	0.97	1
ribonucleoprotein complex biogenesis (GO:0022613)	214	8	8.45	-	0.95	1
regulation of hormone levels (GO:0010817)	217	8	8.57	-	0.93	1
cell development (GO:0048468)	218	8	8.61	-	0.93	1
pollen development (GO:0009555)	221	8	8.73	-	0.92	1
cellular response to DNA damage stimulus (GO:0006974)	224	8	8.85	-	0.9	1
chromosome organization (GO:0051276)	341	8	13.47	-	0.59	1
monocarboxylic acid catabolic process (GO:0072329)	35	7	1.38	+	5.06	1
vitamin biosynthetic process (GO:0009110)	56	7	2.21	+	3.16	1
photoperiodism (GO:0009648)	56	7	2.21	+	3.16	1
response to blue light (GO:0009637)	56	7	2.21	+	3.16	1
vitamin metabolic process (GO:0006766)	58	7	2.29	+	3.06	1
nucleotide phosphorylation (GO:0046939)	60	7	2.37	+	2.95	1
nucleoside diphosphate metabolic process (GO:0009132)	62	7	2.45	+	2.86	1
ribonucleoprotein complex assembly (GO:0022618)	62	7	2.45	+	2.86	1
ribonucleoprotein complex subunit organization (GO:0071826)	64	7	2.53	+	2.77	1
nuclear transport (GO:0051169)	66	7	2.61	+	2.68	1
nucleocytoplasmic transport (GO:0006913)	66	7	2.61	+	2.68	1
photosynthesis, light reaction (GO:0019684)	74	7	2.92	+	2.39	1
protein import (GO:0017038)	78	7	3.08	+	2.27	1
protein dephosphorylation (GO:0006470)	80	7	3.16	+	2.21	1
chloroplast organization (GO:0009658)	100	7	3.95	+	1.77	1
cell redox homeostasis (GO:0045454)	101	7	3.99	+	1.75	1
reactive oxygen species metabolic process (GO:0072593)	103	7	4.07	+	1.72	1
negative regulation of developmental process (GO:0051093)	105	7	4.15	+	1.69	1
purine ribonucleoside triphosphate metabolic process (GO:0009205)	114	7	4.5	+	1.55	1
anatomical structure maturation (GO:0071695)	116	7	4.58	+	1.53	1
purine nucleoside triphosphate metabolic process (GO:0009144)	116	7	4.58	+	1.53	1
ribonucleoside triphosphate metabolic process (GO:0009199)	122	7	4.82	+	1.45	1
negative regulation of response to stimulus (GO:0048585)	125	7	4.94	+	1.42	1
cell wall modification (GO:0042545)	135	7	5.33	+	1.31	1
cell morphogenesis involved in differentiation (GO:0000904)	158	7	6.24	+	1.12	1
lipid localization (GO:0010876)	163	7	6.44	+	1.09	1
regulation of molecular function (GO:0065009)	166	7	6.56	+	1.07	1
monocarboxylic acid biosynthetic process (GO:0072330)	187	7	7.39	-	0.95	1
DNA repair (GO:0006281)	211	7	8.34	-	0.84	1
alpha-amino acid metabolic process (GO:1901605)	229	7	9.05	-	0.77	1
sulfur compound metabolic process (GO:0006790)	251	7	9.92	-	0.71	1
photosynthesis, light harvesting (GO:0009765)	30	6	1.19	+	5.06	1
protein-chromophore linkage (GO:0018298)	33	6	1.3	+	4.6	1
xylem and phloem pattern formation (GO:0010051)	50	6	1.98	+	3.04	1
response to hydrogen peroxide (GO:0042542)	52	6	2.05	+	2.92	1
cellular lipid catabolic process (GO:0044242)	53	6	2.09	+	2.87	1
response to red light (GO:0010114)	54	6	2.13	+	2.81	1
nucleoside diphosphate phosphorylation (GO:0006165)	57	6	2.25	+	2.66	1
positive regulation of cellular protein metabolic process (GO:0032270)	66	6	2.61	+	2.3	1
positive regulation of protein metabolic process (GO:0051247)	68	6	2.69	+	2.23	1
pyruvate metabolic process (GO:0006090)	69	6	2.73	+	2.2	1
red or far-red light signaling pathway (GO:0010017)	71	6	2.8	+	2.14	1
hydrogen peroxide catabolic process (GO:0042744)	73	6	2.88	+	2.08	1
cellular response to red or far red light (GO:0071489)	73	6	2.88	+	2.08	1
regulation of protein modification process (GO:0031399)	75	6	2.96	+	2.03	1
hydrogen peroxide metabolic process (GO:0042743)	77	6	3.04	+	1.97	1
negative regulation of post-embryonic development (GO:0048581)	81	6	3.2	+	1.88	1
monosaccharide metabolic process (GO:0005996)	82	6	3.24	+	1.85	1
nicotinamide nucleotide metabolic process (GO:0046496)	83	6	3.28	+	1.83	1
pyridine nucleotide metabolic process (GO:0019362)	85	6	3.36	+	1.79	1
detection of stimulus (GO:0051606)	89	6	3.52	+	1.71	1
pyridine-containing compound metabolic process (GO:0072524)	90	6	3.56	+	1.69	1
cellular response to starvation (GO:0009267)	91	6	3.59	+	1.67	1
oxidoreduction coenzyme metabolic process (GO:0006733)	93	6	3.67	+	1.63	1
response to starvation (GO:0042594)	95	6	3.75	+	1.6	1
negative regulation of multicellular organismal process (GO:0051241)	95	6	3.75	+	1.6	1
regulation of developmental growth (GO:0048638)	96	6	3.79	+	1.58	1
plant-type cell wall organization (GO:0009664)	97	6	3.83	+	1.57	1
cellular response to nutrient levels (GO:0031669)	98	6	3.87	+	1.55	1
coenzyme biosynthetic process (GO:0009108)	107	6	4.23	+	1.42	1
ATP metabolic process (GO:0046034)	108	6	4.27	+	1.41	1
response to nutrient levels (GO:0031667)	110	6	4.35	+	1.38	1
nucleotide biosynthetic process (GO:0009165)	111	6	4.39	+	1.37	1
protein autophosphorylation (GO:0046777)	112	6	4.42	+	1.36	1
nucleoside phosphate biosynthetic process (GO:1901293)	113	6	4.46	+	1.34	1
gene silencing (GO:0016458)	115	6	4.54	+	1.32	1
metal ion homeostasis (GO:0055065)	117	6	4.62	+	1.3	1
cellular chemical homeostasis (GO:0055082)	119	6	4.7	+	1.28	1
membrane organization (GO:0061024)	119	6	4.7	+	1.28	1
response to gibberellin (GO:0009739)	120	6	4.74	+	1.27	1
cell death (GO:0008219)	121	6	4.78	+	1.26	1
phenylpropanoid metabolic process (GO:0009698)	123	6	4.86	+	1.23	1
purine ribonucleoside monophosphate metabolic process (GO:0009167)	132	6	5.21	+	1.15	1
purine nucleoside monophosphate metabolic process (GO:0009126)	132	6	5.21	+	1.15	1
meristem development (GO:0048507)	136	6	5.37	+	1.12	1
post-embryonic plant morphogenesis (GO:0090698)	138	6	5.45	+	1.1	1
lipid transport (GO:0006869)	148	6	5.85	+	1.03	1
ribonucleoside monophosphate metabolic process (GO:0009161)	148	6	5.85	+	1.03	1
nucleoside monophosphate metabolic process (GO:0009123)	152	6	6	-	1	1
cation homeostasis (GO:0055080)	153	6	6.04	-	0.99	1
floral whorl development (GO:0048438)	155	6	6.12	-	0.98	1
root morphogenesis (GO:0010015)	169	6	6.68	-	0.9	1
regulation of defense response (GO:0031347)	173	6	6.83	-	0.88	1
floral organ development (GO:0048437)	194	6	7.66	-	0.78	1
multi-multicellular organism process (GO:0044706)	198	6	7.82	-	0.77	1
pollination (GO:0009856)	198	6	7.82	-	0.77	1
peptidyl-amino acid modification (GO:0018193)	206	6	8.14	-	0.74	1
cell cycle (GO:0007049)	290	6	11.46	-	0.52	1
photosynthesis, light harvesting in photosystem I (GO:0009768)	16	5	0.63	+	7.91	1
fatty acid beta-oxidation (GO:0006635)	23	5	0.91	+	5.5	1
fatty acid catabolic process (GO:0009062)	24	5	0.95	+	5.27	1
regulation of response to red or far red light (GO:2000030)	25	5	0.99	+	5.06	1
fatty acid oxidation (GO:0019395)	27	5	1.07	+	4.69	1
monosaccharide biosynthetic process (GO:0046364)	32	5	1.26	+	3.96	1
heat acclimation (GO:0010286)	34	5	1.34	+	3.72	1
lipid oxidation (GO:0034440)	37	5	1.46	+	3.42	1
seed maturation (GO:0010431)	37	5	1.46	+	3.42	1
regulation of reactive oxygen species metabolic process (GO:2000377)	41	5	1.62	+	3.09	1
regulation of circadian rhythm (GO:0042752)	46	5	1.82	+	2.75	1
water-soluble vitamin biosynthetic process (GO:0042364)	46	5	1.82	+	2.75	1
protein transmembrane import into intracellular organelle (GO:0044743)	47	5	1.86	+	2.69	1
pyrimidine-containing compound biosynthetic process (GO:0072528)	47	5	1.86	+	2.69	1
water-soluble vitamin metabolic process (GO:0006767)	48	5	1.9	+	2.64	1
photoperiodism, flowering (GO:0048573)	48	5	1.9	+	2.64	1
plant-type cell wall modification (GO:0009827)	48	5	1.9	+	2.64	1
endocytosis (GO:0006897)	50	5	1.98	+	2.53	1
protein transmembrane transport (GO:0071806)	50	5	1.98	+	2.53	1
intracellular protein transmembrane transport (GO:0065002)	50	5	1.98	+	2.53	1
cellular response to steroid hormone stimulus (GO:0071383)	51	5	2.01	+	2.48	1
response to steroid hormone (GO:0048545)	51	5	2.01	+	2.48	1
pyrimidine-containing compound metabolic process (GO:0072527)	51	5	2.01	+	2.48	1
brassinosteroid mediated signaling pathway (GO:0009742)	51	5	2.01	+	2.48	1
steroid hormone mediated signaling pathway (GO:0043401)	51	5	2.01	+	2.48	1
ATP generation from ADP (GO:0006757)	52	5	2.05	+	2.43	1
cellular response to brassinosteroid stimulus (GO:0071367)	52	5	2.05	+	2.43	1
glycolytic process (GO:0006096)	52	5	2.05	+	2.43	1
ADP metabolic process (GO:0046031)	54	5	2.13	+	2.34	1
ribonucleoside diphosphate metabolic process (GO:0009185)	54	5	2.13	+	2.34	1
purine ribonucleoside diphosphate metabolic process (GO:0009179)	54	5	2.13	+	2.34	1
purine nucleoside diphosphate metabolic process (GO:0009135)	54	5	2.13	+	2.34	1
phototransduction (GO:0007602)	56	5	2.21	+	2.26	1
red, far-red light phototransduction (GO:0009585)	56	5	2.21	+	2.26	1
detection of light stimulus (GO:0009583)	57	5	2.25	+	2.22	1
lipid modification (GO:0030258)	59	5	2.33	+	2.15	1
detection of abiotic stimulus (GO:0009582)	63	5	2.49	+	2.01	1
detection of external stimulus (GO:0009581)	63	5	2.49	+	2.01	1
plant organ senescence (GO:0090693)	67	5	2.65	+	1.89	1
inorganic anion transport (GO:0015698)	67	5	2.65	+	1.89	1
leaf senescence (GO:0010150)	67	5	2.65	+	1.89	1
lignin metabolic process (GO:0009808)	69	5	2.73	+	1.83	1
symbiosis, encompassing mutualism through parasitism (GO:0044403)	70	5	2.77	+	1.81	1
divalent metal ion transport (GO:0070838)	72	5	2.84	+	1.76	1
mRNA splicing, via spliceosome (GO:0000398)	72	5	2.84	+	1.76	1
divalent inorganic cation transport (GO:0072511)	74	5	2.92	+	1.71	1
RNA splicing, via transesterification reactions with bulged adenosine as nucleophile (GO:0000377)	77	5	3.04	+	1.64	1
RNA splicing, via transesterification reactions (GO:0000375)	77	5	3.04	+	1.64	1
Golgi vesicle transport (GO:0048193)	81	5	3.2	+	1.56	1
gene silencing by RNA (GO:0031047)	84	5	3.32	+	1.51	1
response to toxic substance (GO:0009636)	102	5	4.03	+	1.24	1
multicellular organismal reproductive process (GO:0048609)	106	5	4.19	+	1.19	1
cellular ion homeostasis (GO:0006873)	108	5	4.27	+	1.17	1
positive regulation of transcription from RNA polymerase II promoter (GO:0045944)	108	5	4.27	+	1.17	1
regulation of cell cycle (GO:0051726)	109	5	4.31	+	1.16	1
multicellular organism reproduction (GO:0032504)	111	5	4.39	+	1.14	1
cellular protein complex assembly (GO:0043623)	112	5	4.42	+	1.13	1
organelle fission (GO:0048285)	112	5	4.42	+	1.13	1
fatty acid biosynthetic process (GO:0006633)	119	5	4.7	+	1.06	1
organic anion transport (GO:0015711)	122	5	4.82	+	1.04	1
hormone metabolic process (GO:0042445)	125	5	4.94	+	1.01	1
shoot system morphogenesis (GO:0010016)	129	5	5.1	-	0.98	1
developmental cell growth (GO:0048588)	131	5	5.18	-	0.97	1
pollen tube development (GO:0048868)	134	5	5.29	-	0.94	1
organic hydroxy compound biosynthetic process (GO:1901617)	139	5	5.49	-	0.91	1
anatomical structure formation involved in morphogenesis (GO:0048646)	148	5	5.85	-	0.86	1
polysaccharide biosynthetic process (GO:0000271)	150	5	5.93	-	0.84	1
phospholipid metabolic process (GO:0006644)	150	5	5.93	-	0.84	1
cell surface receptor signaling pathway (GO:0007166)	168	5	6.64	-	0.75	1
plant epidermis development (GO:0090558)	172	5	6.79	-	0.74	1
glycosyl compound metabolic process (GO:1901657)	194	5	7.66	-	0.65	1
methylation (GO:0032259)	227	5	8.97	-	0.56	1
modification of morphology or physiology of other organism (GO:0035821)	280	5	11.06	-	0.45	1

## Sheet: Analysis1_Fig2_Venn_downPM
Analysis Type:	PANTHER Overrepresentation Test (release 20170413)
Annotation Version and Release Date:	GO Ontology database Released 2017-09-26
Analyzed List:	upload_1 (Arabidopsis thaliana)
Reference List:	Arabidopsis thaliana (all genes in database)
Bonferroni correction:	TRUE
Bonferroni count:	2166
GO biological process complete	Arabidopsis thaliana - REFLIST (27060)	DownPM (1002)	DownPM (expected)	DownPM (over/under)	DownPM (fold Enrichment)	DownPM (P-value)
Unclassified (UNCLASSIFIED)	7962	284	294.82	-	0.96	0
cell cycle (GO:0007049)	290	36	10.74	+	3.35	1.68e-06
cellular process (GO:0009987)	8477	396	313.89	+	1.26	5.43e-05
DNA metabolic process (GO:0006259)	371	38	13.74	+	2.77	8.9e-05
cell cycle process (GO:0022402)	214	26	7.92	+	3.28	0.00055
chromosome segregation (GO:0007059)	68	14	2.52	+	5.56	0.00093
cell division (GO:0051301)	208	25	7.7	+	3.25	0.00113
cellular macromolecule metabolic process (GO:0044260)	4370	217	161.82	+	1.34	0.00676
cellular metabolic process (GO:0044237)	6383	299	236.35	+	1.27	0.00713
organelle organization (GO:0006996)	863	60	31.96	+	1.88	0.00886
multicellular organismal process (GO:0032501)	2134	120	79.02	+	1.52	0.00916
cellular response to DNA damage stimulus (GO:0006974)	224	24	8.29	+	2.89	0.0129
meiotic cell cycle (GO:0051321)	98	15	3.63	+	4.13	0.0133
cellular aromatic compound metabolic process (GO:0006725)	2927	154	108.38	+	1.42	0.0139
cellular component organization or biogenesis (GO:0071840)	1845	106	68.32	+	1.55	0.0144
organic cyclic compound metabolic process (GO:1901360)	3047	159	112.83	+	1.41	0.015
DNA repair (GO:0006281)	211	23	7.81	+	2.94	0.0153
nitrogen compound metabolic process (GO:0006807)	5359	255	198.44	+	1.29	0.0175
organic substance metabolic process (GO:0071704)	6816	313	252.39	+	1.24	0.0204
DNA recombination (GO:0006310)	91	14	3.37	+	4.15	0.0253
cellular component organization (GO:0016043)	1658	96	61.39	+	1.56	0.0299
heterocycle metabolic process (GO:0046483)	2818	147	104.35	+	1.41	0.0359
DNA replication (GO:0006260)	94	14	3.48	+	4.02	0.036
meiotic nuclear division (GO:0140013)	59	11	2.18	+	5.04	0.0388
macromolecule metabolic process (GO:0043170)	4830	231	178.85	+	1.29	0.0397
response to UV (GO:0009411)	95	14	3.52	+	3.98	0.0404
chromosome organization (GO:0051276)	341	30	12.63	+	2.38	0.042
regulation of cell cycle (GO:0051726)	109	15	4.04	+	3.72	0.0452
cellular nitrogen compound metabolic process (GO:0034641)	3216	163	119.08	+	1.37	0.0539
developmental process (GO:0032502)	2332	124	86.35	+	1.44	0.0793
anatomical structure development (GO:0048856)	2181	117	80.76	+	1.45	0.0934
meiotic cell cycle process (GO:1903046)	83	12	3.07	+	3.9	0.186
primary metabolic process (GO:0044238)	6353	287	235.24	+	1.22	0.199
DNA-dependent DNA replication (GO:0006261)	60	10	2.22	+	4.5	0.23
nucleobase-containing compound metabolic process (GO:0006139)	2581	132	95.57	+	1.38	0.243
metabolic process (GO:0008152)	8032	352	297.42	+	1.18	0.247
multicellular organism development (GO:0007275)	1961	105	72.61	+	1.45	0.254
nuclear chromosome segregation (GO:0098813)	53	9	1.96	+	4.59	0.439
cellular response to stimulus (GO:0051716)	1976	104	73.17	+	1.42	0.507
nucleic acid metabolic process (GO:0090304)	2263	116	83.8	+	1.38	0.6
nuclear division (GO:0000280)	81	11	3	+	3.67	0.614
meiotic chromosome segregation (GO:0045132)	34	7	1.26	+	5.56	0.713
organelle fission (GO:0048285)	112	13	4.15	+	3.13	0.8
anatomical structure morphogenesis (GO:0009653)	626	41	23.18	+	1.77	0.952
phloem or xylem histogenesis (GO:0010087)	47	8	1.74	+	4.6	0.962
biological_process (GO:0008150)	19098	718	707.18	+	1.02	1
response to stimulus (GO:0050896)	4604	204	170.48	+	1.2	1
biological regulation (GO:0065007)	4251	186	157.41	+	1.18	1
biosynthetic process (GO:0009058)	3580	167	132.56	+	1.26	1
regulation of biological process (GO:0050789)	3875	166	143.49	+	1.16	1
organic substance biosynthetic process (GO:1901576)	3361	159	124.45	+	1.28	1
cellular biosynthetic process (GO:0044249)	3278	156	121.38	+	1.29	1
regulation of cellular process (GO:0050794)	3544	153	131.23	+	1.17	1
organonitrogen compound metabolic process (GO:1901564)	3312	148	122.64	+	1.21	1
protein metabolic process (GO:0019538)	2507	110	92.83	+	1.18	1
macromolecule biosynthetic process (GO:0009059)	2273	109	84.17	+	1.3	1
cellular macromolecule biosynthetic process (GO:0034645)	2233	107	82.69	+	1.29	1
cellular nitrogen compound biosynthetic process (GO:0044271)	2289	105	84.76	+	1.24	1
response to stress (GO:0006950)	2619	104	96.98	+	1.07	1
cellular protein metabolic process (GO:0044267)	2177	102	80.61	+	1.27	1
regulation of metabolic process (GO:0019222)	2433	102	90.09	+	1.13	1
organic cyclic compound biosynthetic process (GO:1901362)	2019	100	74.76	+	1.34	1
gene expression (GO:0010467)	2325	99	86.09	+	1.15	1
regulation of primary metabolic process (GO:0080090)	2219	96	82.17	+	1.17	1
regulation of macromolecule metabolic process (GO:0060255)	2296	96	85.02	+	1.13	1
regulation of nitrogen compound metabolic process (GO:0051171)	2186	95	80.95	+	1.17	1
regulation of cellular metabolic process (GO:0031323)	2282	94	84.5	+	1.11	1
aromatic compound biosynthetic process (GO:0019438)	1898	92	70.28	+	1.31	1
regulation of gene expression (GO:0010468)	2182	92	80.8	+	1.14	1
regulation of biosynthetic process (GO:0009889)	2120	91	78.5	+	1.16	1
regulation of cellular biosynthetic process (GO:0031326)	2103	90	77.87	+	1.16	1
heterocycle biosynthetic process (GO:0018130)	1832	88	67.84	+	1.3	1
response to chemical (GO:0042221)	2091	88	77.43	+	1.14	1
macromolecule modification (GO:0043412)	1762	87	65.24	+	1.33	1
regulation of cellular macromolecule biosynthetic process (GO:2000112)	2056	87	76.13	+	1.14	1
regulation of macromolecule biosynthetic process (GO:0010556)	2057	87	76.17	+	1.14	1
localization (GO:0051179)	1817	84	67.28	+	1.25	1
RNA metabolic process (GO:0016070)	1984	84	73.47	+	1.14	1
transport (GO:0006810)	1738	83	64.36	+	1.29	1
establishment of localization (GO:0051234)	1754	83	64.95	+	1.28	1
regulation of nucleobase-containing compound metabolic process (GO:0019219)	1990	83	73.69	+	1.13	1
regulation of transcription, DNA-templated (GO:0006355)	1931	82	71.5	+	1.15	1
regulation of RNA biosynthetic process (GO:2001141)	1932	82	71.54	+	1.15	1
regulation of nucleic acid-templated transcription (GO:1903506)	1932	82	71.54	+	1.15	1
regulation of RNA metabolic process (GO:0051252)	1955	82	72.39	+	1.13	1
protein modification process (GO:0036211)	1567	80	58.02	+	1.38	1
cellular protein modification process (GO:0006464)	1567	80	58.02	+	1.38	1
phosphorus metabolic process (GO:0006793)	1447	79	53.58	+	1.47	1
cell communication (GO:0007154)	1553	77	57.51	+	1.34	1
nucleobase-containing compound biosynthetic process (GO:0034654)	1662	77	61.54	+	1.25	1
system development (GO:0048731)	1367	74	50.62	+	1.46	1
phosphate-containing compound metabolic process (GO:0006796)	1397	73	51.73	+	1.41	1
response to abiotic stimulus (GO:0009628)	1492	71	55.25	+	1.29	1
reproductive process (GO:0022414)	1250	70	46.29	+	1.51	1
reproduction (GO:0000003)	1257	70	46.55	+	1.5	1
RNA biosynthetic process (GO:0032774)	1495	67	55.36	+	1.21	1
nucleic acid-templated transcription (GO:0097659)	1493	66	55.28	+	1.19	1
transcription, DNA-templated (GO:0006351)	1493	66	55.28	+	1.19	1
signal transduction (GO:0007165)	1373	64	50.84	+	1.26	1
signaling (GO:0023052)	1401	64	51.88	+	1.23	1
response to organic substance (GO:0010033)	1466	64	54.28	+	1.18	1
post-embryonic development (GO:0009791)	1108	55	41.03	+	1.34	1
response to hormone (GO:0009725)	1202	55	44.51	+	1.24	1
response to endogenous stimulus (GO:0009719)	1209	55	44.77	+	1.23	1
phosphorylation (GO:0016310)	1019	54	37.73	+	1.43	1
developmental process involved in reproduction (GO:0003006)	1098	53	40.66	+	1.3	1
reproductive system development (GO:0061458)	945	46	34.99	+	1.31	1
reproductive structure development (GO:0048608)	945	46	34.99	+	1.31	1
organonitrogen compound biosynthetic process (GO:1901566)	1019	46	37.73	+	1.22	1
plant organ development (GO:0099402)	701	44	25.96	+	1.7	1
protein phosphorylation (GO:0006468)	670	42	24.81	+	1.69	1
organic substance transport (GO:0071702)	910	42	33.7	+	1.25	1
cellular response to chemical stimulus (GO:0070887)	845	41	31.29	+	1.31	1
small molecule metabolic process (GO:0044281)	1195	41	44.25	-	0.93	1
multi-organism process (GO:0051704)	1285	41	47.58	-	0.86	1
cellular developmental process (GO:0048869)	709	38	26.25	+	1.45	1
cellular response to stress (GO:0033554)	586	37	21.7	+	1.71	1
cellular component biogenesis (GO:0044085)	691	37	25.59	+	1.45	1
cellular response to organic substance (GO:0071310)	738	37	27.33	+	1.35	1
carbohydrate metabolic process (GO:0005975)	788	37	29.18	+	1.27	1
catabolic process (GO:0009056)	1112	36	41.18	-	0.87	1
response to oxygen-containing compound (GO:1901700)	1139	36	42.18	-	0.85	1
oxidation-reduction process (GO:0055114)	1222	36	45.25	-	0.8	1
cell wall organization or biogenesis (GO:0071554)	536	35	19.85	+	1.76	1
defense response (GO:0006952)	1225	35	45.36	-	0.77	1
response to external stimulus (GO:0009605)	1222	33	45.25	-	0.73	1
response to radiation (GO:0009314)	582	32	21.55	+	1.48	1
regulation of biological quality (GO:0065008)	711	32	26.33	+	1.22	1
response to light stimulus (GO:0009416)	563	31	20.85	+	1.49	1
hormone-mediated signaling pathway (GO:0009755)	603	31	22.33	+	1.39	1
cellular response to hormone stimulus (GO:0032870)	640	31	23.7	+	1.31	1
cellular response to endogenous stimulus (GO:0071495)	647	31	23.96	+	1.29	1
cell differentiation (GO:0030154)	567	30	21	+	1.43	1
negative regulation of biological process (GO:0048519)	590	30	21.85	+	1.37	1
shoot system development (GO:0048367)	620	30	22.96	+	1.31	1
nitrogen compound transport (GO:0071705)	674	30	24.96	+	1.2	1
oxoacid metabolic process (GO:0043436)	847	30	31.36	-	0.96	1
organic acid metabolic process (GO:0006082)	849	30	31.44	-	0.95	1
transmembrane transport (GO:0055085)	494	29	18.29	+	1.59	1
ion transport (GO:0006811)	515	28	19.07	+	1.47	1
seed development (GO:0048316)	518	28	19.18	+	1.46	1
fruit development (GO:0010154)	549	28	20.33	+	1.38	1
carboxylic acid metabolic process (GO:0019752)	739	28	27.36	+	1.02	1
response to acid chemical (GO:0001101)	882	28	32.66	-	0.86	1
organic substance catabolic process (GO:1901575)	946	28	35.03	-	0.8	1
external encapsulating structure organization (GO:0045229)	426	26	15.77	+	1.65	1
response to inorganic substance (GO:0010035)	682	26	25.25	+	1.03	1
tissue development (GO:0009888)	375	25	13.89	+	1.8	1
response to salt stress (GO:0009651)	403	25	14.92	+	1.68	1
response to osmotic stress (GO:0006970)	447	25	16.55	+	1.51	1
intracellular signal transduction (GO:0035556)	452	25	16.74	+	1.49	1
carbohydrate derivative metabolic process (GO:1901135)	547	25	20.25	+	1.23	1
root system development (GO:0022622)	338	24	12.52	+	1.92	1
root development (GO:0048364)	338	24	12.52	+	1.92	1
cell wall organization (GO:0071555)	402	24	14.89	+	1.61	1
cellular amide metabolic process (GO:0043603)	547	24	20.25	+	1.18	1
macromolecule localization (GO:0033036)	695	24	25.74	-	0.93	1
response to auxin (GO:0009733)	295	23	10.92	+	2.11	1
response to biotic stimulus (GO:0009607)	995	23	36.84	-	0.62	1
gametophyte development (GO:0048229)	299	22	11.07	+	1.99	1
negative regulation of cellular process (GO:0048523)	385	22	14.26	+	1.54	1
embryo development ending in seed dormancy (GO:0009793)	408	22	15.11	+	1.46	1
embryo development (GO:0009790)	422	22	15.63	+	1.41	1
amide biosynthetic process (GO:0043604)	505	22	18.7	+	1.18	1
cellular catabolic process (GO:0044248)	793	22	29.36	-	0.75	1
plant organ morphogenesis (GO:1905392)	283	21	10.48	+	2	1
small molecule biosynthetic process (GO:0044283)	481	21	17.81	+	1.18	1
peptide transport (GO:0015833)	528	21	19.55	+	1.07	1
amide transport (GO:0042886)	533	21	19.74	+	1.06	1
response to other organism (GO:0051707)	954	21	35.33	-	0.59	1
response to external biotic stimulus (GO:0043207)	956	21	35.4	-	0.59	1
negative regulation of metabolic process (GO:0009892)	357	20	13.22	+	1.51	1
peptide metabolic process (GO:0006518)	490	20	18.14	+	1.1	1
regulation of developmental process (GO:0050793)	493	20	18.26	+	1.1	1
cellular localization (GO:0051641)	519	20	19.22	+	1.04	1
positive regulation of biological process (GO:0048518)	651	20	24.11	-	0.83	1
lipid metabolic process (GO:0006629)	774	20	28.66	-	0.7	1
negative regulation of macromolecule metabolic process (GO:0010605)	325	19	12.03	+	1.58	1
phyllome development (GO:0048827)	368	19	13.63	+	1.39	1
secondary metabolic process (GO:0019748)	374	19	13.85	+	1.37	1
organic acid biosynthetic process (GO:0016053)	399	19	14.77	+	1.29	1
carboxylic acid biosynthetic process (GO:0046394)	399	19	14.77	+	1.29	1
translation (GO:0006412)	464	19	17.18	+	1.11	1
peptide biosynthetic process (GO:0043043)	468	19	17.33	+	1.1	1
response to lipid (GO:0033993)	559	19	20.7	-	0.92	1
intracellular transport (GO:0046907)	410	18	15.18	+	1.19	1
establishment of localization in cell (GO:0051649)	424	18	15.7	+	1.15	1
polysaccharide metabolic process (GO:0005976)	329	17	12.18	+	1.4	1
cellular component assembly (GO:0022607)	384	17	14.22	+	1.2	1
RNA processing (GO:0006396)	390	17	14.44	+	1.18	1
protein transport (GO:0015031)	470	17	17.4	-	0.98	1
establishment of protein localization (GO:0045184)	474	17	17.55	-	0.97	1
protein localization (GO:0008104)	497	17	18.4	-	0.92	1
positive regulation of cellular process (GO:0048522)	501	17	18.55	-	0.92	1
anion transport (GO:0006820)	199	16	7.37	+	2.17	1
negative regulation of nitrogen compound metabolic process (GO:0051172)	231	16	8.55	+	1.87	1
chromatin organization (GO:0006325)	232	16	8.59	+	1.86	1
leaf development (GO:0048366)	246	16	9.11	+	1.76	1
negative regulation of cellular metabolic process (GO:0031324)	256	16	9.48	+	1.69	1
growth (GO:0040007)	342	16	12.66	+	1.26	1
response to metal ion (GO:0010038)	364	16	13.48	+	1.19	1
homeostatic process (GO:0042592)	390	16	14.44	+	1.11	1
macromolecule catabolic process (GO:0009057)	537	16	19.88	-	0.8	1
peptidyl-amino acid modification (GO:0018193)	206	15	7.63	+	1.97	1
methylation (GO:0032259)	227	15	8.41	+	1.78	1
sulfur compound metabolic process (GO:0006790)	251	15	9.29	+	1.61	1
cellular component morphogenesis (GO:0032989)	287	15	10.63	+	1.41	1
cell growth (GO:0016049)	290	15	10.74	+	1.4	1
response to temperature stimulus (GO:0009266)	405	15	15	+	1	1
response to abscisic acid (GO:0009737)	406	15	15.03	-	1	1
response to alcohol (GO:0097305)	410	15	15.18	-	0.99	1
cellular response to oxygen-containing compound (GO:1901701)	443	15	16.4	-	0.91	1
proteolysis (GO:0006508)	673	15	24.92	-	0.6	1
defense response to other organism (GO:0098542)	720	15	26.66	-	0.56	1
cell wall biogenesis (GO:0042546)	168	14	6.22	+	2.25	1
negative regulation of cellular biosynthetic process (GO:0031327)	208	14	7.7	+	1.82	1
negative regulation of biosynthetic process (GO:0009890)	212	14	7.85	+	1.78	1
regulation of hormone levels (GO:0010817)	217	14	8.04	+	1.74	1
pollen development (GO:0009555)	221	14	8.18	+	1.71	1
carbohydrate derivative biosynthetic process (GO:1901137)	268	14	9.92	+	1.41	1
negative regulation of gene expression (GO:0010629)	273	14	10.11	+	1.38	1
cellular carbohydrate metabolic process (GO:0044262)	278	14	10.29	+	1.36	1
cation transport (GO:0006812)	296	14	10.96	+	1.28	1
cellular amino acid metabolic process (GO:0006520)	318	14	11.78	+	1.19	1
positive regulation of metabolic process (GO:0009893)	406	14	15.03	-	0.93	1
organophosphate metabolic process (GO:0019637)	420	14	15.55	-	0.9	1
ion transmembrane transport (GO:0034220)	204	13	7.55	+	1.72	1
cell development (GO:0048468)	218	13	8.07	+	1.61	1
secondary metabolite biosynthetic process (GO:0044550)	241	13	8.92	+	1.46	1
chemical homeostasis (GO:0048878)	253	13	9.37	+	1.39	1
developmental growth (GO:0048589)	271	13	10.03	+	1.3	1
cofactor metabolic process (GO:0051186)	280	13	10.37	+	1.25	1
positive regulation of nitrogen compound metabolic process (GO:0051173)	349	13	12.92	+	1.01	1
positive regulation of macromolecule metabolic process (GO:0010604)	361	13	13.37	-	0.97	1
flower development (GO:0009908)	369	13	13.66	-	0.95	1
positive regulation of cellular metabolic process (GO:0031325)	376	13	13.92	-	0.93	1
reproductive shoot system development (GO:0090567)	382	13	14.15	-	0.92	1
organonitrogen compound catabolic process (GO:1901565)	480	13	17.77	-	0.73	1
cellular lipid metabolic process (GO:0044255)	498	13	18.44	-	0.7	1
protein modification by small protein conjugation or removal (GO:0070647)	513	13	19	-	0.68	1
mitotic cell cycle process (GO:1903047)	103	12	3.81	+	3.15	1
mitotic cell cycle (GO:0000278)	108	12	4	+	3	1
anatomical structure formation involved in morphogenesis (GO:0048646)	148	12	5.48	+	2.19	1
covalent chromatin modification (GO:0016569)	158	12	5.85	+	2.05	1
cell surface receptor signaling pathway (GO:0007166)	168	12	6.22	+	1.93	1
root morphogenesis (GO:0010015)	169	12	6.26	+	1.92	1
plant-type cell wall organization or biogenesis (GO:0071669)	182	12	6.74	+	1.78	1
negative regulation of macromolecule biosynthetic process (GO:0010558)	197	12	7.29	+	1.65	1
multi-multicellular organism process (GO:0044706)	198	12	7.33	+	1.64	1
pollination (GO:0009856)	198	12	7.33	+	1.64	1
alpha-amino acid metabolic process (GO:1901605)	229	12	8.48	+	1.42	1
developmental growth involved in morphogenesis (GO:0060560)	235	12	8.7	+	1.38	1
carbohydrate biosynthetic process (GO:0016051)	241	12	8.92	+	1.34	1
cell morphogenesis (GO:0000902)	263	12	9.74	+	1.23	1
positive regulation of gene expression (GO:0010628)	288	12	10.66	+	1.13	1
cellular macromolecule localization (GO:0070727)	338	12	12.52	-	0.96	1
regulation of response to stimulus (GO:0048583)	403	12	14.92	-	0.8	1
transmembrane receptor protein tyrosine kinase signaling pathway (GO:0007169)	100	11	3.7	+	2.97	1
enzyme linked receptor protein signaling pathway (GO:0007167)	101	11	3.74	+	2.94	1
phenylpropanoid metabolic process (GO:0009698)	123	11	4.55	+	2.42	1
pattern specification process (GO:0007389)	137	11	5.07	+	2.17	1
cellular carbohydrate biosynthetic process (GO:0034637)	162	11	6	+	1.83	1
auxin-activated signaling pathway (GO:0009734)	166	11	6.15	+	1.79	1
plant epidermis development (GO:0090558)	172	11	6.37	+	1.73	1
cellular response to auxin stimulus (GO:0071365)	177	11	6.55	+	1.68	1
negative regulation of cellular macromolecule biosynthetic process (GO:2000113)	183	11	6.78	+	1.62	1
regulation of protein metabolic process (GO:0051246)	233	11	8.63	+	1.27	1
mRNA metabolic process (GO:0016071)	258	11	9.55	+	1.15	1
response to cadmium ion (GO:0046686)	261	11	9.66	+	1.14	1
positive regulation of transcription, DNA-templated (GO:0045893)	261	11	9.66	+	1.14	1
positive regulation of RNA biosynthetic process (GO:1902680)	262	11	9.7	+	1.13	1
positive regulation of nucleic acid-templated transcription (GO:1903508)	262	11	9.7	+	1.13	1
positive regulation of RNA metabolic process (GO:0051254)	268	11	9.92	+	1.11	1
response to cold (GO:0009409)	277	11	10.26	+	1.07	1
nucleobase-containing small molecule metabolic process (GO:0055086)	279	11	10.33	+	1.06	1
positive regulation of macromolecule biosynthetic process (GO:0010557)	282	11	10.44	+	1.05	1
cellular response to lipid (GO:0071396)	285	11	10.55	+	1.04	1
positive regulation of nucleobase-containing compound metabolic process (GO:0045935)	288	11	10.66	+	1.03	1
positive regulation of cellular biosynthetic process (GO:0031328)	297	11	11	+	1	1
positive regulation of biosynthetic process (GO:0009891)	307	11	11.37	-	0.97	1
cellular protein localization (GO:0034613)	314	11	11.63	-	0.95	1
cellular response to acid chemical (GO:0071229)	343	11	12.7	-	0.87	1
regulation of multicellular organismal development (GO:2000026)	343	11	12.7	-	0.87	1
regulation of multicellular organismal process (GO:0051239)	386	11	14.29	-	0.77	1
protein ubiquitination (GO:0016567)	441	11	16.33	-	0.67	1
protein modification by small protein conjugation (GO:0032446)	461	11	17.07	-	0.64	1
auxin transport (GO:0060918)	75	10	2.78	+	3.6	1
hormone transport (GO:0009914)	77	10	2.85	+	3.51	1
microtubule-based process (GO:0007017)	91	10	3.37	+	2.97	1
embryo sac development (GO:0009553)	101	10	3.74	+	2.67	1
dephosphorylation (GO:0016311)	121	10	4.48	+	2.23	1
cell wall macromolecule metabolic process (GO:0044036)	132	10	4.89	+	2.05	1
cellular polysaccharide metabolic process (GO:0044264)	198	10	7.33	+	1.36	1
regulation of cellular protein metabolic process (GO:0032268)	213	10	7.89	+	1.27	1
response to water (GO:0009415)	240	10	8.89	+	1.13	1
response to organic cyclic compound (GO:0014070)	271	10	10.03	-	1	1
intracellular protein transport (GO:0006886)	282	10	10.44	-	0.96	1
macromolecular complex subunit organization (GO:0043933)	302	10	11.18	-	0.89	1
response to bacterium (GO:0009617)	342	10	12.66	-	0.79	1
response to oxidative stress (GO:0006979)	352	10	13.03	-	0.77	1
cellular macromolecule catabolic process (GO:0044265)	390	10	14.44	-	0.69	1
lipid biosynthetic process (GO:0008610)	420	10	15.55	-	0.64	1
response to UV-B (GO:0010224)	60	9	2.22	+	4.05	1
inorganic anion transport (GO:0015698)	67	9	2.48	+	3.63	1
cytokinesis (GO:0000910)	68	9	2.52	+	3.57	1
macromolecule methylation (GO:0043414)	97	9	3.59	+	2.51	1
plant-type cell wall biogenesis (GO:0009832)	110	9	4.07	+	2.21	1
regionalization (GO:0003002)	112	9	4.15	+	2.17	1
pectin metabolic process (GO:0045488)	122	9	4.52	+	1.99	1
cytoskeleton organization (GO:0007010)	122	9	4.52	+	1.99	1
galacturonan metabolic process (GO:0010393)	123	9	4.55	+	1.98	1
sulfur compound biosynthetic process (GO:0044272)	127	9	4.7	+	1.91	1
meristem development (GO:0048507)	136	9	5.04	+	1.79	1
post-embryonic plant morphogenesis (GO:0090698)	138	9	5.11	+	1.76	1
inorganic ion transmembrane transport (GO:0098660)	149	9	5.52	+	1.63	1
polysaccharide biosynthetic process (GO:0000271)	150	9	5.55	+	1.62	1
cellular amino acid biosynthetic process (GO:0008652)	163	9	6.04	+	1.49	1
phosphorelay signal transduction system (GO:0000160)	164	9	6.07	+	1.48	1
purine-containing compound metabolic process (GO:0072521)	173	9	6.41	+	1.4	1
negative regulation of nucleobase-containing compound metabolic process (GO:0045934)	178	9	6.59	+	1.37	1
coenzyme metabolic process (GO:0006732)	202	9	7.48	+	1.2	1
regulation of cellular component organization (GO:0051128)	207	9	7.66	+	1.17	1
unidimensional cell growth (GO:0009826)	209	9	7.74	+	1.16	1
ribonucleoprotein complex biogenesis (GO:0022613)	214	9	7.92	+	1.14	1
cellular homeostasis (GO:0019725)	224	9	8.29	+	1.09	1
response to ethylene (GO:0009723)	229	9	8.48	+	1.06	1
response to water deprivation (GO:0009414)	232	9	8.59	+	1.05	1
nucleotide metabolic process (GO:0009117)	238	9	8.81	+	1.02	1
nucleoside phosphate metabolic process (GO:0006753)	241	9	8.92	+	1.01	1
response to fungus (GO:0009620)	487	9	18.03	-	0.5	1
regulation of cell cycle process (GO:0010564)	56	8	2.07	+	3.86	1
anion transmembrane transport (GO:0098656)	59	8	2.18	+	3.66	1
cytoskeleton-dependent cytokinesis (GO:0061640)	63	8	2.33	+	3.43	1
double-strand break repair (GO:0006302)	66	8	2.44	+	3.27	1
auxin polar transport (GO:0009926)	67	8	2.48	+	3.22	1
amine metabolic process (GO:0009308)	79	8	2.93	+	2.73	1
protein dephosphorylation (GO:0006470)	80	8	2.96	+	2.7	1
carbohydrate transport (GO:0008643)	91	8	3.37	+	2.37	1
histone modification (GO:0016570)	92	8	3.41	+	2.35	1
cell wall polysaccharide metabolic process (GO:0010383)	100	8	3.7	+	2.16	1
multicellular organismal reproductive process (GO:0048609)	106	8	3.93	+	2.04	1
multicellular organism reproduction (GO:0032504)	111	8	4.11	+	1.95	1
regulation of gene expression, epigenetic (GO:0040029)	113	8	4.18	+	1.91	1
gene silencing (GO:0016458)	115	8	4.26	+	1.88	1
organic anion transport (GO:0015711)	122	8	4.52	+	1.77	1
cellular response to extracellular stimulus (GO:0031668)	124	8	4.59	+	1.74	1
cellular polysaccharide biosynthetic process (GO:0033692)	124	8	4.59	+	1.74	1
cellular response to external stimulus (GO:0071496)	128	8	4.74	+	1.69	1
shoot system morphogenesis (GO:0010016)	129	8	4.78	+	1.67	1
aromatic compound catabolic process (GO:0019439)	130	8	4.81	+	1.66	1
response to extracellular stimulus (GO:0009991)	137	8	5.07	+	1.58	1
organic cyclic compound catabolic process (GO:1901361)	138	8	5.11	+	1.57	1
alpha-amino acid biosynthetic process (GO:1901607)	146	8	5.41	+	1.48	1
cellular response to abiotic stimulus (GO:0071214)	151	8	5.59	+	1.43	1
abscisic acid-activated signaling pathway (GO:0009738)	160	8	5.92	+	1.35	1
negative regulation of RNA biosynthetic process (GO:1902679)	163	8	6.04	+	1.33	1
negative regulation of nucleic acid-templated transcription (GO:1903507)	163	8	6.04	+	1.33	1
negative regulation of RNA metabolic process (GO:0051253)	167	8	6.18	+	1.29	1
cellular response to abscisic acid stimulus (GO:0071215)	170	8	6.29	+	1.27	1
cellular response to alcohol (GO:0097306)	170	8	6.29	+	1.27	1
ion homeostasis (GO:0050801)	176	8	6.52	+	1.23	1
ribosome biogenesis (GO:0042254)	177	8	6.55	+	1.22	1
ncRNA metabolic process (GO:0034660)	187	8	6.92	+	1.16	1
ribose phosphate metabolic process (GO:0019693)	187	8	6.92	+	1.16	1
glycosyl compound metabolic process (GO:1901657)	194	8	7.18	+	1.11	1
floral organ development (GO:0048437)	194	8	7.18	+	1.11	1
organophosphate biosynthetic process (GO:0090407)	239	8	8.85	-	0.9	1
regulation of transcription from RNA polymerase II promoter (GO:0006357)	246	8	9.11	-	0.88	1
regulation of post-embryonic development (GO:0048580)	256	8	9.48	-	0.84	1
macromolecular complex assembly (GO:0065003)	261	8	9.66	-	0.83	1
defense response to bacterium (GO:0042742)	267	8	9.89	-	0.81	1
monocarboxylic acid metabolic process (GO:0032787)	352	8	13.03	-	0.61	1
meiosis I (GO:0007127)	42	7	1.56	+	4.5	1
xylem and phloem pattern formation (GO:0010051)	50	7	1.85	+	3.78	1
mitotic cytokinesis (GO:0000281)	60	7	2.22	+	3.15	1
DNA conformation change (GO:0071103)	61	7	2.26	+	3.1	1
mitochondrial transport (GO:0006839)	82	7	3.04	+	2.31	1
nucleobase-containing compound transport (GO:0015931)	82	7	3.04	+	2.31	1
phenylpropanoid biosynthetic process (GO:0009699)	91	7	3.37	+	2.08	1
regulation of anatomical structure morphogenesis (GO:0022603)	98	7	3.63	+	1.93	1
plant epidermal cell differentiation (GO:0090627)	99	7	3.67	+	1.91	1
sexual reproduction (GO:0019953)	109	7	4.04	+	1.73	1
multi-organism reproductive process (GO:0044703)	113	7	4.18	+	1.67	1
anatomical structure maturation (GO:0071695)	116	7	4.3	+	1.63	1
cellular chemical homeostasis (GO:0055082)	119	7	4.41	+	1.59	1
membrane organization (GO:0061024)	119	7	4.41	+	1.59	1
vegetative to reproductive phase transition of meristem (GO:0010228)	127	7	4.7	+	1.49	1
cellular response to organic cyclic compound (GO:0071407)	131	7	4.85	+	1.44	1
developmental cell growth (GO:0048588)	131	7	4.85	+	1.44	1
developmental maturation (GO:0021700)	132	7	4.89	+	1.43	1
post-embryonic plant organ development (GO:0090696)	135	7	5	+	1.4	1
monovalent inorganic cation transport (GO:0015672)	135	7	5	+	1.4	1
organic hydroxy compound biosynthetic process (GO:1901617)	139	7	5.15	+	1.36	1
ribonucleoside monophosphate metabolic process (GO:0009161)	148	7	5.48	+	1.28	1
negative regulation of transcription, DNA-templated (GO:0045892)	149	7	5.52	+	1.27	1
nucleoside monophosphate metabolic process (GO:0009123)	152	7	5.63	+	1.24	1
cation homeostasis (GO:0055080)	153	7	5.67	+	1.24	1
cell morphogenesis involved in differentiation (GO:0000904)	158	7	5.85	+	1.2	1
posttranscriptional regulation of gene expression (GO:0010608)	158	7	5.85	+	1.2	1
inorganic ion homeostasis (GO:0098771)	159	7	5.89	+	1.19	1
regulation of molecular function (GO:0065009)	166	7	6.15	+	1.14	1
ribonucleotide metabolic process (GO:0009259)	169	7	6.26	+	1.12	1
response to wounding (GO:0009611)	179	7	6.63	+	1.06	1
monocarboxylic acid biosynthetic process (GO:0072330)	187	7	6.92	+	1.01	1
response to cytokinin (GO:0009735)	190	7	7.04	-	0.99	1
regulation of growth (GO:0040008)	199	7	7.37	-	0.95	1
organic hydroxy compound metabolic process (GO:1901615)	199	7	7.37	-	0.95	1
metal ion transport (GO:0030001)	217	7	8.04	-	0.87	1
cellular macromolecular complex assembly (GO:0034622)	218	7	8.07	-	0.87	1
regulation of response to stress (GO:0080134)	223	7	8.26	-	0.85	1
generation of precursor metabolites and energy (GO:0006091)	253	7	9.37	-	0.75	1
vesicle-mediated transport (GO:0016192)	271	7	10.03	-	0.7	1
proteolysis involved in cellular protein catabolic process (GO:0051603)	320	7	11.85	-	0.59	1
interspecies interaction between organisms (GO:0044419)	327	7	12.11	-	0.58	1
cellular protein catabolic process (GO:0044257)	328	7	12.15	-	0.58	1
protein catabolic process (GO:0030163)	344	7	12.74	-	0.55	1
chromosome organization involved in meiotic cell cycle (GO:0070192)	28	6	1.04	+	5.79	1
negative regulation of cell cycle (GO:0045786)	30	6	1.11	+	5.4	1
reciprocal meiotic recombination (GO:0007131)	33	6	1.22	+	4.91	1
homologous recombination (GO:0035825)	33	6	1.22	+	4.91	1
cell wall polysaccharide biosynthetic process (GO:0070592)	38	6	1.41	+	4.26	1
cellular component macromolecule biosynthetic process (GO:0070589)	39	6	1.44	+	4.15	1
cell wall macromolecule biosynthetic process (GO:0044038)	39	6	1.44	+	4.15	1
cytokinetic process (GO:0032506)	43	6	1.59	+	3.77	1
mitotic cytokinetic process (GO:1902410)	43	6	1.59	+	3.77	1
cytokinesis by cell plate formation (GO:0000911)	43	6	1.59	+	3.77	1
regulation of cellular ketone metabolic process (GO:0010565)	51	6	1.89	+	3.18	1
negative regulation of cellular protein metabolic process (GO:0032269)	53	6	1.96	+	3.06	1
negative regulation of protein metabolic process (GO:0051248)	53	6	1.96	+	3.06	1
flavonoid biosynthetic process (GO:0009813)	59	6	2.18	+	2.75	1
aromatic amino acid family metabolic process (GO:0009072)	60	6	2.22	+	2.7	1
flavonoid metabolic process (GO:0009812)	67	6	2.48	+	2.42	1
trichoblast differentiation (GO:0010054)	70	6	2.59	+	2.31	1
mitochondrion organization (GO:0007005)	72	6	2.67	+	2.25	1
leaf morphogenesis (GO:0009965)	73	6	2.7	+	2.22	1
gene silencing by RNA (GO:0031047)	84	6	3.11	+	1.93	1
root epidermal cell differentiation (GO:0010053)	85	6	3.15	+	1.91	1
circadian rhythm (GO:0007623)	85	6	3.15	+	1.91	1
post-embryonic plant organ morphogenesis (GO:0090697)	92	6	3.41	+	1.76	1
plant-type cell wall organization (GO:0009664)	97	6	3.59	+	1.67	1
chloroplast organization (GO:0009658)	100	6	3.7	+	1.62	1
rhythmic process (GO:0048511)	102	6	3.78	+	1.59	1
cellular ion homeostasis (GO:0006873)	108	6	4	+	1.5	1
heterocycle catabolic process (GO:0046700)	109	6	4.04	+	1.49	1
cellular nitrogen compound catabolic process (GO:0044270)	109	6	4.04	+	1.49	1
protein autophosphorylation (GO:0046777)	112	6	4.15	+	1.45	1
RNA modification (GO:0009451)	114	6	4.22	+	1.42	1
regulation of organelle organization (GO:0033043)	116	6	4.3	+	1.4	1
ncRNA processing (GO:0034470)	130	6	4.81	+	1.25	1
ethylene-activated signaling pathway (GO:0009873)	131	6	4.85	+	1.24	1
purine ribonucleoside monophosphate metabolic process (GO:0009167)	132	6	4.89	+	1.23	1
purine nucleoside monophosphate metabolic process (GO:0009126)	132	6	4.89	+	1.23	1
pollen tube development (GO:0048868)	134	6	4.96	+	1.21	1
cell wall modification (GO:0042545)	135	6	5	+	1.2	1
plastid organization (GO:0009657)	136	6	5.04	+	1.19	1
cation transmembrane transport (GO:0098655)	137	6	5.07	+	1.18	1
cellular response to ethylene stimulus (GO:0071369)	146	6	5.41	+	1.11	1
lipid transport (GO:0006869)	148	6	5.48	+	1.09	1
purine ribonucleotide metabolic process (GO:0009150)	153	6	5.67	+	1.06	1
purine nucleotide metabolic process (GO:0006163)	155	6	5.74	+	1.05	1
lipid localization (GO:0010876)	163	6	6.04	-	0.99	1
regulation of signal transduction (GO:0009966)	168	6	6.22	-	0.96	1
response to red or far red light (GO:0009639)	169	6	6.26	-	0.96	1
regulation of signaling (GO:0023051)	171	6	6.33	-	0.95	1
response to jasmonic acid (GO:0009753)	172	6	6.37	-	0.94	1
regulation of cell communication (GO:0010646)	174	6	6.44	-	0.93	1
protein folding (GO:0006457)	186	6	6.89	-	0.87	1
carbohydrate catabolic process (GO:0016052)	194	6	7.18	-	0.84	1
mRNA processing (GO:0006397)	201	6	7.44	-	0.81	1
response to nitrogen compound (GO:1901698)	223	6	8.26	-	0.73	1
ubiquitin-dependent protein catabolic process (GO:0006511)	296	6	10.96	-	0.55	1
modification-dependent protein catabolic process (GO:0019941)	297	6	11	-	0.55	1
modification-dependent macromolecule catabolic process (GO:0043632)	299	6	11.07	-	0.54	1
defense response to fungus (GO:0050832)	423	6	15.66	-	0.38	1
DNA replication initiation (GO:0006270)	19	5	0.7	+	7.11	1
inorganic anion transmembrane transport (GO:0098661)	19	5	0.7	+	7.11	1
xylem development (GO:0010089)	28	5	1.04	+	4.82	1
tricarboxylic acid metabolic process (GO:0072350)	41	5	1.52	+	3.29	1
recognition of pollen (GO:0048544)	42	5	1.56	+	3.21	1
cell recognition (GO:0008037)	42	5	1.56	+	3.21	1
posttranscriptional gene silencing by RNA (GO:0035194)	43	5	1.59	+	3.14	1
aromatic amino acid family biosynthetic process (GO:0009073)	44	5	1.63	+	3.07	1
nucleotide-sugar metabolic process (GO:0009225)	45	5	1.67	+	3	1
recombinational repair (GO:0000725)	47	5	1.74	+	2.87	1
double-strand break repair via homologous recombination (GO:0000724)	47	5	1.74	+	2.87	1
protein methylation (GO:0006479)	49	5	1.81	+	2.76	1
protein alkylation (GO:0008213)	49	5	1.81	+	2.76	1
pollen-pistil interaction (GO:0009875)	49	5	1.81	+	2.76	1
posttranscriptional gene silencing (GO:0016441)	54	5	2	+	2.5	1
root hair cell development (GO:0080147)	55	5	2.04	+	2.46	1
photoperiodism (GO:0009648)	56	5	2.07	+	2.41	1
amino acid transport (GO:0006865)	61	5	2.26	+	2.21	1
oligosaccharide metabolic process (GO:0009311)	65	5	2.41	+	2.08	1
root hair cell differentiation (GO:0048765)	66	5	2.44	+	2.05	1
trichoblast maturation (GO:0048764)	66	5	2.44	+	2.05	1
cell maturation (GO:0048469)	67	5	2.48	+	2.02	1
peptidyl-serine modification (GO:0018209)	69	5	2.55	+	1.96	1
peptidyl-serine phosphorylation (GO:0018105)	69	5	2.55	+	1.96	1
lignin metabolic process (GO:0009808)	69	5	2.55	+	1.96	1
oligopeptide transport (GO:0006857)	70	5	2.59	+	1.93	1
symbiosis, encompassing mutualism through parasitism (GO:0044403)	70	5	2.59	+	1.93	1
organelle fusion (GO:0048284)	72	5	2.67	+	1.88	1
regulation of protein modification process (GO:0031399)	75	5	2.78	+	1.8	1
nucleobase-containing compound catabolic process (GO:0034655)	76	5	2.81	+	1.78	1
glycosylation (GO:0070085)	79	5	2.93	+	1.71	1
secretion by cell (GO:0032940)	79	5	2.93	+	1.71	1
pectin catabolic process (GO:0045490)	81	5	3	+	1.67	1
plant organ formation (GO:1905393)	85	5	3.15	+	1.59	1
secretion (GO:0046903)	85	5	3.15	+	1.59	1
regulation of meristem development (GO:0048509)	85	5	3.15	+	1.59	1
meristem maintenance (GO:0010073)	87	5	3.22	+	1.55	1
hemicellulose metabolic process (GO:0010410)	87	5	3.22	+	1.55	1
response to carbohydrate (GO:0009743)	91	5	3.37	+	1.48	1
post-embryonic root development (GO:0048528)	94	5	3.48	+	1.44	1
regulation of developmental growth (GO:0048638)	96	5	3.55	+	1.41	1
cellular cation homeostasis (GO:0030003)	98	5	3.63	+	1.38	1
cellular response to nutrient levels (GO:0031669)	98	5	3.63	+	1.38	1
organic acid transport (GO:0015849)	99	5	3.67	+	1.36	1
carboxylic acid transport (GO:0046942)	99	5	3.67	+	1.36	1
response to karrikin (GO:0080167)	103	5	3.81	+	1.31	1
cellular response to light stimulus (GO:0071482)	104	5	3.85	+	1.3	1
cellular response to radiation (GO:0071478)	107	5	3.96	+	1.26	1
response to nutrient levels (GO:0031667)	110	5	4.07	+	1.23	1
nucleotide biosynthetic process (GO:0009165)	111	5	4.11	+	1.22	1
nucleoside phosphate biosynthetic process (GO:1901293)	113	5	4.18	+	1.19	1
metal ion homeostasis (GO:0055065)	117	5	4.33	+	1.15	1
regulation of translation (GO:0006417)	122	5	4.52	+	1.11	1
regulation of cellular amide metabolic process (GO:0034248)	122	5	4.52	+	1.11	1
hormone metabolic process (GO:0042445)	125	5	4.63	+	1.08	1
polysaccharide catabolic process (GO:0000272)	129	5	4.78	+	1.05	1
regulation of catalytic activity (GO:0050790)	137	5	5.07	-	0.99	1
phospholipid metabolic process (GO:0006644)	150	5	5.55	-	0.9	1
protein localization to organelle (GO:0033365)	151	5	5.59	-	0.89	1
cofactor biosynthetic process (GO:0051188)	165	5	6.11	-	0.82	1
regulation of shoot system development (GO:0048831)	169	5	6.26	-	0.8	1
lipid catabolic process (GO:0016042)	187	5	6.92	-	0.72	1
regulation of reproductive process (GO:2000241)	213	5	7.89	-	0.63	1

## Sheet: Analysis1_Fig2_Venn_upBOTH
Analysis Type:	PANTHER Overrepresentation Test (release 20170413)
Annotation Version and Release Date:	GO Ontology database Released 2017-09-26
Analyzed List:	upload_1 (Arabidopsis thaliana)
Reference List:	Arabidopsis thaliana (all genes in database)
Bonferroni correction:	TRUE
Bonferroni count:	2166
GO biological process complete	Arabidopsis thaliana - REFLIST (27060)	UpBOTH (524)	UpBOTH (expected)	UpBOTH (over/under)	UpBOTH (fold Enrichment)	UpBOTH (P-value)
Unclassified (UNCLASSIFIED)	7962	173	154.18	+	1.12	0
response to heat (GO:0009408)	145	37	2.81	+	13.18	1.31e-25
response to temperature stimulus (GO:0009266)	405	43	7.84	+	5.48	1.5e-15
protein folding (GO:0006457)	186	26	3.6	+	7.22	3.11e-11
response to hydrogen peroxide (GO:0042542)	52	14	1.01	+	13.9	9.22e-09
response to reactive oxygen species (GO:0000302)	135	19	2.61	+	7.27	9.95e-08
heat acclimation (GO:0010286)	34	11	0.66	+	16.71	2.73e-07
response to high light intensity (GO:0009644)	60	13	1.16	+	11.19	7.36e-07
response to abiotic stimulus (GO:0009628)	1492	65	28.89	+	2.25	3.07e-06
response to light intensity (GO:0009642)	112	15	2.17	+	6.92	2.08e-05
response to oxidative stress (GO:0006979)	352	26	6.82	+	3.81	2.61e-05
response to inorganic substance (GO:0010035)	682	37	13.21	+	2.8	7.48e-05
response to stress (GO:0006950)	2619	89	50.72	+	1.75	0.000323
response to unfolded protein (GO:0006986)	12	5	0.23	+	21.52	0.00991
chaperone-mediated protein folding (GO:0061077)	14	5	0.27	+	18.44	0.0207
response to topologically incorrect protein (GO:0035966)	17	5	0.33	+	15.19	0.0522
response to oxygen-containing compound (GO:1901700)	1139	42	22.06	+	1.9	0.147
response to chemical (GO:0042221)	2091	66	40.49	+	1.63	0.155
response to stimulus (GO:0050896)	4604	120	89.15	+	1.35	0.725
biological_process (GO:0008150)	19098	351	369.82	-	0.95	1
cellular process (GO:0009987)	8477	163	164.15	-	0.99	1
metabolic process (GO:0008152)	8032	141	155.53	-	0.91	1
organic substance metabolic process (GO:0071704)	6816	113	131.99	-	0.86	1
primary metabolic process (GO:0044238)	6353	109	123.02	-	0.89	1
cellular metabolic process (GO:0044237)	6383	104	123.6	-	0.84	1
nitrogen compound metabolic process (GO:0006807)	5359	97	103.77	-	0.93	1
macromolecule metabolic process (GO:0043170)	4830	88	93.53	-	0.94	1
biological regulation (GO:0065007)	4251	81	82.32	-	0.98	1
regulation of biological process (GO:0050789)	3875	75	75.04	-	1	1
cellular macromolecule metabolic process (GO:0044260)	4370	74	84.62	-	0.87	1
regulation of cellular process (GO:0050794)	3544	69	68.63	+	1.01	1
organonitrogen compound metabolic process (GO:1901564)	3312	61	64.13	-	0.95	1
organic cyclic compound metabolic process (GO:1901360)	3047	52	59	-	0.88	1
cellular nitrogen compound metabolic process (GO:0034641)	3216	52	62.28	-	0.83	1
biosynthetic process (GO:0009058)	3580	51	69.32	-	0.74	1
protein metabolic process (GO:0019538)	2507	49	48.55	+	1.01	1
cellular aromatic compound metabolic process (GO:0006725)	2927	49	56.68	-	0.86	1
regulation of metabolic process (GO:0019222)	2433	47	47.11	-	1	1
nucleobase-containing compound metabolic process (GO:0006139)	2581	47	49.98	-	0.94	1
heterocycle metabolic process (GO:0046483)	2818	47	54.57	-	0.86	1
regulation of cellular metabolic process (GO:0031323)	2282	46	44.19	+	1.04	1
organic substance biosynthetic process (GO:1901576)	3361	46	65.08	-	0.71	1
regulation of primary metabolic process (GO:0080090)	2219	44	42.97	+	1.02	1
regulation of macromolecule metabolic process (GO:0060255)	2296	44	44.46	-	0.99	1
regulation of nitrogen compound metabolic process (GO:0051171)	2186	43	42.33	+	1.02	1
cellular biosynthetic process (GO:0044249)	3278	43	63.48	-	0.68	1
regulation of cellular biosynthetic process (GO:0031326)	2103	42	40.72	+	1.03	1
regulation of biosynthetic process (GO:0009889)	2120	42	41.05	+	1.02	1
localization (GO:0051179)	1817	41	35.19	+	1.17	1
regulation of nucleobase-containing compound metabolic process (GO:0019219)	1990	41	38.54	+	1.06	1
regulation of gene expression (GO:0010468)	2182	41	42.25	-	0.97	1
transport (GO:0006810)	1738	40	33.66	+	1.19	1
establishment of localization (GO:0051234)	1754	40	33.97	+	1.18	1
regulation of cellular macromolecule biosynthetic process (GO:2000112)	2056	40	39.81	+	1	1
regulation of macromolecule biosynthetic process (GO:0010556)	2057	40	39.83	+	1	1
nucleic acid metabolic process (GO:0090304)	2263	40	43.82	-	0.91	1
developmental process (GO:0032502)	2332	40	45.16	-	0.89	1
regulation of RNA metabolic process (GO:0051252)	1955	39	37.86	+	1.03	1
regulation of transcription, DNA-templated (GO:0006355)	1931	38	37.39	+	1.02	1
regulation of RNA biosynthetic process (GO:2001141)	1932	38	37.41	+	1.02	1
regulation of nucleic acid-templated transcription (GO:1903506)	1932	38	37.41	+	1.02	1
gene expression (GO:0010467)	2325	38	45.02	-	0.84	1
cellular protein metabolic process (GO:0044267)	2177	37	42.16	-	0.88	1
macromolecule biosynthetic process (GO:0009059)	2273	36	44.02	-	0.82	1
cellular nitrogen compound biosynthetic process (GO:0044271)	2289	36	44.33	-	0.81	1
response to organic substance (GO:0010033)	1466	35	28.39	+	1.23	1
cellular component organization or biogenesis (GO:0071840)	1845	35	35.73	-	0.98	1
anatomical structure development (GO:0048856)	2181	35	42.23	-	0.83	1
cellular macromolecule biosynthetic process (GO:0034645)	2233	35	43.24	-	0.81	1
cellular response to stimulus (GO:0051716)	1976	34	38.26	-	0.89	1
RNA metabolic process (GO:0016070)	1984	34	38.42	-	0.88	1
organic cyclic compound biosynthetic process (GO:1901362)	2019	34	39.1	-	0.87	1
cellular component organization (GO:0016043)	1658	33	32.11	+	1.03	1
multicellular organismal process (GO:0032501)	2134	33	41.32	-	0.8	1
macromolecule modification (GO:0043412)	1762	32	34.12	-	0.94	1
aromatic compound biosynthetic process (GO:0019438)	1898	32	36.75	-	0.87	1
multicellular organism development (GO:0007275)	1961	32	37.97	-	0.84	1
nucleobase-containing compound biosynthetic process (GO:0034654)	1662	30	32.18	-	0.93	1
heterocycle biosynthetic process (GO:0018130)	1832	30	35.48	-	0.85	1
protein modification process (GO:0036211)	1567	28	30.34	-	0.92	1
cellular protein modification process (GO:0006464)	1567	28	30.34	-	0.92	1
nucleic acid-templated transcription (GO:0097659)	1493	27	28.91	-	0.93	1
transcription, DNA-templated (GO:0006351)	1493	27	28.91	-	0.93	1
RNA biosynthetic process (GO:0032774)	1495	27	28.95	-	0.93	1
response to hormone (GO:0009725)	1202	26	23.28	+	1.12	1
response to endogenous stimulus (GO:0009719)	1209	26	23.41	+	1.11	1
oxidation-reduction process (GO:0055114)	1222	25	23.66	+	1.06	1
response to light stimulus (GO:0009416)	563	23	10.9	+	2.11	1
response to radiation (GO:0009314)	582	23	11.27	+	2.04	1
response to external stimulus (GO:0009605)	1222	23	23.66	-	0.97	1
proteolysis (GO:0006508)	673	22	13.03	+	1.69	1
multi-organism process (GO:0051704)	1285	22	24.88	-	0.88	1
system development (GO:0048731)	1367	22	26.47	-	0.83	1
phosphate-containing compound metabolic process (GO:0006796)	1397	22	27.05	-	0.81	1
phosphorus metabolic process (GO:0006793)	1447	22	28.02	-	0.79	1
organelle organization (GO:0006996)	863	21	16.71	+	1.26	1
organic substance transport (GO:0071702)	910	21	17.62	+	1.19	1
post-embryonic development (GO:0009791)	1108	21	21.46	-	0.98	1
response to acid chemical (GO:0001101)	882	20	17.08	+	1.17	1
catabolic process (GO:0009056)	1112	20	21.53	-	0.93	1
cell communication (GO:0007154)	1553	20	30.07	-	0.67	1
cellular response to stress (GO:0033554)	586	19	11.35	+	1.67	1
developmental process involved in reproduction (GO:0003006)	1098	19	21.26	-	0.89	1
reproductive process (GO:0022414)	1250	19	24.21	-	0.78	1
reproduction (GO:0000003)	1257	19	24.34	-	0.78	1
response to osmotic stress (GO:0006970)	447	18	8.66	+	2.08	1
transmembrane transport (GO:0055085)	494	18	9.57	+	1.88	1
cellular catabolic process (GO:0044248)	793	18	15.36	+	1.17	1
response to biotic stimulus (GO:0009607)	995	18	19.27	-	0.93	1
defense response (GO:0006952)	1225	18	23.72	-	0.76	1
ion transport (GO:0006811)	515	17	9.97	+	1.7	1
positive regulation of biological process (GO:0048518)	651	17	12.61	+	1.35	1
macromolecule localization (GO:0033036)	695	17	13.46	+	1.26	1
reproductive system development (GO:0061458)	945	17	18.3	-	0.93	1
reproductive structure development (GO:0048608)	945	17	18.3	-	0.93	1
response to external biotic stimulus (GO:0043207)	956	17	18.51	-	0.92	1
signal transduction (GO:0007165)	1373	17	26.59	-	0.64	1
signaling (GO:0023052)	1401	17	27.13	-	0.63	1
response to metal ion (GO:0010038)	364	16	7.05	+	2.27	1
protein modification by small protein conjugation (GO:0032446)	461	16	8.93	+	1.79	1
protein modification by small protein conjugation or removal (GO:0070647)	513	16	9.93	+	1.61	1
regulation of biological quality (GO:0065008)	711	16	13.77	+	1.16	1
response to other organism (GO:0051707)	954	16	18.47	-	0.87	1
response to salt stress (GO:0009651)	403	15	7.8	+	1.92	1
protein ubiquitination (GO:0016567)	441	15	8.54	+	1.76	1
positive regulation of cellular process (GO:0048522)	501	15	9.7	+	1.55	1
cellular response to chemical stimulus (GO:0070887)	845	15	16.36	-	0.92	1
organic substance catabolic process (GO:1901575)	946	15	18.32	-	0.82	1
phosphorylation (GO:0016310)	1019	15	19.73	-	0.76	1
cellular localization (GO:0051641)	519	14	10.05	+	1.39	1
nitrogen compound transport (GO:0071705)	674	14	13.05	+	1.07	1
organonitrogen compound biosynthetic process (GO:1901566)	1019	14	19.73	-	0.71	1
small molecule metabolic process (GO:0044281)	1195	14	23.14	-	0.61	1
response to cadmium ion (GO:0046686)	261	13	5.05	+	2.57	1
protein localization (GO:0008104)	497	13	9.62	+	1.35	1
negative regulation of biological process (GO:0048519)	590	13	11.42	+	1.14	1
cellular protein localization (GO:0034613)	314	12	6.08	+	1.97	1
cellular macromolecule localization (GO:0070727)	338	12	6.55	+	1.83	1
secondary metabolic process (GO:0019748)	374	12	7.24	+	1.66	1
positive regulation of cellular metabolic process (GO:0031325)	376	12	7.28	+	1.65	1
positive regulation of metabolic process (GO:0009893)	406	12	7.86	+	1.53	1
protein transport (GO:0015031)	470	12	9.1	+	1.32	1
establishment of protein localization (GO:0045184)	474	12	9.18	+	1.31	1
regulation of developmental process (GO:0050793)	493	12	9.55	+	1.26	1
peptide transport (GO:0015833)	528	12	10.22	+	1.17	1
amide transport (GO:0042886)	533	12	10.32	+	1.16	1
carbohydrate derivative metabolic process (GO:1901135)	547	12	10.59	+	1.13	1
cellular component biogenesis (GO:0044085)	691	12	13.38	-	0.9	1
cellular developmental process (GO:0048869)	709	12	13.73	-	0.87	1
cellular response to organic substance (GO:0071310)	738	12	14.29	-	0.84	1
ubiquitin-dependent protein catabolic process (GO:0006511)	296	11	5.73	+	1.92	1
modification-dependent protein catabolic process (GO:0019941)	297	11	5.75	+	1.91	1
modification-dependent macromolecule catabolic process (GO:0043632)	299	11	5.79	+	1.9	1
proteolysis involved in cellular protein catabolic process (GO:0051603)	320	11	6.2	+	1.78	1
cellular protein catabolic process (GO:0044257)	328	11	6.35	+	1.73	1
protein catabolic process (GO:0030163)	344	11	6.66	+	1.65	1
positive regulation of nitrogen compound metabolic process (GO:0051173)	349	11	6.76	+	1.63	1
positive regulation of macromolecule metabolic process (GO:0010604)	361	11	6.99	+	1.57	1
cellular macromolecule catabolic process (GO:0044265)	390	11	7.55	+	1.46	1
intracellular transport (GO:0046907)	410	11	7.94	+	1.39	1
establishment of localization in cell (GO:0051649)	424	11	8.21	+	1.34	1
organonitrogen compound catabolic process (GO:1901565)	480	11	9.29	+	1.18	1
macromolecule catabolic process (GO:0009057)	537	11	10.4	+	1.06	1
response to lipid (GO:0033993)	559	11	10.82	+	1.02	1
intracellular protein transport (GO:0006886)	282	10	5.46	+	1.83	1
cellular component assembly (GO:0022607)	384	10	7.44	+	1.34	1
homeostatic process (GO:0042592)	390	10	7.55	+	1.32	1
regulation of response to stimulus (GO:0048583)	403	10	7.8	+	1.28	1
organophosphate metabolic process (GO:0019637)	420	10	8.13	+	1.23	1
cell differentiation (GO:0030154)	567	10	10.98	-	0.91	1
lipid metabolic process (GO:0006629)	774	10	14.99	-	0.67	1
protein localization to organelle (GO:0033365)	151	9	2.92	+	3.08	1
ion transmembrane transport (GO:0034220)	204	9	3.95	+	2.28	1
response to nitrogen compound (GO:1901698)	223	9	4.32	+	2.08	1
response to water deprivation (GO:0009414)	232	9	4.49	+	2	1
response to water (GO:0009415)	240	9	4.65	+	1.94	1
positive regulation of macromolecule biosynthetic process (GO:0010557)	282	9	5.46	+	1.65	1
positive regulation of nucleobase-containing compound metabolic process (GO:0045935)	288	9	5.58	+	1.61	1
positive regulation of cellular biosynthetic process (GO:0031328)	297	9	5.75	+	1.56	1
gametophyte development (GO:0048229)	299	9	5.79	+	1.55	1
positive regulation of biosynthetic process (GO:0009891)	307	9	5.94	+	1.51	1
response to abscisic acid (GO:0009737)	406	9	7.86	+	1.14	1
response to alcohol (GO:0097305)	410	9	7.94	+	1.13	1
shoot system development (GO:0048367)	620	9	12.01	-	0.75	1
plant organ development (GO:0099402)	701	9	13.57	-	0.66	1
defense response to other organism (GO:0098542)	720	9	13.94	-	0.65	1
carbohydrate metabolic process (GO:0005975)	788	9	15.26	-	0.59	1
establishment of protein localization to organelle (GO:0072594)	136	8	2.63	+	3.04	1
cellular homeostasis (GO:0019725)	224	8	4.34	+	1.84	1
generation of precursor metabolites and energy (GO:0006091)	253	8	4.9	+	1.63	1
macromolecular complex subunit organization (GO:0043933)	302	8	5.85	+	1.37	1
chromosome organization (GO:0051276)	341	8	6.6	+	1.21	1
growth (GO:0040007)	342	8	6.62	+	1.21	1
response to bacterium (GO:0009617)	342	8	6.62	+	1.21	1
flower development (GO:0009908)	369	8	7.15	+	1.12	1
reproductive shoot system development (GO:0090567)	382	8	7.4	+	1.08	1
negative regulation of cellular process (GO:0048523)	385	8	7.46	+	1.07	1
regulation of multicellular organismal process (GO:0051239)	386	8	7.47	+	1.07	1
embryo development (GO:0009790)	422	8	8.17	-	0.98	1
seed development (GO:0048316)	518	8	10.03	-	0.8	1
fruit development (GO:0010154)	549	8	10.63	-	0.75	1
cellular response to hormone stimulus (GO:0032870)	640	8	12.39	-	0.65	1
cellular response to endogenous stimulus (GO:0071495)	647	8	12.53	-	0.64	1
ribose phosphate metabolic process (GO:0019693)	187	7	3.62	+	1.93	1
nucleotide metabolic process (GO:0009117)	238	7	4.61	+	1.52	1
nucleoside phosphate metabolic process (GO:0006753)	241	7	4.67	+	1.5	1
macromolecular complex assembly (GO:0065003)	261	7	5.05	+	1.39	1
nucleobase-containing small molecule metabolic process (GO:0055086)	279	7	5.4	+	1.3	1
positive regulation of gene expression (GO:0010628)	288	7	5.58	+	1.26	1
cell growth (GO:0016049)	290	7	5.62	+	1.25	1
cation transport (GO:0006812)	296	7	5.73	+	1.22	1
negative regulation of macromolecule metabolic process (GO:0010605)	325	7	6.29	+	1.11	1
regulation of multicellular organismal development (GO:2000026)	343	7	6.64	+	1.05	1
negative regulation of metabolic process (GO:0009892)	357	7	6.91	+	1.01	1
embryo development ending in seed dormancy (GO:0009793)	408	7	7.9	-	0.89	1
anatomical structure morphogenesis (GO:0009653)	626	7	12.12	-	0.58	1
protein import (GO:0017038)	78	6	1.51	+	3.97	1
embryo sac development (GO:0009553)	101	6	1.96	+	3.07	1
response to chitin (GO:0010200)	108	6	2.09	+	2.87	1
proteasome-mediated ubiquitin-dependent protein catabolic process (GO:0043161)	111	6	2.15	+	2.79	1
protein targeting (GO:0006605)	115	6	2.23	+	2.69	1
proteasomal protein catabolic process (GO:0010498)	115	6	2.23	+	2.69	1
ribonucleoside triphosphate metabolic process (GO:0009199)	122	6	2.36	+	2.54	1
nucleoside triphosphate metabolic process (GO:0009141)	127	6	2.46	+	2.44	1
ribonucleoside monophosphate metabolic process (GO:0009161)	148	6	2.87	+	2.09	1
response to organonitrogen compound (GO:0010243)	151	6	2.92	+	2.05	1
nucleoside monophosphate metabolic process (GO:0009123)	152	6	2.94	+	2.04	1
ribonucleotide metabolic process (GO:0009259)	169	6	3.27	+	1.83	1
negative regulation of nucleobase-containing compound metabolic process (GO:0045934)	178	6	3.45	+	1.74	1
response to wounding (GO:0009611)	179	6	3.47	+	1.73	1
response to cytokinin (GO:0009735)	190	6	3.68	+	1.63	1
organic hydroxy compound metabolic process (GO:1901615)	199	6	3.85	+	1.56	1
cellular macromolecular complex assembly (GO:0034622)	218	6	4.22	+	1.42	1
pollen development (GO:0009555)	221	6	4.28	+	1.4	1
regulation of response to stress (GO:0080134)	223	6	4.32	+	1.39	1
negative regulation of nitrogen compound metabolic process (GO:0051172)	231	6	4.47	+	1.34	1
chromatin organization (GO:0006325)	232	6	4.49	+	1.34	1
secondary metabolite biosynthetic process (GO:0044550)	241	6	4.67	+	1.29	1
regulation of transcription from RNA polymerase II promoter (GO:0006357)	246	6	4.76	+	1.26	1
negative regulation of cellular metabolic process (GO:0031324)	256	6	4.96	+	1.21	1
regulation of post-embryonic development (GO:0048580)	256	6	4.96	+	1.21	1
positive regulation of transcription, DNA-templated (GO:0045893)	261	6	5.05	+	1.19	1
positive regulation of RNA biosynthetic process (GO:1902680)	262	6	5.07	+	1.18	1
positive regulation of nucleic acid-templated transcription (GO:1903508)	262	6	5.07	+	1.18	1
positive regulation of RNA metabolic process (GO:0051254)	268	6	5.19	+	1.16	1
negative regulation of gene expression (GO:0010629)	273	6	5.29	+	1.13	1
response to cold (GO:0009409)	277	6	5.36	+	1.12	1
DNA metabolic process (GO:0006259)	371	6	7.18	-	0.84	1
RNA processing (GO:0006396)	390	6	7.55	-	0.79	1
defense response to fungus (GO:0050832)	423	6	8.19	-	0.73	1
cellular response to oxygen-containing compound (GO:1901701)	443	6	8.58	-	0.7	1
response to fungus (GO:0009620)	487	6	9.43	-	0.64	1
hormone-mediated signaling pathway (GO:0009755)	603	6	11.68	-	0.51	1
protein phosphorylation (GO:0006468)	670	6	12.97	-	0.46	1
oxoacid metabolic process (GO:0043436)	847	6	16.4	-	0.37	1
organic acid metabolic process (GO:0006082)	849	6	16.44	-	0.36	1
protein polyubiquitination (GO:0000209)	49	5	0.95	+	5.27	1
protein ubiquitination involved in ubiquitin-dependent protein catabolic process (GO:0042787)	49	5	0.95	+	5.27	1
response to virus (GO:0009615)	62	5	1.2	+	4.16	1
mitochondrion organization (GO:0007005)	72	5	1.39	+	3.59	1
mitochondrial transport (GO:0006839)	82	5	1.59	+	3.15	1
cellular respiration (GO:0045333)	101	5	1.96	+	2.56	1
ATP metabolic process (GO:0046034)	108	5	2.09	+	2.39	1
purine ribonucleoside triphosphate metabolic process (GO:0009205)	114	5	2.21	+	2.26	1
energy derivation by oxidation of organic compounds (GO:0015980)	116	5	2.25	+	2.23	1
purine nucleoside triphosphate metabolic process (GO:0009144)	116	5	2.25	+	2.23	1
purine ribonucleoside monophosphate metabolic process (GO:0009167)	132	5	2.56	+	1.96	1
purine nucleoside monophosphate metabolic process (GO:0009126)	132	5	2.56	+	1.96	1
lipid transport (GO:0006869)	148	5	2.87	+	1.74	1
negative regulation of transcription, DNA-templated (GO:0045892)	149	5	2.89	+	1.73	1
purine ribonucleotide metabolic process (GO:0009150)	153	5	2.96	+	1.69	1
purine nucleotide metabolic process (GO:0006163)	155	5	3	+	1.67	1
covalent chromatin modification (GO:0016569)	158	5	3.06	+	1.63	1
negative regulation of RNA biosynthetic process (GO:1902679)	163	5	3.16	+	1.58	1
lipid localization (GO:0010876)	163	5	3.16	+	1.58	1
negative regulation of nucleic acid-templated transcription (GO:1903507)	163	5	3.16	+	1.58	1
negative regulation of RNA metabolic process (GO:0051253)	167	5	3.23	+	1.55	1
purine-containing compound metabolic process (GO:0072521)	173	5	3.35	+	1.49	1
negative regulation of cellular macromolecule biosynthetic process (GO:2000113)	183	5	3.54	+	1.41	1
negative regulation of macromolecule biosynthetic process (GO:0010558)	197	5	3.81	+	1.31	1
anion transport (GO:0006820)	199	5	3.85	+	1.3	1
peptidyl-amino acid modification (GO:0018193)	206	5	3.99	+	1.25	1
negative regulation of cellular biosynthetic process (GO:0031327)	208	5	4.03	+	1.24	1
negative regulation of biosynthetic process (GO:0009890)	212	5	4.11	+	1.22	1
metal ion transport (GO:0030001)	217	5	4.2	+	1.19	1
response to ethylene (GO:0009723)	229	5	4.43	+	1.13	1
regulation of protein metabolic process (GO:0051246)	233	5	4.51	+	1.11	1
immune system process (GO:0002376)	264	5	5.11	-	0.98	1
defense response to bacterium (GO:0042742)	267	5	5.17	-	0.97	1
carbohydrate derivative biosynthetic process (GO:1901137)	268	5	5.19	-	0.96	1
response to organic cyclic compound (GO:0014070)	271	5	5.25	-	0.95	1
developmental growth (GO:0048589)	271	5	5.25	-	0.95	1
response to auxin (GO:0009733)	295	5	5.71	-	0.88	1
interspecies interaction between organisms (GO:0044419)	327	5	6.33	-	0.79	1
cellular response to acid chemical (GO:0071229)	343	5	6.64	-	0.75	1
translation (GO:0006412)	464	5	8.99	-	0.56	1
peptide biosynthetic process (GO:0043043)	468	5	9.06	-	0.55	1
peptide metabolic process (GO:0006518)	490	5	9.49	-	0.53	1
amide biosynthetic process (GO:0043604)	505	5	9.78	-	0.51	1
cellular amide metabolic process (GO:0043603)	547	5	10.59	-	0.47	1

## Sheet: Analysis1_Fig2_Venn_downBOTH
Analysis Type:	PANTHER Overrepresentation Test (release 20170413)
Annotation Version and Release Date:	GO Ontology database Released 2017-09-26
Analyzed List:	upload_1 (Arabidopsis thaliana)
Reference List:	Arabidopsis thaliana (all genes in database)
Bonferroni correction:	TRUE
Bonferroni count:	2166
GO biological process complete	Arabidopsis thaliana - REFLIST (27060)	DownBoth (1118)	DownBoth (expected)	DownBoth (over/under)	DownBoth (fold Enrichment)	DownBoth (P-value)
Unclassified (UNCLASSIFIED)	7962	346	328.95	+	1.05	0
secondary metabolic process (GO:0019748)	374	69	15.45	+	4.47	9.4e-21
phenylpropanoid metabolic process (GO:0009698)	123	34	5.08	+	6.69	3.73e-14
secondary metabolite biosynthetic process (GO:0044550)	241	40	9.96	+	4.02	9.34e-10
metabolic process (GO:0008152)	8032	438	331.85	+	1.32	1.67e-08
oxidation-reduction process (GO:0055114)	1222	101	50.49	+	2	1.67e-07
phenylpropanoid biosynthetic process (GO:0009699)	91	22	3.76	+	5.85	2.09e-07
catabolic process (GO:0009056)	1112	90	45.94	+	1.96	5.17e-06
response to stimulus (GO:0050896)	4604	264	190.22	+	1.39	2.5e-05
suberin biosynthetic process (GO:0010345)	12	8	0.5	+	16.14	0.000124
hydrogen peroxide metabolic process (GO:0042743)	77	16	3.18	+	5.03	0.000542
lignin metabolic process (GO:0009808)	69	15	2.85	+	5.26	0.000729
hydrogen peroxide catabolic process (GO:0042744)	73	15	3.02	+	4.97	0.00146
lignin catabolic process (GO:0046274)	17	8	0.7	+	11.39	0.00167
phenylpropanoid catabolic process (GO:0046271)	17	8	0.7	+	11.39	0.00167
cellular response to metal ion (GO:0071248)	31	10	1.28	+	7.81	0.00216
cell wall organization or biogenesis (GO:0071554)	536	47	22.15	+	2.12	0.00472
cellular response to inorganic substance (GO:0071241)	35	10	1.45	+	6.92	0.00627
cellular response to iron ion (GO:0071281)	28	9	1.16	+	7.78	0.00767
plant-type cell wall organization or biogenesis (GO:0071669)	182	23	7.52	+	3.06	0.0084
lipid metabolic process (GO:0006629)	774	60	31.98	+	1.88	0.00945
lignan biosynthetic process (GO:0009807)	16	7	0.66	+	10.59	0.0131
lignan metabolic process (GO:0009806)	16	7	0.66	+	10.59	0.0131
response to oxidative stress (GO:0006979)	352	34	14.54	+	2.34	0.0171
cell wall organization (GO:0071555)	402	37	16.61	+	2.23	0.0199
reactive oxygen species metabolic process (GO:0072593)	103	16	4.26	+	3.76	0.0213
organic substance metabolic process (GO:0071704)	6816	345	281.61	+	1.23	0.0239
toxin catabolic process (GO:0009407)	43	10	1.78	+	5.63	0.0366
secondary metabolite catabolic process (GO:0090487)	43	10	1.78	+	5.63	0.0366
cellular catabolic process (GO:0044248)	793	59	32.76	+	1.8	0.0369
plant-type cell wall organization (GO:0009664)	97	15	4.01	+	3.74	0.0419
cellular response to nitric oxide (GO:0071732)	13	6	0.54	+	11.17	0.0452
toxin metabolic process (GO:0009404)	55	11	2.27	+	4.84	0.0556
external encapsulating structure organization (GO:0045229)	426	37	17.6	+	2.1	0.0671
response to nitric oxide (GO:0071731)	14	6	0.58	+	10.37	0.0681
plant-type cell wall modification (GO:0009827)	48	10	1.98	+	5.04	0.0915
carbohydrate derivative catabolic process (GO:1901136)	60	11	2.48	+	4.44	0.12
cellular response to reactive nitrogen species (GO:1902170)	16	6	0.66	+	9.08	0.141
cell wall modification (GO:0042545)	135	17	5.58	+	3.05	0.153
response to iron ion (GO:0010039)	42	9	1.74	+	5.19	0.177
response to stress (GO:0006950)	2619	147	108.21	+	1.36	0.226
cellular amide metabolic process (GO:0043603)	547	7	22.6	-	0.31	0.25
S-glycoside metabolic process (GO:0016143)	90	13	3.72	+	3.5	0.286
glucosinolate metabolic process (GO:0019760)	90	13	3.72	+	3.5	0.286
glycosinolate metabolic process (GO:0019757)	90	13	3.72	+	3.5	0.286
inorganic anion transport (GO:0015698)	67	11	2.77	+	3.97	0.313
flavonoid metabolic process (GO:0009812)	67	11	2.77	+	3.97	0.313
plant-type cell wall loosening (GO:0009828)	36	8	1.49	+	5.38	0.341
protein localization (GO:0008104)	497	6	20.53	-	0.29	0.341
glucosamine-containing compound catabolic process (GO:1901072)	12	5	0.5	+	10.08	0.356
chitin catabolic process (GO:0006032)	12	5	0.5	+	10.08	0.356
chitin metabolic process (GO:0006030)	12	5	0.5	+	10.08	0.356
aminoglycan catabolic process (GO:0006026)	12	5	0.5	+	10.08	0.356
amino sugar catabolic process (GO:0046348)	12	5	0.5	+	10.08	0.356
peptide metabolic process (GO:0006518)	490	6	20.24	-	0.3	0.422
glucosamine-containing compound metabolic process (GO:1901071)	13	5	0.54	+	9.31	0.514
drug transmembrane transport (GO:0006855)	49	9	2.02	+	4.45	0.551
establishment of protein localization (GO:0045184)	474	6	19.58	-	0.31	0.683
triterpenoid metabolic process (GO:0006722)	14	5	0.58	+	8.64	0.719
amino sugar metabolic process (GO:0006040)	14	5	0.58	+	8.64	0.719
organic substance catabolic process (GO:1901575)	946	62	39.08	+	1.59	0.733
protein transport (GO:0015031)	470	6	19.42	-	0.31	0.77
S-glycoside biosynthetic process (GO:0016144)	31	7	1.28	+	5.47	0.791
glucosinolate biosynthetic process (GO:0019761)	31	7	1.28	+	5.47	0.791
glycosinolate biosynthetic process (GO:0019758)	31	7	1.28	+	5.47	0.791
lipid catabolic process (GO:0016042)	187	19	7.73	+	2.46	0.886
response to toxic substance (GO:0009636)	102	13	4.21	+	3.08	0.932
aminoglycan metabolic process (GO:0006022)	15	5	0.62	+	8.07	0.982
phloem transport (GO:0010233)	15	5	0.62	+	8.07	0.982
vascular transport (GO:0010232)	15	5	0.62	+	8.07	0.982
biological_process (GO:0008150)	19098	772	789.05	-	0.98	1
cellular process (GO:0009987)	8477	400	350.23	+	1.14	1
cellular metabolic process (GO:0044237)	6383	300	263.72	+	1.14	1
primary metabolic process (GO:0044238)	6353	286	262.48	+	1.09	1
nitrogen compound metabolic process (GO:0006807)	5359	216	221.41	-	0.98	1
macromolecule metabolic process (GO:0043170)	4830	183	199.55	-	0.92	1
biosynthetic process (GO:0009058)	3580	179	147.91	+	1.21	1
biological regulation (GO:0065007)	4251	165	175.63	-	0.94	1
organic substance biosynthetic process (GO:1901576)	3361	162	138.86	+	1.17	1
cellular biosynthetic process (GO:0044249)	3278	151	135.43	+	1.11	1
cellular macromolecule metabolic process (GO:0044260)	4370	149	180.55	-	0.83	1
organic cyclic compound metabolic process (GO:1901360)	3047	142	125.89	+	1.13	1
organonitrogen compound metabolic process (GO:1901564)	3312	139	136.84	+	1.02	1
regulation of biological process (GO:0050789)	3875	138	160.1	-	0.86	1
cellular aromatic compound metabolic process (GO:0006725)	2927	135	120.93	+	1.12	1
regulation of cellular process (GO:0050794)	3544	131	146.42	-	0.89	1
response to chemical (GO:0042221)	2091	115	86.39	+	1.33	1
developmental process (GO:0032502)	2332	108	96.35	+	1.12	1
cellular nitrogen compound metabolic process (GO:0034641)	3216	106	132.87	-	0.8	1
organic cyclic compound biosynthetic process (GO:1901362)	2019	105	83.42	+	1.26	1
heterocycle metabolic process (GO:0046483)	2818	103	116.43	-	0.88	1
anatomical structure development (GO:0048856)	2181	102	90.11	+	1.13	1
cellular response to stimulus (GO:0051716)	1976	100	81.64	+	1.22	1
multicellular organismal process (GO:0032501)	2134	98	88.17	+	1.11	1
aromatic compound biosynthetic process (GO:0019438)	1898	96	78.42	+	1.22	1
localization (GO:0051179)	1817	89	75.07	+	1.19	1
multicellular organism development (GO:0007275)	1961	89	81.02	+	1.1	1
protein metabolic process (GO:0019538)	2507	89	103.58	-	0.86	1
nucleobase-containing compound metabolic process (GO:0006139)	2581	89	106.64	-	0.83	1
establishment of localization (GO:0051234)	1754	86	72.47	+	1.19	1
transport (GO:0006810)	1738	85	71.81	+	1.18	1
macromolecule biosynthetic process (GO:0009059)	2273	82	93.91	-	0.87	1
cellular nitrogen compound biosynthetic process (GO:0044271)	2289	82	94.57	-	0.87	1
regulation of metabolic process (GO:0019222)	2433	81	100.52	-	0.81	1
cell communication (GO:0007154)	1553	79	64.16	+	1.23	1
regulation of primary metabolic process (GO:0080090)	2219	79	91.68	-	0.86	1
cellular macromolecule biosynthetic process (GO:0034645)	2233	78	92.26	-	0.85	1
regulation of cellular metabolic process (GO:0031323)	2282	78	94.28	-	0.83	1
regulation of macromolecule metabolic process (GO:0060255)	2296	78	94.86	-	0.82	1
regulation of biosynthetic process (GO:0009889)	2120	77	87.59	-	0.88	1
heterocycle biosynthetic process (GO:0018130)	1832	76	75.69	+	1	1
regulation of nucleobase-containing compound metabolic process (GO:0019219)	1990	76	82.22	-	0.92	1
regulation of cellular biosynthetic process (GO:0031326)	2103	76	86.89	-	0.87	1
regulation of nitrogen compound metabolic process (GO:0051171)	2186	76	90.32	-	0.84	1
regulation of cellular macromolecule biosynthetic process (GO:2000112)	2056	75	84.94	-	0.88	1
regulation of macromolecule biosynthetic process (GO:0010556)	2057	75	84.99	-	0.88	1
regulation of gene expression (GO:0010468)	2182	75	90.15	-	0.83	1
nucleic acid metabolic process (GO:0090304)	2263	75	93.5	-	0.8	1
defense response (GO:0006952)	1225	74	50.61	+	1.46	1
response to abiotic stimulus (GO:0009628)	1492	74	61.64	+	1.2	1
regulation of transcription, DNA-templated (GO:0006355)	1931	74	79.78	-	0.93	1
regulation of RNA biosynthetic process (GO:2001141)	1932	74	79.82	-	0.93	1
regulation of nucleic acid-templated transcription (GO:1903506)	1932	74	79.82	-	0.93	1
regulation of RNA metabolic process (GO:0051252)	1955	74	80.77	-	0.92	1
multi-organism process (GO:0051704)	1285	70	53.09	+	1.32	1
cellular component organization or biogenesis (GO:0071840)	1845	69	76.23	-	0.91	1
small molecule metabolic process (GO:0044281)	1195	68	49.37	+	1.38	1
signaling (GO:0023052)	1401	68	57.88	+	1.17	1
cellular protein metabolic process (GO:0044267)	2177	68	89.94	-	0.76	1
response to organic substance (GO:0010033)	1466	67	60.57	+	1.11	1
nucleobase-containing compound biosynthetic process (GO:0034654)	1662	67	68.67	-	0.98	1
gene expression (GO:0010467)	2325	67	96.06	-	0.7	1
signal transduction (GO:0007165)	1373	66	56.73	+	1.16	1
phosphorus metabolic process (GO:0006793)	1447	66	59.78	+	1.1	1
RNA metabolic process (GO:0016070)	1984	65	81.97	-	0.79	1
cellular component organization (GO:0016043)	1658	64	68.5	-	0.93	1
phosphate-containing compound metabolic process (GO:0006796)	1397	63	57.72	+	1.09	1
response to external stimulus (GO:0009605)	1222	62	50.49	+	1.23	1
nucleic acid-templated transcription (GO:0097659)	1493	61	61.68	-	0.99	1
transcription, DNA-templated (GO:0006351)	1493	61	61.68	-	0.99	1
RNA biosynthetic process (GO:0032774)	1495	61	61.77	-	0.99	1
macromolecule modification (GO:0043412)	1762	61	72.8	-	0.84	1
protein modification process (GO:0036211)	1567	60	64.74	-	0.93	1
cellular protein modification process (GO:0006464)	1567	60	64.74	-	0.93	1
response to oxygen-containing compound (GO:1901700)	1139	59	47.06	+	1.25	1
response to hormone (GO:0009725)	1202	59	49.66	+	1.19	1
response to endogenous stimulus (GO:0009719)	1209	59	49.95	+	1.18	1
system development (GO:0048731)	1367	57	56.48	+	1.01	1
response to biotic stimulus (GO:0009607)	995	56	41.11	+	1.36	1
carbohydrate metabolic process (GO:0005975)	788	51	32.56	+	1.57	1
response to other organism (GO:0051707)	954	51	39.42	+	1.29	1
response to external biotic stimulus (GO:0043207)	956	51	39.5	+	1.29	1
cellular response to chemical stimulus (GO:0070887)	845	48	34.91	+	1.37	1
response to inorganic substance (GO:0010035)	682	47	28.18	+	1.67	1
oxoacid metabolic process (GO:0043436)	847	47	34.99	+	1.34	1
organic acid metabolic process (GO:0006082)	849	47	35.08	+	1.34	1
reproduction (GO:0000003)	1257	47	51.93	-	0.9	1
reproductive process (GO:0022414)	1250	46	51.64	-	0.89	1
phosphorylation (GO:0016310)	1019	45	42.1	+	1.07	1
response to acid chemical (GO:0001101)	882	44	36.44	+	1.21	1
plant organ development (GO:0099402)	701	41	28.96	+	1.42	1
post-embryonic development (GO:0009791)	1108	41	45.78	-	0.9	1
cellular developmental process (GO:0048869)	709	40	29.29	+	1.37	1
organic substance transport (GO:0071702)	910	40	37.6	+	1.06	1
regulation of biological quality (GO:0065008)	711	39	29.38	+	1.33	1
cellular response to organic substance (GO:0071310)	738	39	30.49	+	1.28	1
carbohydrate derivative metabolic process (GO:1901135)	547	38	22.6	+	1.68	1
cellular response to hormone stimulus (GO:0032870)	640	37	26.44	+	1.4	1
cellular response to endogenous stimulus (GO:0071495)	647	37	26.73	+	1.38	1
protein phosphorylation (GO:0006468)	670	37	27.68	+	1.34	1
developmental process involved in reproduction (GO:0003006)	1098	37	45.36	-	0.82	1
carboxylic acid metabolic process (GO:0019752)	739	35	30.53	+	1.15	1
anatomical structure morphogenesis (GO:0009653)	626	33	25.86	+	1.28	1
small molecule biosynthetic process (GO:0044283)	481	31	19.87	+	1.56	1
defense response to other organism (GO:0098542)	720	31	29.75	+	1.04	1
organonitrogen compound biosynthetic process (GO:1901566)	1019	31	42.1	-	0.74	1
reproductive system development (GO:0061458)	945	30	39.04	-	0.77	1
reproductive structure development (GO:0048608)	945	30	39.04	-	0.77	1
hormone-mediated signaling pathway (GO:0009755)	603	29	24.91	+	1.16	1
organic acid biosynthetic process (GO:0016053)	399	28	16.48	+	1.7	1
carboxylic acid biosynthetic process (GO:0046394)	399	28	16.48	+	1.7	1
cellular response to oxygen-containing compound (GO:1901701)	443	28	18.3	+	1.53	1
cellular lipid metabolic process (GO:0044255)	498	28	20.58	+	1.36	1
cellular response to stress (GO:0033554)	586	28	24.21	+	1.16	1
response to osmotic stress (GO:0006970)	447	27	18.47	+	1.46	1
ion transport (GO:0006811)	515	27	21.28	+	1.27	1
response to salt stress (GO:0009651)	403	26	16.65	+	1.56	1
lipid biosynthetic process (GO:0008610)	420	26	17.35	+	1.5	1
cell differentiation (GO:0030154)	567	26	23.43	+	1.11	1
proteolysis (GO:0006508)	673	26	27.81	-	0.94	1
polysaccharide metabolic process (GO:0005976)	329	25	13.59	+	1.84	1
response to metal ion (GO:0010038)	364	25	15.04	+	1.66	1
response to radiation (GO:0009314)	582	25	24.05	+	1.04	1
root system development (GO:0022622)	338	24	13.96	+	1.72	1
root development (GO:0048364)	338	24	13.96	+	1.72	1
transmembrane transport (GO:0055085)	494	24	20.41	+	1.18	1
homeostatic process (GO:0042592)	390	23	16.11	+	1.43	1
response to light stimulus (GO:0009416)	563	23	23.26	-	0.99	1
intracellular signal transduction (GO:0035556)	452	22	18.67	+	1.18	1
organonitrogen compound catabolic process (GO:1901565)	480	22	19.83	+	1.11	1
macromolecule catabolic process (GO:0009057)	537	22	22.19	-	0.99	1
shoot system development (GO:0048367)	620	22	25.62	-	0.86	1
nitrogen compound transport (GO:0071705)	674	22	27.85	-	0.79	1
cellular component biogenesis (GO:0044085)	691	22	28.55	-	0.77	1
macromolecule localization (GO:0033036)	695	22	28.71	-	0.77	1
response to lipid (GO:0033993)	559	21	23.1	-	0.91	1
chemical homeostasis (GO:0048878)	253	20	10.45	+	1.91	1
response to bacterium (GO:0009617)	342	20	14.13	+	1.42	1
positive regulation of biological process (GO:0048518)	651	20	26.9	-	0.74	1
glycosyl compound metabolic process (GO:1901657)	194	19	8.02	+	2.37	1
regulation of hormone levels (GO:0010817)	217	19	8.97	+	2.12	1
sulfur compound metabolic process (GO:0006790)	251	19	10.37	+	1.83	1
cellular response to acid chemical (GO:0071229)	343	19	14.17	+	1.34	1
tissue development (GO:0009888)	375	19	15.49	+	1.23	1
response to water (GO:0009415)	240	18	9.92	+	1.82	1
plant organ morphogenesis (GO:1905392)	283	18	11.69	+	1.54	1
growth (GO:0040007)	342	18	14.13	+	1.27	1
response to fungus (GO:0009620)	487	18	20.12	-	0.89	1
organelle organization (GO:0006996)	863	18	35.66	-	0.5	1
anion transport (GO:0006820)	199	17	8.22	+	2.07	1
response to nitrogen compound (GO:1901698)	223	17	9.21	+	1.85	1
response to water deprivation (GO:0009414)	232	17	9.59	+	1.77	1
cellular component morphogenesis (GO:0032989)	287	17	11.86	+	1.43	1
cellular amino acid metabolic process (GO:0006520)	318	17	13.14	+	1.29	1
monocarboxylic acid metabolic process (GO:0032787)	352	17	14.54	+	1.17	1
response to abscisic acid (GO:0009737)	406	17	16.77	+	1.01	1
response to alcohol (GO:0097305)	410	17	16.94	+	1	1
amide transport (GO:0042886)	533	17	22.02	-	0.77	1
organic hydroxy compound metabolic process (GO:1901615)	199	16	8.22	+	1.95	1
cell morphogenesis (GO:0000902)	263	16	10.87	+	1.47	1
defense response to bacterium (GO:0042742)	267	16	11.03	+	1.45	1
cellular carbohydrate metabolic process (GO:0044262)	278	16	11.49	+	1.39	1
cell growth (GO:0016049)	290	16	11.98	+	1.34	1
organophosphate metabolic process (GO:0019637)	420	16	17.35	-	0.92	1
positive regulation of cellular process (GO:0048522)	501	16	20.7	-	0.77	1
peptide transport (GO:0015833)	528	16	21.81	-	0.73	1
fruit development (GO:0010154)	549	16	22.68	-	0.71	1
cell wall macromolecule metabolic process (GO:0044036)	132	15	5.45	+	2.75	1
lipid transport (GO:0006869)	148	15	6.11	+	2.45	1
lipid localization (GO:0010876)	163	15	6.73	+	2.23	1
monocarboxylic acid biosynthetic process (GO:0072330)	187	15	7.73	+	1.94	1
carbohydrate catabolic process (GO:0016052)	194	15	8.02	+	1.87	1
alpha-amino acid metabolic process (GO:1901605)	229	15	9.46	+	1.59	1
carbohydrate derivative biosynthetic process (GO:1901137)	268	15	11.07	+	1.35	1
developmental growth (GO:0048589)	271	15	11.2	+	1.34	1
phyllome development (GO:0048827)	368	15	15.2	-	0.99	1
protein modification by small protein conjugation (GO:0032446)	461	15	19.05	-	0.79	1
regulation of developmental process (GO:0050793)	493	15	20.37	-	0.74	1
protein modification by small protein conjugation or removal (GO:0070647)	513	15	21.19	-	0.71	1
seed development (GO:0048316)	518	15	21.4	-	0.7	1
hormone metabolic process (GO:0042445)	125	14	5.16	+	2.71	1
aromatic compound catabolic process (GO:0019439)	130	14	5.37	+	2.61	1
organic cyclic compound catabolic process (GO:1901361)	138	14	5.7	+	2.46	1
organic hydroxy compound biosynthetic process (GO:1901617)	139	14	5.74	+	2.44	1
isoprenoid metabolic process (GO:0006720)	148	14	6.11	+	2.29	1
cation homeostasis (GO:0055080)	153	14	6.32	+	2.21	1
inorganic ion homeostasis (GO:0098771)	159	14	6.57	+	2.13	1
cell wall biogenesis (GO:0042546)	168	14	6.94	+	2.02	1
ion homeostasis (GO:0050801)	176	14	7.27	+	1.93	1
developmental growth involved in morphogenesis (GO:0060560)	235	14	9.71	+	1.44	1
response to auxin (GO:0009733)	295	14	12.19	+	1.15	1
gametophyte development (GO:0048229)	299	14	12.35	+	1.13	1
positive regulation of metabolic process (GO:0009893)	406	14	16.77	-	0.83	1
embryo development (GO:0009790)	422	14	17.44	-	0.8	1
protein ubiquitination (GO:0016567)	441	14	18.22	-	0.77	1
response to karrikin (GO:0080167)	103	13	4.26	+	3.05	1
polysaccharide catabolic process (GO:0000272)	129	13	5.33	+	2.44	1
terpenoid metabolic process (GO:0006721)	131	13	5.41	+	2.4	1
root morphogenesis (GO:0010015)	169	13	6.98	+	1.86	1
unidimensional cell growth (GO:0009826)	209	13	8.63	+	1.51	1
response to ethylene (GO:0009723)	229	13	9.46	+	1.37	1
immune system process (GO:0002376)	264	13	10.91	+	1.19	1
nucleobase-containing small molecule metabolic process (GO:0055086)	279	13	11.53	+	1.13	1
positive regulation of macromolecule metabolic process (GO:0010604)	361	13	14.91	-	0.87	1
flower development (GO:0009908)	369	13	15.25	-	0.85	1
reproductive shoot system development (GO:0090567)	382	13	15.78	-	0.82	1
regulation of multicellular organismal process (GO:0051239)	386	13	15.95	-	0.82	1
regulation of response to stimulus (GO:0048583)	403	13	16.65	-	0.78	1
embryo development ending in seed dormancy (GO:0009793)	408	13	16.86	-	0.77	1
defense response to fungus (GO:0050832)	423	13	17.48	-	0.74	1
cellular localization (GO:0051641)	519	13	21.44	-	0.61	1
negative regulation of biological process (GO:0048519)	590	13	24.38	-	0.53	1
metal ion homeostasis (GO:0055065)	117	12	4.83	+	2.48	1
isoprenoid biosynthetic process (GO:0008299)	131	12	5.41	+	2.22	1
cell surface receptor signaling pathway (GO:0007166)	168	12	6.94	+	1.73	1
cellular polysaccharide metabolic process (GO:0044264)	198	12	8.18	+	1.47	1
cellular homeostasis (GO:0019725)	224	12	9.25	+	1.3	1
carbohydrate biosynthetic process (GO:0016051)	241	12	9.96	+	1.21	1
leaf development (GO:0048366)	246	12	10.16	+	1.18	1
cellular response to lipid (GO:0071396)	285	12	11.77	+	1.02	1
positive regulation of nucleobase-containing compound metabolic process (GO:0045935)	288	12	11.9	+	1.01	1
regulation of multicellular organismal development (GO:2000026)	343	12	14.17	-	0.85	1
positive regulation of nitrogen compound metabolic process (GO:0051173)	349	12	14.42	-	0.83	1
positive regulation of cellular metabolic process (GO:0031325)	376	12	15.53	-	0.77	1
response to temperature stimulus (GO:0009266)	405	12	16.73	-	0.72	1
terpenoid biosynthetic process (GO:0016114)	113	11	4.67	+	2.36	1
pectin metabolic process (GO:0045488)	122	11	5.04	+	2.18	1
galacturonan metabolic process (GO:0010393)	123	11	5.08	+	2.16	1
cellular response to ethylene stimulus (GO:0071369)	146	11	6.03	+	1.82	1
cellular carbohydrate biosynthetic process (GO:0034637)	162	11	6.69	+	1.64	1
response to wounding (GO:0009611)	179	11	7.4	+	1.49	1
regulation of transcription from RNA polymerase II promoter (GO:0006357)	246	11	10.16	+	1.08	1
response to cadmium ion (GO:0046686)	261	11	10.78	+	1.02	1
response to cold (GO:0009409)	277	11	11.44	-	0.96	1
positive regulation of biosynthetic process (GO:0009891)	307	11	12.68	-	0.87	1
DNA metabolic process (GO:0006259)	371	11	15.33	-	0.72	1
oligopeptide transport (GO:0006857)	70	10	2.89	+	3.46	1
detoxification (GO:0098754)	72	10	2.97	+	3.36	1
hormone biosynthetic process (GO:0042446)	94	10	3.88	+	2.57	1
cellular cation homeostasis (GO:0030003)	98	10	4.05	+	2.47	1
cellular ion homeostasis (GO:0006873)	108	10	4.46	+	2.24	1
cellular chemical homeostasis (GO:0055082)	119	10	4.92	+	2.03	1
cellular response to extracellular stimulus (GO:0031668)	124	10	5.12	+	1.95	1
cellular response to external stimulus (GO:0071496)	128	10	5.29	+	1.89	1
response to reactive oxygen species (GO:0000302)	135	10	5.58	+	1.79	1
response to extracellular stimulus (GO:0009991)	137	10	5.66	+	1.77	1
post-embryonic plant morphogenesis (GO:0090698)	138	10	5.7	+	1.75	1
regulation of defense response (GO:0031347)	173	10	7.15	+	1.4	1
cellular response to auxin stimulus (GO:0071365)	177	10	7.31	+	1.37	1
response to cytokinin (GO:0009735)	190	10	7.85	+	1.27	1
multi-multicellular organism process (GO:0044706)	198	10	8.18	+	1.22	1
pollination (GO:0009856)	198	10	8.18	+	1.22	1
pollen development (GO:0009555)	221	10	9.13	+	1.1	1
regulation of response to stress (GO:0080134)	223	10	9.21	+	1.09	1
innate immune response (GO:0045087)	230	10	9.5	+	1.05	1
immune response (GO:0006955)	235	10	9.71	+	1.03	1
nucleotide metabolic process (GO:0009117)	238	10	9.83	+	1.02	1
nucleoside phosphate metabolic process (GO:0006753)	241	10	9.96	+	1	1
positive regulation of macromolecule biosynthetic process (GO:0010557)	282	10	11.65	-	0.86	1
positive regulation of gene expression (GO:0010628)	288	10	11.9	-	0.84	1
positive regulation of cellular biosynthetic process (GO:0031328)	297	10	12.27	-	0.81	1
drug transport (GO:0015893)	55	9	2.27	+	3.96	1
response to drug (GO:0042493)	56	9	2.31	+	3.89	1
flavonoid biosynthetic process (GO:0009813)	59	9	2.44	+	3.69	1
cellular metal ion homeostasis (GO:0006875)	79	9	3.26	+	2.76	1
pectin catabolic process (GO:0045490)	81	9	3.35	+	2.69	1
hemicellulose metabolic process (GO:0010410)	87	9	3.59	+	2.5	1
transmembrane receptor protein tyrosine kinase signaling pathway (GO:0007169)	100	9	4.13	+	2.18	1
cell wall polysaccharide metabolic process (GO:0010383)	100	9	4.13	+	2.18	1
enzyme linked receptor protein signaling pathway (GO:0007167)	101	9	4.17	+	2.16	1
plant-type cell wall biogenesis (GO:0009832)	110	9	4.54	+	1.98	1
sulfur compound biosynthetic process (GO:0044272)	127	9	5.25	+	1.72	1
meristem development (GO:0048507)	136	9	5.62	+	1.6	1
alpha-amino acid biosynthetic process (GO:1901607)	146	9	6.03	+	1.49	1
anatomical structure formation involved in morphogenesis (GO:0048646)	148	9	6.11	+	1.47	1
polysaccharide biosynthetic process (GO:0000271)	150	9	6.2	+	1.45	1
cellular response to abiotic stimulus (GO:0071214)	151	9	6.24	+	1.44	1
cellular glucan metabolic process (GO:0006073)	153	9	6.32	+	1.42	1
glucan metabolic process (GO:0044042)	153	9	6.32	+	1.42	1
cellular amino acid biosynthetic process (GO:0008652)	163	9	6.73	+	1.34	1
response to jasmonic acid (GO:0009753)	172	9	7.11	+	1.27	1
regulation of growth (GO:0040008)	199	9	8.22	+	1.09	1
positive regulation of transcription, DNA-templated (GO:0045893)	261	9	10.78	-	0.83	1
positive regulation of RNA biosynthetic process (GO:1902680)	262	9	10.82	-	0.83	1
positive regulation of nucleic acid-templated transcription (GO:1903508)	262	9	10.82	-	0.83	1
positive regulation of RNA metabolic process (GO:0051254)	268	9	11.07	-	0.81	1
response to organic cyclic compound (GO:0014070)	271	9	11.2	-	0.8	1
cell cycle (GO:0007049)	290	9	11.98	-	0.75	1
cellular hormone metabolic process (GO:0034754)	50	8	2.07	+	3.87	1
cellular response to oxidative stress (GO:0034599)	65	8	2.69	+	2.98	1
glycosyl compound biosynthetic process (GO:1901659)	68	8	2.81	+	2.85	1
post-embryonic plant organ morphogenesis (GO:0090697)	92	8	3.8	+	2.1	1
multi-organism reproductive process (GO:0044703)	113	8	4.67	+	1.71	1
cellular polysaccharide biosynthetic process (GO:0033692)	124	8	5.12	+	1.56	1
post-embryonic plant organ development (GO:0090696)	135	8	5.58	+	1.43	1
pattern specification process (GO:0007389)	137	8	5.66	+	1.41	1
response to organonitrogen compound (GO:0010243)	151	8	6.24	+	1.28	1
phosphorelay signal transduction system (GO:0000160)	164	8	6.78	+	1.18	1
auxin-activated signaling pathway (GO:0009734)	166	8	6.86	+	1.17	1
plant epidermis development (GO:0090558)	172	8	7.11	+	1.13	1
floral organ development (GO:0048437)	194	8	8.02	-	1	1
regulation of cellular component organization (GO:0051128)	207	8	8.55	-	0.94	1
metal ion transport (GO:0030001)	217	8	8.97	-	0.89	1
cell development (GO:0048468)	218	8	9.01	-	0.89	1
methylation (GO:0032259)	227	8	9.38	-	0.85	1
cation transport (GO:0006812)	296	8	12.23	-	0.65	1
cellular component assembly (GO:0022607)	384	8	15.87	-	0.5	1
negative regulation of cellular process (GO:0048523)	385	8	15.91	-	0.5	1
establishment of localization in cell (GO:0051649)	424	8	17.52	-	0.46	1
cellular response to reactive oxygen species (GO:0034614)	35	7	1.45	+	4.84	1
lateral root morphogenesis (GO:0010102)	49	7	2.02	+	3.46	1
post-embryonic root morphogenesis (GO:0010101)	50	7	2.07	+	3.39	1
response to nematode (GO:0009624)	60	7	2.48	+	2.82	1
cellular response to nitrogen compound (GO:1901699)	61	7	2.52	+	2.78	1
amine metabolic process (GO:0009308)	79	7	3.26	+	2.14	1
plant organ formation (GO:1905393)	85	7	3.51	+	1.99	1
lateral root development (GO:0048527)	85	7	3.51	+	1.99	1
meristem maintenance (GO:0010073)	87	7	3.59	+	1.95	1
post-embryonic root development (GO:0048528)	94	7	3.88	+	1.8	1
response to chitin (GO:0010200)	108	7	4.46	+	1.57	1
sexual reproduction (GO:0019953)	109	7	4.5	+	1.55	1
regionalization (GO:0003002)	112	7	4.63	+	1.51	1
pigment metabolic process (GO:0042440)	119	7	4.92	+	1.42	1
response to gibberellin (GO:0009739)	120	7	4.96	+	1.41	1
dephosphorylation (GO:0016311)	121	7	5	+	1.4	1
response to salicylic acid (GO:0009751)	152	7	6.28	+	1.11	1
abscisic acid-activated signaling pathway (GO:0009738)	160	7	6.61	+	1.06	1
cellular response to abscisic acid stimulus (GO:0071215)	170	7	7.02	-	1	1
cellular response to alcohol (GO:0097306)	170	7	7.02	-	1	1
fatty acid metabolic process (GO:0006631)	182	7	7.52	-	0.93	1
cell cycle process (GO:0022402)	214	7	8.84	-	0.79	1
organophosphate biosynthetic process (GO:0090407)	239	7	9.87	-	0.71	1
macromolecular complex subunit organization (GO:0043933)	302	7	12.48	-	0.56	1
interspecies interaction between organisms (GO:0044419)	327	7	13.51	-	0.52	1
chromosome organization (GO:0051276)	341	7	14.09	-	0.5	1
cellular macromolecule catabolic process (GO:0044265)	390	7	16.11	-	0.43	1
intracellular transport (GO:0046907)	410	7	16.94	-	0.41	1
plant-type cell wall modification involved in multidimensional cell growth (GO:0009831)	25	6	1.03	+	5.81	1
cell wall modification involved in multidimensional cell growth (GO:0042547)	26	6	1.07	+	5.59	1
cell wall macromolecule catabolic process (GO:0016998)	26	6	1.07	+	5.59	1
movement of cell or subcellular component (GO:0006928)	34	6	1.4	+	4.27	1
lateral root formation (GO:0010311)	35	6	1.45	+	4.15	1
sulfur compound catabolic process (GO:0044273)	37	6	1.53	+	3.92	1
divalent inorganic cation homeostasis (GO:0072507)	43	6	1.78	+	3.38	1
multidimensional cell growth (GO:0009825)	47	6	1.94	+	3.09	1
xyloglucan metabolic process (GO:0010411)	55	6	2.27	+	2.64	1
auxin metabolic process (GO:0009850)	59	6	2.44	+	2.46	1
gibberellic acid mediated signaling pathway (GO:0009740)	64	6	2.64	+	2.27	1
gibberellin mediated signaling pathway (GO:0010476)	67	6	2.77	+	2.17	1
cellular response to gibberellin stimulus (GO:0071370)	68	6	2.81	+	2.14	1
transition metal ion homeostasis (GO:0055076)	70	6	2.89	+	2.07	1
indole-containing compound metabolic process (GO:0042430)	70	6	2.89	+	2.07	1
glucan biosynthetic process (GO:0009250)	82	6	3.39	+	1.77	1
cellular response to starvation (GO:0009267)	91	6	3.76	+	1.6	1
response to UV (GO:0009411)	95	6	3.92	+	1.53	1
response to starvation (GO:0042594)	95	6	3.92	+	1.53	1
steroid metabolic process (GO:0008202)	98	6	4.05	+	1.48	1
cellular response to nutrient levels (GO:0031669)	98	6	4.05	+	1.48	1
response to nutrient levels (GO:0031667)	110	6	4.54	+	1.32	1
aging (GO:0007568)	117	6	4.83	+	1.24	1
fatty acid biosynthetic process (GO:0006633)	119	6	4.92	+	1.22	1
phospholipid metabolic process (GO:0006644)	150	6	6.2	-	0.97	1
cell morphogenesis involved in differentiation (GO:0000904)	158	6	6.53	-	0.92	1
regulation of shoot system development (GO:0048831)	169	6	6.98	-	0.86	1
ribose phosphate metabolic process (GO:0019693)	187	6	7.73	-	0.78	1
coenzyme metabolic process (GO:0006732)	202	6	8.35	-	0.72	1
cell division (GO:0051301)	208	6	8.59	-	0.7	1
cellular response to DNA damage stimulus (GO:0006974)	224	6	9.25	-	0.65	1
regulation of post-embryonic development (GO:0048580)	256	6	10.58	-	0.57	1
cofactor metabolic process (GO:0051186)	280	6	11.57	-	0.52	1
proteolysis involved in cellular protein catabolic process (GO:0051603)	320	6	13.22	-	0.45	1
cellular protein catabolic process (GO:0044257)	328	6	13.55	-	0.44	1
protein catabolic process (GO:0030163)	344	6	14.21	-	0.42	1
nitrate transport (GO:0015706)	18	5	0.74	+	6.72	1
benzene-containing compound metabolic process (GO:0042537)	24	5	0.99	+	5.04	1
S-glycoside catabolic process (GO:0016145)	24	5	0.99	+	5.04	1
glucosinolate catabolic process (GO:0019762)	24	5	0.99	+	5.04	1
glycosinolate catabolic process (GO:0019759)	24	5	0.99	+	5.04	1
abscission (GO:0009838)	28	5	1.16	+	4.32	1
cellular calcium ion homeostasis (GO:0006874)	29	5	1.2	+	4.17	1
cellular response to osmotic stress (GO:0071470)	29	5	1.2	+	4.17	1
calcium ion homeostasis (GO:0055074)	31	5	1.28	+	3.9	1
cellular divalent inorganic cation homeostasis (GO:0072503)	33	5	1.36	+	3.67	1
response to zinc ion (GO:0010043)	34	5	1.4	+	3.56	1
nitrate assimilation (GO:0042128)	34	5	1.4	+	3.56	1
nitrate metabolic process (GO:0042126)	34	5	1.4	+	3.56	1
reactive nitrogen species metabolic process (GO:2001057)	36	5	1.49	+	3.36	1
nitrogen cycle metabolic process (GO:0071941)	37	5	1.53	+	3.27	1
glycosyl compound catabolic process (GO:1901658)	38	5	1.57	+	3.18	1
auxin biosynthetic process (GO:0009851)	43	5	1.78	+	2.81	1
indole-containing compound biosynthetic process (GO:0042435)	49	5	2.02	+	2.47	1
lignin biosynthetic process (GO:0009809)	51	5	2.11	+	2.37	1
cytokinin-activated signaling pathway (GO:0009736)	51	5	2.11	+	2.37	1
serine family amino acid metabolic process (GO:0009069)	52	5	2.15	+	2.33	1
cellular response to cytokinin stimulus (GO:0071368)	53	5	2.19	+	2.28	1
response to UV-B (GO:0010224)	60	5	2.48	+	2.02	1
trichome differentiation (GO:0010026)	66	5	2.73	+	1.83	1
plant organ senescence (GO:0090693)	67	5	2.77	+	1.81	1
auxin polar transport (GO:0009926)	67	5	2.77	+	1.81	1
leaf senescence (GO:0010150)	67	5	2.77	+	1.81	1
seedling development (GO:0090351)	69	5	2.85	+	1.75	1
sterol metabolic process (GO:0016125)	70	5	2.89	+	1.73	1
steroid biosynthetic process (GO:0006694)	73	5	3.02	+	1.66	1
cellular metabolic compound salvage (GO:0043094)	75	5	3.1	+	1.61	1
auxin transport (GO:0060918)	75	5	3.1	+	1.61	1
actin filament-based process (GO:0030029)	75	5	3.1	+	1.61	1
hormone transport (GO:0009914)	77	5	3.18	+	1.57	1
regulation of innate immune response (GO:0045088)	81	5	3.35	+	1.49	1
monosaccharide metabolic process (GO:0005996)	82	5	3.39	+	1.48	1
meiotic cell cycle process (GO:1903046)	83	5	3.43	+	1.46	1
regulation of immune response (GO:0050776)	84	5	3.47	+	1.44	1
regulation of meristem development (GO:0048509)	85	5	3.51	+	1.42	1
microtubule-based process (GO:0007017)	91	5	3.76	+	1.33	1
regulation of immune system process (GO:0002682)	92	5	3.8	+	1.32	1
regulation of developmental growth (GO:0048638)	96	5	3.97	+	1.26	1
meiotic cell cycle (GO:0051321)	98	5	4.05	+	1.23	1
pigment biosynthetic process (GO:0046148)	100	5	4.13	+	1.21	1
embryo sac development (GO:0009553)	101	5	4.17	+	1.2	1
organic anion transport (GO:0015711)	122	5	5.04	-	0.99	1
negative regulation of response to stimulus (GO:0048585)	125	5	5.16	-	0.97	1
vegetative to reproductive phase transition of meristem (GO:0010228)	127	5	5.25	-	0.95	1
defense response, incompatible interaction (GO:0009814)	129	5	5.33	-	0.94	1
ethylene-activated signaling pathway (GO:0009873)	131	5	5.41	-	0.92	1
developmental maturation (GO:0021700)	132	5	5.45	-	0.92	1
regulation of catalytic activity (GO:0050790)	137	5	5.66	-	0.88	1
floral whorl development (GO:0048438)	155	5	6.4	-	0.78	1
regulation of molecular function (GO:0065009)	166	5	6.86	-	0.73	1
regulation of signaling (GO:0023051)	171	5	7.06	-	0.71	1
regulation of cell communication (GO:0010646)	174	5	7.19	-	0.7	1
ion transmembrane transport (GO:0034220)	204	5	8.43	-	0.59	1
DNA repair (GO:0006281)	211	5	8.72	-	0.57	1
regulation of reproductive process (GO:2000241)	213	5	8.8	-	0.57	1
cellular macromolecular complex assembly (GO:0034622)	218	5	9.01	-	0.56	1
macromolecular complex assembly (GO:0065003)	261	5	10.78	-	0.46	1
modification of morphology or physiology of other organism (GO:0035821)	280	5	11.57	-	0.43	1
cellular macromolecule localization (GO:0070727)	338	5	13.96	-	0.36	1
