# Supplementary material for: Novel transcriptional responses to heat revealed by turning up the heat at night
Source: Plant Mol Biol. 2019 May 6;101(1):1–19. doi: 10.1007/s11103-019-00873-3 (PMC6695350; doi:10.1007/s11103-019-00873-3)
Supplement: Supplementary file 4 — Supplementary material 4 (XLSX 607 kb) [file 11103_2019_873_MOESM4_ESM.xlsx]

## Sheet: ESM_4 Info
Novel transcriptional responses to heat revealed by turning up the heat at night
Plant Molecular Biology
Grinevich, Dmitry O.1, Desai, Jigar S.1, Stroup, Kevin P.1, Duan, Jiaqi1, Slabaugh, Erin1, Doherty, Colleen J.1
Affiliation:
1Department of Molecular and Structural Biochemistry, North Carolina State University.
cjdohert@ncsu.edu
ESM_4 Differentially Expressed Transcripts Grouped by Refined Categorization. Gene lists indicating which transcripts are in each category identified by Analysis 2 (Fig. 3) Each DE identified transcript and the associated average of normalized count values divided by size factors taken from all samples across the dataset (baseMean), log2 based fold change between heat shock and control at that ti…

## Sheet: Category 1
Locus	logFC	logCPM	F	PValue	FDR
AT2G46830	0.870235	4614.56	4.93271	8.10964e-07	2.46904e-05
AT2G41250	1.03358	2514.92	7.91936	2.3873e-15	3.34725e-13
AT2G46790	0.75274	718.856	3.55411	0.000379258	0.00397773
AT1G01520	0.629262	343.176	4.15182	3.29838e-05	0.000541982
AT5G42760	0.80173	755.361	4.04627	5.20405e-05	0.000789949
AT1G07010	0.562372	2557.87	4.95875	7.09469e-07	2.19451e-05
AT1G65490	0.972747	1399.09	4.5136	6.37372e-06	0.000141349
AT3G21150	0.698341	227.918	3.55926	0.000371898	0.00391016
AT5G43850	1.1072	5115.95	6.05861	1.37307e-09	9.0597e-08
AT3G48460	0.854586	1449.9	3.44181	0.00057784	0.00552486
AT1G32780	0.630082	203.047	2.75156	0.00593128	0.0339896
AT4G15248	0.944068	122.925	3.33448	0.000854602	0.00759519
AT2G26690	0.672118	1996.22	3.241	0.00119113	0.00980885
AT4G13900	0.79605	442.465	3.4879	0.000486839	0.00482582
AT5G27360	0.731001	424.721	4.00306	6.25288e-05	0.00092607
AT3G48240	1.05611	140.741	4.42271	9.74686e-06	0.000199483
AT5G09930	1.6505	233.575	4.49678	6.89905e-06	0.000150751
AT1G23740	0.75391	6677.08	3.08089	0.00206385	0.0152938
AT5G35460	0.503967	1107.16	2.84	0.00451131	0.027699
AT1G59700	0.548243	731.805	3.38479	0.000712328	0.00655207
AT3G15310	0.861528	48.2859	2.65927	0.007831	0.0420828
AT4G35290	1.07502	370.781	5.71964	1.06749e-08	5.74504e-07
AT3G22420	0.637745	1368.93	4.25593	2.08179e-05	0.00037252
AT3G19270	0.85515	77.5672	2.79298	0.00522249	0.0308572
AT4G34240	0.659001	2564.61	3.63594	0.00027697	0.00308079
AT5G52900	0.76541	684.949	3.39082	0.000696839	0.00644856
AT3G17800	0.933244	4733.08	3.30574	0.000947269	0.00819374
AT2G43920	0.64088	483.906	3.37997	0.000724929	0.00665361
AT5G17310	1.00092	2760.26	8.02531	1.01269e-15	1.49878e-13
AT3G21660	1.57201	105.912	3.51694	0.000436547	0.00444515
AT2G41140	0.837214	1460.32	6.45437	1.08671e-10	8.67416e-09
AT1G55910	0.597873	556.569	2.67753	0.00741683	0.0403755
AT5G15860	1.47525	879.428	8.21511	2.11971e-16	3.47502e-14
AT1G02390	1.51747	126.418	5.92897	3.04835e-09	1.87764e-07
AT4G38840	1.02871	1192.54	4.49698	6.89249e-06	0.000150751
AT4G27940	0.549052	359.755	3.12422	0.00178276	0.0135936
AT3G27025	1.44332	31.0503	3.78948	0.000150964	0.00187164
AT4G10430	0.679389	912.701	4.80163	1.57379e-06	4.28627e-05
AT4G18280	0.553031	134.8	3.35863	0.000783312	0.00706379
AT5G04830	0.558006	1624	5.38142	7.3902e-08	3.14931e-06
AT2G31560	0.590533	796.817	3.88061	0.000104195	0.00138441
AT3G54510	1.29306	42.8414	3.70479	0.000211567	0.00246523
AT3G03450	0.698592	70.3218	4.04155	5.3098e-05	0.000802571
AT5G66590	0.692725	410.308	3.08452	0.00203883	0.0151558
AT5G50240	0.864653	422.962	4.65413	3.25345e-06	8.02517e-05
AT5G53120	1.13908	1297.45	6.06559	1.31466e-09	8.72838e-08
AT1G20120	0.91896	37.072	3.68792	0.000226091	0.00261162
AT1G35180	0.522067	110.696	3.18769	0.00143415	0.0113708
AT4G37800	0.737799	3001.97	3.22864	0.00124381	0.0101292
AT1G18830	1.16843	20.0186	3.49355	0.00047664	0.00474458
AT1G07500	1.62173	43.7212	5.39453	6.87033e-08	2.98209e-06
AT4G17098	0.666254	217.851	2.93665	0.00331779	0.0219388
AT5G15450	1.47669	7180.25	3.47776	0.000505622	0.00497711
AT3G48310	0.584502	1066.18	2.59606	0.00942997	0.0485908
AT2G33585	0.588324	153.033	3.80328	0.000142793	0.00179259
AT2G28305	0.511122	863.751	3.26514	0.0010941	0.00917647
AT5G40380	0.870279	888.559	4.0552	5.00923e-05	0.000766619
AT1G76130	0.760633	242.193	3.56664	0.000361585	0.00382247
AT3G18217	1.035	36.1151	3.04967	0.00229091	0.0165523
AT2G41170	0.643535	268.878	3.30561	0.000947709	0.00819374
AT2G04795	1.04018	290.754	3.9449	7.98318e-05	0.00112599
AT2G32010	0.603123	587.721	3.93747	8.23446e-05	0.001153
AT3G46450	0.619442	737.365	2.64877	0.00807849	0.0429563
AT5G03110	0.503288	112.378	2.67989	0.00736461	0.0401932
AT5G60610	2.99495	77.6197	11.3821	5.13766e-30	2.3803e-27
AT5G06520	1.5976	11.447	2.96526	0.00302426	0.0205474
AT4G04020	1.44519	15789.4	3.71217	0.000205494	0.00240631
AT3G10525	0.593962	1045.42	3.50463	0.000457246	0.00460966
AT2G46080	0.552905	749.35	2.96913	0.00298645	0.0203613
AT1G48405	1.68933	6.94471	3.50527	0.00045615	0.00460321
AT5G23370	0.884544	49.9234	3.30958	0.000934369	0.00810471
AT2G21210	0.956531	1326.37	3.81297	0.000137306	0.00174183
AT3G14630	1.93379	26.1539	3.27282	0.00106482	0.00900503
AT2G43710	0.519187	3926.97	3.99137	6.56938e-05	0.000958949
AT3G25590	0.690838	140.04	3.39672	0.000681989	0.00633592
AT2G41150	1.66136	226.885	7.1381	9.46293e-13	9.88598e-11
AT1G02340	0.806543	128.32	3.36783	0.000757622	0.00687668
AT3G06690	0.924143	89.4876	3.08527	0.00203367	0.0151227
AT4G13460	0.5733	990.025	3.45036	0.000559831	0.00539382
AT1G63970	0.526279	1651.22	3.62691	0.000286834	0.00317394
AT5G44060	0.765147	210.583	4.45983	8.20256e-06	0.000172829
AT3G46870	0.799433	247.445	3.83274	0.000126725	0.00162598
AT3G12300	0.78919	358.84	5.05815	4.23342e-07	1.42307e-05
AT4G23680	1.17098	1730.01	4.1185	3.81354e-05	0.000609252
AT5G04380	1.73234	9.29948	2.7656	0.00568188	0.0329502
AT2G04160	0.60304	992.318	3.57898	0.000344933	0.00367929
AT1G17040	0.521322	185.993	3.18105	0.0014674	0.0115741
AT2G24165	2.12493	10.0014	3.79387	0.000148317	0.0018485
AT5G14890	1.12146	85.9274	4.62117	3.81585e-06	9.16836e-05
AT2G01290	0.531567	1334.9	3.95533	7.64293e-05	0.00109027
AT3G55960	0.612175	969.739	3.10153	0.00192522	0.0144626
AT2G39890	0.510077	433.256	3.48216	0.00049739	0.00490758
AT1G01430	0.573166	2363.44	3.43394	0.00059488	0.00566491
AT5G16200	0.76568	79.489	2.89192	0.003829	0.0245425
AT1G71240	0.616515	551.69	3.18131	0.00146609	0.0115681
AT5G07380	0.969511	42.8259	3.59265	0.000327334	0.00354119
AT3G28100	0.642659	242.292	3.11256	0.00185469	0.0140566
AT1G55800	1.15663	16.1177	3.23331	0.00122363	0.0100069
AT5G01270	0.642993	888.993	3.7246	0.000195628	0.00231442
AT1G09210	0.820006	2406.7	4.54592	5.46961e-06	0.000124406
AT5G15090	0.79768	4081.04	4.51473	6.33987e-06	0.000140892
AT2G34030	1.49855	6.07156	3.00777	0.00263174	0.0184986
AT1G30220	1.54685	25.6693	4.00561	6.18565e-05	0.000917387
AT2G32410	0.504812	163.457	3.17673	0.00148944	0.0117349
AT5G28750	0.619534	3334.27	3.45769	0.000544832	0.00528755
AT2G25920	0.527168	311.66	2.94805	0.00319785	0.0213846
AT5G11410	1.01427	25.6416	2.62682	0.00861858	0.0452523
AT4G28270	0.681705	1222.28	3.02954	0.00244926	0.0174286
AT1G06970	1.65356	5.51397	3.24841	0.00116053	0.00960513
AT1G54200	0.736392	80.7829	3.41755	0.00063187	0.00594281
AT1G31820	0.863921	185.929	2.80594	0.00501708	0.0300264
AT3G24090	0.766721	86.7375	3.22966	0.00123939	0.0101048
AT2G41905	0.976173	78.2607	3.11229	0.00185644	0.0140598
AT3G14450	0.686634	93.2609	4.15915	3.19434e-05	0.000526918
AT5G66020	2.63097	7.21001	4.51191	6.42463e-06	0.00014233
AT1G71330	1.25621	139.769	3.05163	0.00227603	0.0164821
AT1G32375	1.45964	5.64206	2.86661	0.00414893	0.0260371
AT4G28390	1.38262	385.266	5.24423	1.56933e-07	6.05898e-06
AT2G27280	2.12139	5.80193	3.93364	8.36702e-05	0.00116777
AT5G01570	1.65332	35.5268	7.04769	1.81907e-12	1.83735e-10
AT5G59720	4.01662	254.871	9.75892	1.68944e-22	4.80071e-20
AT4G32630	2.12096	10.4731	4.31542	1.593e-05	0.000299913
AT2G37760	0.947668	1309.93	3.64666	0.000265668	0.00297525
AT3G16690	0.568845	324.194	2.85094	0.00435905	0.0269588
AT2G07042	0.999042	84.2849	3.83552	0.000125297	0.00161155
AT1G04570	1.08453	23.3379	3.18372	0.00145398	0.0114895
AT2G31830	0.757172	49.0233	2.85288	0.00433254	0.0268572
AT1G29465	0.989892	253.22	3.57481	0.000350483	0.00372172
AT4G17410	0.719096	378.919	3.51884	0.000433438	0.00441771
AT5G43640	1.58262	4.33243	2.69464	0.00704641	0.0389049

## Sheet: Category 2
Locus	logFC	logCPM	F	PValue	FDR
AT3G27690	-0.899093	15097.6	-3.05816	0.00222704	0.0162173
AT1G16410	-0.949453	458.066	-5.09918	3.41e-07	1.2e-05
AT1G13650	-1.25479	1312.5	-3.91764	8.94e-05	0.00123191
AT4G29110	-0.797504	89.5689	-4.59882	4.25e-06	9.99e-05
AT4G34550	-1.21215	74.518	-4.89152	1e-06	2.95e-05
AT5G48490	-0.823003	624.082	-2.89051	0.00384621	0.0246306
AT1G72930	-0.818237	1805.8	-5.39126	7e-08	3.02e-06
AT4G23020	-0.593722	101.67	-3.57725	0.000347234	0.00370012
AT4G16880	-0.927217	289.573	-4.41016	1.03e-05	0.00020966
AT4G39510	-0.943518	263.171	-4.38636	1.15e-05	0.000230007
AT3G56080	-0.839654	427.725	-3.33016	0.000867969	0.00768835
AT2G39800	-0.837686	4942.99	-2.86552	0.0041633	0.0260843
AT3G19720	-0.514804	1777.37	-3.77814	0.000158007	0.00194537
AT1G18360	-0.700772	330.215	-4.4537	8.44e-06	0.000177223
AT2G15970	-0.937192	2838.62	-4.85635	1.2e-06	3.4e-05
AT1G73220	-3.365	25.7688	-7.95982	1.72e-15	2.45e-13
AT1G74930	-4.7161	88.9045	-9.71403	2.63e-22	7.18e-20
AT1G77450	-0.664815	531.847	-3.19325	0.0014068	0.0112039
AT5G50950	-0.607013	1134.99	-3.51302	0.000443048	0.00449631
AT1G01250	-0.957054	42.7512	-3.46476	0.000530696	0.00517592
AT2G29170	-0.715576	50.2544	-3.15719	0.001593	0.012368
AT5G46240	-0.501173	373.98	-3.21675	0.0012965	0.0104782
AT3G19380	-0.59755	162.135	-2.79359	0.00521262	0.0308415
AT1G72920	-0.726712	159.382	-2.6727	0.00752426	0.0408449
AT1G70260	-1.51806	17.5452	-3.26418	0.00109781	0.00920035
AT1G74890	-1.82848	34.7366	-5.02869	4.94e-07	1.63e-05
AT5G08030	-1.50224	27.9277	-3.37869	0.000728327	0.00667905
AT1G09240	-1.39394	40.0309	-4.99519	5.88e-07	1.87e-05
AT1G12370	-0.637393	141.502	-3.81477	0.000136309	0.00173021
AT1G62540	-0.80802	284.627	-2.85245	0.00433837	0.0268776
AT4G11280	-1.18321	495.711	-3.86461	0.000111266	0.00146202
AT2G21650	-0.9749	66.2584	-2.82636	0.00470796	0.0285121
AT1G24575	-0.793903	54.4943	-3.92627	8.63e-05	0.00119784
AT1G36370	-1.01036	709.849	-4.63521	3.57e-06	8.65e-05
AT1G18710	-0.874318	139.913	-2.72826	0.00636698	0.0359541
AT1G09350	-1.10136	13.625	-2.6558	0.00791194	0.0423773
AT2G14750	-0.627732	936.927	-2.90261	0.0037007	0.0238564
AT2G35760	-0.528617	162.589	-2.80472	0.00503601	0.0300975
AT5G23010	-0.70108	1043.8	-3.2113	0.00132136	0.0106428
AT4G14605	-0.858674	299.697	-5.66726	1.45e-08	7.6e-07
AT4G22880	-1.38552	246.22	-3.91709	8.96e-05	0.00123309
AT4G17770	-0.957673	398.809	-3.80037	0.000144482	0.00180704
AT3G03440	-0.823814	127.568	-4.25524	2.09e-05	0.000373042
AT4G18390	-0.576057	459.144	-3.75738	0.000171703	0.00208509
AT3G46620	-0.804936	348.555	-5.83801	5.28e-09	3.08e-07
AT3G07390	-0.656156	481.196	-3.09833	0.00194615	0.0145634
AT4G24010	-1.56899	13.1988	-3.1542	0.0016094	0.0124726
AT5G63790	-0.501196	909.571	-2.92368	0.00345915	0.0226209
AT1G73600	-1.28324	70.4318	-2.65165	0.00800998	0.0427744
AT1G18150	-0.539855	648.639	-4.16643	3.09e-05	0.000513563
AT1G18590	-0.646797	264.906	-3.45565	0.000548973	0.00531564
AT3G22540	-1.85125	43.6164	-5.09146	3.55e-07	1.24e-05
AT5G20740	-0.712452	82.9852	-3.08534	0.00203319	0.0151227
AT3G11410	-0.653242	946.39	-2.8515	0.00435129	0.0269265
AT1G72910	-1.02877	227.276	-3.77346	0.000160999	0.0019765
AT3G22740	-0.772853	32.7086	-2.76237	0.00573836	0.0331515
AT5G55400	-0.743535	200.345	-3.97725	6.97e-05	0.00100664
AT5G52310	-1.43332	600.899	-4.42645	9.58e-06	0.000196496
AT1G71890	-1.27842	16.083	-3.11086	0.00186542	0.0141128
AT1G32640	-0.672941	776.681	-3.18502	0.00144744	0.0114506
AT1G01390	-0.999437	92.8207	-2.77331	0.00554888	0.0323285
AT4G09500	-1.42513	53.2076	-4.54902	5.39e-06	0.000122982
AT1G78440	-1.40201	15.6517	-2.94685	0.00321027	0.0214446
AT4G02280	-0.660118	264.642	-4.92248	8.55e-07	2.58e-05
AT3G52130	-1.37334	10.3056	-2.63807	0.00833803	0.0440516
AT1G68740	-0.751183	100.751	-3.1059	0.001897	0.014301
AT5G19260	-0.945791	58.4557	-3.36312	0.000770669	0.00696948
AT1G62710	-1.02857	112.407	-3.14228	0.0016764	0.012912
AT3G49260	-0.568493	525.283	-4.16859	3.06e-05	0.000509909
AT1G10657	-1.78937	193.254	-4.4111	1.03e-05	0.000209351
AT1G64060	-0.6599	407.748	-5.15443	2.54e-07	9.25e-06
AT3G29590	-1.41967	57.824	-3.6131	0.000302558	0.00331012
AT5G17460	-1.7124	218.718	-5.99388	2.05e-09	1.3e-07
AT4G25480	-2.836	5.03853	-4.31397	1.6e-05	0.000301089
AT1G72450	-0.691791	623.646	-3.95301	7.72e-05	0.00109578
AT3G57157	-1.35133	27.3205	-3.86929	0.000109154	0.00143776
AT4G39940	-0.97925	627.706	-4.21037	2.55e-05	0.000436773
AT1G62570	-1.223	639.925	-4.50045	6.78e-06	0.000148985
AT1G11600	-0.77613	104.179	-2.80052	0.00510196	0.0303408
AT1G74100	-0.556145	919.064	-3.20907	0.00133164	0.0107054
AT2G39330	-1.94807	9.67563	-3.90704	9.34e-05	0.00126993
AT3G10185	-1.09437	61.2964	-2.96296	0.00304696	0.0206739
AT5G67450	-0.971928	28.9607	-2.69347	0.00707124	0.0389814
AT3G13640	-1.12633	7.47059	-2.66342	0.0077351	0.0417026
AT4G12500	-1.27212	22.7578	-2.9243	0.00345234	0.0225902
AT4G24960	-0.764682	404.744	-2.73223	0.00629066	0.0356086
AT3G15570	-0.702002	485.316	-4.08625	4.38e-05	0.000687506
AT3G25670	-0.871266	70.6739	-3.34247	0.000830374	0.00740768
AT1G73010	-1.2957	25.2337	-2.94526	0.00322681	0.0215175
AT1G63710	-1.15427	28.9535	-3.29134	0.000997108	0.00853772
AT1G75710	-0.585323	352.91	-3.42603	0.000612468	0.00579615
AT5G14700	-0.689294	54.4513	-2.76503	0.00569171	0.0329624
AT5G05090	-0.702274	63.3565	-3.2077	0.00133801	0.0107485
AT5G54060	-1.20717	71.8632	-3.35803	0.000785005	0.00707401
AT4G18270	-0.65712	125.418	-2.79246	0.00523097	0.0308816
AT5G64530	-1.03864	17.3823	-2.67091	0.00756459	0.0409787
AT2G16980	-1.65202	62.1154	-5.05398	4.33e-07	1.45e-05
AT1G48750	-0.690194	365.231	-3.14574	0.0016567	0.0127833
AT1G12090	-1.23789	5803.22	-5.84992	4.92e-09	2.91e-07
AT4G06536	-1.14032	55.0496	-3.26736	0.00108554	0.00912261
AT3G50760	-1.51927	66.5773	-4.60577	4.11e-06	9.72e-05
AT4G20070	-0.604104	912.889	-3.61117	0.000304822	0.00332976
AT5G37980	-1.32167	8.03957	-2.83011	0.00465321	0.0282936
AT3G63060	-1.69305	13.8861	-3.27226	0.00106692	0.00900595
AT5G63180	-0.737797	808.877	-2.94994	0.00317839	0.0212878
AT2G38995	-0.890277	69.1803	-2.76939	0.00561607	0.0326397
AT4G19230	-1.12909	57.1791	-3.87591	0.000106227	0.00140529
AT2G20750	-1.47266	101.03	-3.76655	0.000165519	0.00202036
AT5G67180	-0.993541	138.196	-3.18938	0.00142578	0.0113212
AT2G37720	-1.80256	3.89761	-2.82695	0.00469938	0.0284688
AT4G04810	-1.10286	58.7869	-3.68544	0.000228311	0.00262872
AT3G60390	-0.760823	206.5	-2.96534	0.00302351	0.0205474
AT1G13250	-0.928533	299.95	-6.0224	1.72e-09	1.1e-07
AT4G31550	-0.972487	461.917	-5.2937	1.2e-07	4.83e-06
AT1G14130	-0.82405	164.223	-4.72968	2.25e-06	5.82e-05
AT3G11210	-0.625573	167.852	-3.21403	0.00130884	0.0105671
AT5G05390	-1.30092	11.4828	-2.74062	0.00613229	0.0348604
AT1G21140	-0.90768	51.2362	-2.58369	0.00977506	0.0499703
AT1G49450	-1.3905	47.5252	-3.71185	0.00020575	0.00240799
AT5G42610	-2.82397	2.57254	-3.98374	6.78e-05	0.00098688
AT1G13740	-0.533007	83.3821	-2.91254	0.00358507	0.0232375
AT5G19470	-2.35737	12.7784	-3.64921	0.000263047	0.00295321
AT5G58780	-1.08638	27.3519	-2.84011	0.00450983	0.0276984
AT1G11850	-0.824089	206.35	-3.22302	0.00126849	0.0102908
AT4G12330	-0.861633	69.4233	-2.97368	0.00294249	0.0201322
AT2G04080	-0.553035	115.484	-2.892	0.00382799	0.0245425
AT1G76680	-1.11051	1840.51	-3.02579	0.00247981	0.0176107
AT4G11050	-1.14864	11.1261	-2.70653	0.00679906	0.0378432
AT1G28130	-0.710503	479.081	-4.30867	1.64e-05	0.000307316
AT3G26470	-1.00729	499.248	-4.07387	4.62e-05	0.000717719
AT4G10960	-1.27457	14.6706	-3.39051	0.000697615	0.00645293
AT5G54490	-0.912761	50.7205	-3.29959	0.000968275	0.00833773
AT1G09600	-1.09414	16.0142	-3.08712	0.00202105	0.0150656
AT5G09760	-0.874359	288.246	-3.9027	9.51e-05	0.00128801
AT1G26330	-0.877593	30.3494	-3.3495	0.000809583	0.00724951
AT4G38300	-1.44467	13.7046	-2.81325	0.00490433	0.0295174
AT1G79710	-0.615033	240.133	-2.61229	0.00899367	0.0467447
AT5G38820	-2.62012	5.73525	-4.75307	2e-06	5.26e-05
AT1G21440	-0.579101	529.131	-2.69257	0.00709043	0.0390468
AT5G28510	-2.26106	6.66652	-3.39399	0.000688833	0.00639112
AT3G43110	-1.30578	20.0611	-2.75193	0.00592458	0.0339878
AT1G20190	-1.43814	301.266	-3.84722	0.000119467	0.00155343
AT4G23500	-0.825417	262.837	-2.93148	0.0033735	0.0221901
AT5G26230	-1.13042	36.391	-2.78499	0.00535297	0.031447
AT1G74790	-0.571055	636.199	-3.33776	0.000844579	0.00751552
AT3G50970	-2.16195	470.682	-8.75605	2.02e-18	3.92e-16
AT5G06270	-0.6658	188.35	-2.68709	0.00720768	0.0395088
AT4G31330	-1.46715	27.3778	-3.41538	0.000636938	0.0059852
AT1G19630	-1.59562	7.28328	-2.87124	0.00408864	0.0257879
AT2G43800	-1.01515	300.403	-4.76946	1.85e-06	4.9e-05
AT4G20820	-1.01639	138.442	-2.74314	0.00608555	0.0346039
AT5G47230	-1.51614	105.527	-4.3486	1.37e-05	0.000265687
AT4G22980	-1.12693	44.4319	-4.38392	1.17e-05	0.000231521
AT3G54950	-0.817008	107.332	-3.52642	0.000421211	0.00431995
AT3G50340	-0.681937	130.012	-2.87481	0.00404272	0.0255815
AT3G18560	-0.802468	158.276	-2.88014	0.00397499	0.0252956
AT3G44260	-0.934905	176.501	-2.72462	0.00643763	0.0362768
AT4G31500	-0.990498	1699.14	-4.41027	1.03e-05	0.00020966
AT4G30130	-0.947096	24.9781	-2.73479	0.00624205	0.0353711
AT2G38790	-1.63244	73.753	-4.89823	9.67e-07	2.86e-05
AT1G18100	-1.68196	16.4243	-3.11449	0.0018426	0.0139799
AT3G21710	-0.792697	256.799	-3.0343	0.00241097	0.0172136
AT5G06905	-3.40724	4.43391	-4.8449	1.27e-06	3.56e-05
AT2G13810	-2.02406	10.2672	-3.78029	0.000156644	0.00193082
AT4G26890	-1.67086	8.34529	-3.46596	0.000528339	0.00516275
AT3G52970	-3.29928	9.02739	-4.64062	3.47e-06	8.45e-05
AT4G36060	-1.67586	43.6163	-4.2653	2e-05	0.000360294
AT5G52940	-1.34566	9.9696	-2.9599	0.00307741	0.0208246
AT5G65280	-1.19346	109.887	-5.46092	4.74e-08	2.18e-06
AT3G12970	-0.683617	55.4111	-2.75301	0.00590501	0.0338938
AT3G16450	-0.687283	3945.31	-3.37973	0.000725559	0.00665652
AT2G48130	-0.852416	305.207	-2.95841	0.00309228	0.020895
AT2G21550	-0.945988	53.1858	-3.35406	0.000796358	0.00715513
AT3G21620	-1.35235	8.02734	-2.63286	0.00846701	0.0445883
AT3G13840	-2.00357	11.1681	-3.63913	0.000273564	0.00305246
AT1G17147	-0.968257	41.3383	-3.37565	0.000736406	0.0067386
AT3G18400	-1.04112	80.365	-3.73704	0.000186202	0.00222815
AT2G45290	-0.878782	410.264	-3.71359	0.000204343	0.00239678
AT4G22505	-1.01154	424.07	-2.81258	0.00491451	0.0295703
AT1G07150	-1.19943	105.551	-3.16134	0.00157043	0.0122463
AT2G28400	-0.922141	80.1756	-2.7405	0.00613452	0.0348637
AT2G28650	-1.88556	10.5681	-4.13521	3.55e-05	0.000572143

## Sheet: Category 3
Locus	logFC	logCPM	F	PValue	FDR
AT1G44446	1.74004	4492.14	11.5652	6.18245e-31	3.66001e-28
AT1G55960	0.869991	8754.83	6.00151	1.95493e-09	1.24741e-07
AT1G06040	2.66709	4976.25	16.2982	1.01622e-59	3.6096e-56
AT4G27310	1.52379	822.573	5.80648	6.38002e-09	3.57819e-07
AT3G47500	1.71147	926.009	6.1654	7.03059e-10	5.07918e-08
AT5G06980	2.33353	1445.95	9.21921	2.993e-20	8.17781e-18
AT3G54500	0.622656	9361.56	2.54619	0.0108906	0.0436608
AT5G64170	3.34103	2411.04	12.8967	4.69858e-38	5.00681e-35
AT3G59060	3.21219	2264.48	18.7559	1.73104e-78	1.8446e-74
AT2G43010	2.81697	1190.02	14.4732	1.78864e-47	4.23551e-44
AT3G08940	1.41498	26799.4	6.63164	3.31976e-11	3.14029e-09
AT1G03130	1.4065	11866.2	7.71122	1.24617e-14	2.01199e-12
AT1G75100	0.594709	1763.38	3.3419	0.000832057	0.00601111
AT3G56940	0.660382	38433	3.46624	0.000527801	0.0042019
AT3G47470	0.861685	81710.5	3.7225	0.000197258	0.00196355
AT1G15820	0.729516	36845.1	3.5912	0.000329155	0.00292046
AT5G36910	1.16724	768.477	3.98081	6.86798e-05	0.000857974
AT5G45820	1.92443	406.394	4.94679	7.54473e-07	2.20567e-05
AT2G34620	0.655759	1954.14	3.39229	0.000693102	0.0051842
AT5G24420	0.711438	591.338	3.82352	0.000131558	0.00143488
AT5G62430	3.27073	438.338	10.3106	6.31084e-25	2.49068e-22
AT5G02810	3.66152	1694.51	13.2124	7.44181e-40	9.3294e-37
AT5G54585	1.15146	417.898	3.54901	0.000386683	0.00328483
AT3G54890	0.743682	66610.6	3.67372	0.000239041	0.00228042
AT1G61520	0.693086	62334.8	4.51253	6.4059e-06	0.000127893
AT3G51895	0.62863	513.809	2.54322	0.0109837	0.0438938
AT5G57660	3.15475	2361.59	12.0631	1.65518e-33	1.17584e-30
AT1G15830	2.82599	244.458	8.82277	1.11665e-18	2.70432e-16
AT4G19170	1.47743	5789.37	4.45365	8.44224e-06	0.000159212
AT5G02830	0.518846	1989.34	3.57169	0.000354688	0.00308137
AT5G23060	0.527244	12874.3	3.98111	6.8594e-05	0.000857405
AT5G39530	1.05656	1710.41	5.11903	3.07113e-07	1.01006e-05
AT3G11670	0.687592	1501.66	3.49236	0.000478773	0.00388936
AT1G51700	0.776647	346.21	3.76003	0.00016989	0.00174407
AT5G17300	2.06668	1428.04	8.20774	2.25389e-16	4.53159e-14
AT1G49780	0.721674	438.159	3.32788	0.000875095	0.0062626
AT1G78070	0.758961	1033.51	3.15811	0.00158795	0.0099041
AT1G69570	2.06605	95.5169	5.48878	4.04712e-08	1.82352e-06
AT5G39660	2.3165	386.268	7.60493	2.85057e-14	4.467e-12
AT5G65890	0.864509	319.883	4.05571	4.99828e-05	0.000663501
AT3G47420	0.959226	1132.04	2.85613	0.0042884	0.0212842
AT2G35660	0.564362	662.864	4.17646	2.96086e-05	0.000440348
AT2G24270	0.593017	9708.74	3.49236	0.000478766	0.00388936
AT3G02830	0.596355	3626.17	4.17585	2.96879e-05	0.00044122
AT3G15850	0.970634	8356.72	7.5608	4.00584e-14	6.01215e-12
AT4G02770	0.591744	26034	3.53137	0.000413415	0.00346196
AT5G19190	1.97787	2522.03	9.3356	1.00423e-20	3.0144e-18
AT4G37760	0.600991	3310.73	2.48849	0.0128288	0.0494587
AT2G21330	0.676023	48293.2	3.15007	0.0016323	0.0101009
AT1G31330	0.547206	44864.6	3.16591	0.00154597	0.00971337
AT1G72030	0.527057	808.11	3.37004	0.000751563	0.00552893
AT1G62960	0.510601	1742.32	2.99025	0.00278753	0.0153588
AT5G16030	0.808468	2232.02	3.47561	0.000509694	0.00408829
AT1G01720	1.24828	1213.84	8.7679	1.82032e-18	4.26316e-16
AT1G22770	3.00297	362.092	7.77849	7.33956e-15	1.26146e-12
AT4G34000	0.912569	2458.3	2.76207	0.00574356	0.026703
AT5G03555	0.758983	1504.63	3.85876	0.000113965	0.00128305
AT1G51400	0.652479	9212.49	3.60029	0.000317863	0.00283918
AT3G15760	1.36448	302.065	5.15128	2.5872e-07	8.83627e-06
AT3G16800	0.751101	398.088	2.51531	0.0118928	0.0467587
AT3G62260	0.789896	368.385	3.4663	0.000527683	0.0042019
AT4G37320	0.647335	312.947	4.57668	4.72413e-06	9.94867e-05
AT2G21970	0.555507	3295.55	5.33557	9.52458e-08	3.81556e-06
AT5G20380	0.894751	1578.11	4.41772	9.97472e-06	0.000182944
AT4G17840	0.707158	3575.4	3.68197	0.000231442	0.00222824
AT5G16400	0.548301	1622.39	3.89804	9.6974e-05	0.00113244
AT1G29700	0.511278	1646.92	2.79662	0.00516407	0.0245782
AT4G37980	0.602387	2875.98	3.28597	0.00101633	0.00701429
AT1G06680	0.521988	53997.4	2.89881	0.00374583	0.0191717
AT3G46780	0.528864	15202.5	3.30572	0.000947324	0.00666315
AT4G23890	0.916335	2963.63	6.09853	1.0705e-09	7.38334e-08
AT5G58340	0.515956	236.389	3.10283	0.00191677	0.0113789
AT5G08720	0.547266	1477.03	2.55215	0.010706	0.0430908
AT3G46630	1.42108	608.074	7.72632	1.107e-14	1.82887e-12
AT3G10150	0.83809	101.474	2.63024	0.00853246	0.0361303
AT5G57610	0.659768	631.878	2.65313	0.00797483	0.0343283
AT2G46270	1.06221	381.491	4.72052	2.35244e-06	5.57678e-05
AT4G18220	0.935932	365.984	3.37236	0.000745272	0.00548834
AT5G19290	0.594444	1208.06	4.44144	8.93596e-06	0.000167026
AT1G52220	0.640393	4609.9	2.94081	0.00327351	0.0173157
AT2G22540	0.541448	2104.43	3.67646	0.000236494	0.00226117
AT5G47640	0.575495	1274.13	3.10578	0.00189777	0.011285
AT3G17130	1.24791	50.9007	2.80186	0.00508094	0.0242955
AT3G53470	1.0943	837.824	5.54744	2.8989e-08	1.36987e-06
AT5G06220	0.604284	2407.6	2.57654	0.00997941	0.0408452
AT4G09010	0.509624	5779.09	3.62969	0.000283761	0.0025955
AT2G32560	0.659084	1315.79	3.16622	0.00154437	0.00970614
AT4G33666	0.802827	1735.48	3.2933	0.000990186	0.0068851
AT2G46070	0.509295	442.032	2.64846	0.00808584	0.0346731
AT1G76110	0.919698	1274.47	4.06762	4.74959e-05	0.000638316
AT1G21660	0.520188	998.081	5.96277	2.48001e-09	1.54093e-07
AT5G01530	0.627269	49502.5	3.60798	0.000308588	0.0027821
AT1G06050	0.804783	96.9352	4.08199	4.46511e-05	0.000610269
AT5G12840	1.07915	581.037	4.66322	3.11297e-06	7.03537e-05
AT5G62470	1.04407	279.707	4.87952	1.06346e-06	2.9057e-05
AT2G37900	1.54286	38.8359	3.90616	9.37729e-05	0.0011011
AT3G17790	1.09616	466.62	3.42758	0.000608976	0.00468876
AT3G44630	0.517248	1601.02	3.3873	0.00070585	0.00524698
AT2G29340	0.716391	1825.78	3.95706	7.58784e-05	0.00092787
AT1G72770	0.843065	2050.03	3.26435	0.00109714	0.00742528
AT5G46110	0.502247	28622.2	2.53876	0.0111248	0.0443575
AT1G66190	0.854908	159.461	5.03613	4.75047e-07	1.46728e-05
AT4G18210	0.940458	138.532	4.06272	4.85052e-05	0.000647709
AT4G15620	0.733807	456.001	2.85808	0.00426214	0.0211802
AT4G19660	0.814898	654.987	4.22608	2.37794e-05	0.000370188
AT5G58330	0.613358	8998.68	3.5351	0.000407626	0.00342425
AT2G20250	0.988648	67.4205	3.07605	0.00209762	0.0122445
AT5G60850	0.665927	811.467	4.7065	2.52002e-06	5.89535e-05
AT3G60080	0.686585	541.155	3.11012	0.00187013	0.0111979
AT1G30500	1.13861	269.275	6.19998	5.6469e-10	4.16425e-08
AT3G47490	0.558336	495.646	3.84908	0.000118561	0.001325
AT1G66230	0.623812	262.649	3.32416	0.000886864	0.00632982
AT2G27385	1.10295	2478.19	4.00293	6.25622e-05	0.000796967
AT1G13090	0.638903	1290.52	4.23922	2.24298e-05	0.000352526
AT3G56040	0.698572	2869.01	3.22095	0.00127766	0.00835775
AT2G42690	0.523544	3223.41	3.57082	0.000355868	0.00308805
AT1G23310	0.541691	83696.5	3.70876	0.00020828	0.00205123
AT3G49160	0.971983	476.045	3.31063	0.000930854	0.00657357
AT5G06760	1.37704	71.872	3.09291	0.00198203	0.0116914
AT1G67740	0.884984	23138.2	3.0864	0.00202596	0.0118978
AT1G70505	0.948416	178.625	4.00669	6.1575e-05	0.000787215
AT3G14420	0.732313	65461.3	4.50645	6.59223e-06	0.000130328
AT4G32980	0.920776	839.748	3.59161	0.000328645	0.00291715
AT5G58120	0.900425	571.889	4.14221	3.43973e-05	0.000498013
AT2G19900	0.876868	53.3827	2.96013	0.00307508	0.0165097
AT5G01600	1.53621	9091.41	4.84487	1.26696e-06	3.36678e-05
AT5G59080	0.949299	319.146	2.93548	0.00333032	0.0175509
AT1G26920	0.586315	619.904	4.54175	5.57894e-06	0.000113561
AT1G19000	0.751458	5389.87	3.635	0.000277977	0.0025504
AT4G09760	0.51504	978.85	3.02958	0.00244892	0.0138475
AT1G73660	0.550206	1237.51	3.05103	0.00228056	0.0130654
AT1G03600	0.616778	9525.25	3.43311	0.000596699	0.00461927
AT1G33340	0.671099	70.8547	2.79005	0.00527002	0.0249921
AT4G38430	0.549044	2141.58	3.55403	0.00037938	0.00324062
AT1G52690	1.60909	118.378	3.99173	6.55924e-05	0.000829617
AT4G23770	0.848913	109.852	3.3522	0.000801707	0.0058199
AT3G10250	0.607509	601.131	3.98994	6.60897e-05	0.000833434
AT2G38610	0.577149	477.793	3.18674	0.00143885	0.0091646
AT5G02800	0.504419	467.901	4.7847	1.71246e-06	4.30884e-05
AT3G27925	0.566087	2871.02	2.51864	0.0117809	0.0464438
AT5G64190	1.40439	80.7694	3.6607	0.000251522	0.00236978
AT1G68010	0.634831	34460	2.72079	0.00651269	0.0294501
AT4G17810	0.563292	494.332	3.08623	0.00202714	0.0119015
AT1G54040	1.16503	349.304	4.57834	4.6867e-06	9.87962e-05
AT1G76530	0.662541	197.995	2.67442	0.00748587	0.0326656
AT1G60550	0.537571	2632.61	2.80563	0.00502181	0.0240776
AT5G60970	0.79667	271.301	3.09011	0.0020008	0.0117826
AT1G68670	0.509822	1124.19	3.78955	0.000150921	0.00158601
AT3G28740	1.68122	1442.33	4.33823	1.43635e-05	0.000246866
AT1G43675	3.09372	182.07	8.03848	9.09628e-16	1.74649e-13
AT5G63380	0.925152	600.932	2.99739	0.00272303	0.0150775
AT5G10180	0.632978	1378.44	3.58991	0.000330788	0.00293129
AT5G46470	0.946225	1220.24	4.70625	2.52311e-06	5.89611e-05
AT3G61580	0.700622	3262.64	2.93101	0.00337861	0.0177352
AT4G19830	0.539597	592.898	3.11803	0.00182065	0.0109572
AT1G67856	1.4748	8.43692	2.8282	0.00468098	0.0227921
AT1G49405	2.15999	26.9837	4.34477	1.39425e-05	0.000240796
AT5G09660	0.537704	32655.7	3.28454	0.0010215	0.00703853
AT5G16810	1.06242	640.54	7.10556	1.19834e-12	1.46776e-10
AT5G59400	0.664755	371.71	3.64249	0.000270019	0.00250093
AT5G47390	0.88335	817.347	3.76991	0.000163304	0.00168866
AT3G07350	1.07143	495.511	3.37284	0.000743959	0.00548056
AT5G02840	0.680432	2808.94	4.02309	5.74402e-05	0.000742819
AT5G45830	2.75486	7.71516	4.53151	5.85635e-06	0.000118045
AT3G06070	0.692397	879.499	2.67628	0.00744435	0.0325244
AT2G03550	0.555266	880.314	3.15144	0.00162466	0.0100682
AT2G35830	0.615652	2810.96	3.64087	0.00027172	0.00251341
AT3G11660	0.768429	1044.78	2.53099	0.0113743	0.0451749
AT4G25080	0.680316	7277.32	4.98112	6.32188e-07	1.89763e-05
AT2G15310	0.619431	66.1144	2.77441	0.0055302	0.0259146
AT4G32030	0.519035	613.404	4.44095	8.95615e-06	0.00016714
AT1G32060	0.551866	40096	2.50793	0.0121441	0.047489
AT4G38770	0.622262	8971.22	2.62401	0.00869014	0.0366596
AT4G25100	0.590759	24911.7	3.4023	0.000668215	0.00504362
AT5G03210	1.85484	61.0917	3.43495	0.000592664	0.00459389
AT1G16080	0.504604	3563.5	3.4493	0.000562033	0.00439885
AT3G22890	0.557119	8999.79	2.72271	0.00647488	0.0292978
AT1G20340	0.637414	51932.2	2.79556	0.00518096	0.0246411
AT5G64180	0.827952	349.65	3.11146	0.00186162	0.0111571
AT2G29300	1.23727	840.296	3.3701	0.000751422	0.00552893
AT1G67860	0.897159	509.504	3.77164	0.00016218	0.0016803
ATCG00270	1.04355	1539.05	2.63085	0.00851716	0.0360745
AT1G43670	0.800807	7466.62	4.82676	1.38773e-06	3.62e-05
AT2G44090	0.512641	1134.18	3.82561	0.000130451	0.00142646
AT4G27657	1.16761	114.518	3.05344	0.0022623	0.0129922
AT3G26180	0.698055	988.998	3.79962	0.000144916	0.00154269
AT4G00360	0.713324	3346.91	2.61103	0.00902687	0.0377587
AT5G20150	1.01726	290.938	2.97504	0.00292951	0.0159514
AT5G14970	0.592817	2915.63	4.53274	5.82227e-06	0.000117727
AT2G39010	1.09663	5289.98	5.50983	3.59178e-08	1.64974e-06
AT4G36040	1.40629	3730.59	4.15999	3.18259e-05	0.000466809
AT3G57400	1.02158	1574.33	4.20334	2.63006e-05	0.00039947
AT3G22100	1.58697	56.6473	4.1493	3.33487e-05	0.000485469
AT4G27280	1.07392	750.187	3.41159	0.000645853	0.004911
AT5G45800	0.583183	725.935	3.29459	0.000985671	0.00686267
AT3G03870	0.664081	571.299	2.92917	0.00339873	0.0178145
AT3G18773	1.02448	350.345	3.5918	0.0003284	0.00291619
AT1G18335	1.13872	176.643	3.94563	7.95905e-05	0.000962333
AT1G70830	0.738202	1877.73	3.59409	0.000325521	0.0029003
AT2G22850	0.956316	43.0138	3.35455	0.00079494	0.00578612
AT3G06570	0.559293	291.822	3.89973	9.62998e-05	0.00112642
AT4G26520	0.663715	1618.65	3.44667	0.000567548	0.00443129
AT2G33580	1.1445	69.0746	4.65583	3.2268e-06	7.2389e-05
AT2G45560	0.626076	650.274	3.04302	0.00234215	0.0133483
AT2G14910	0.525002	5016.21	3.93515	8.31445e-05	0.000996612
AT4G18700	0.643843	2075.83	3.65985	0.000252367	0.00237459
AT4G23730	0.631333	677.573	4.69758	2.63266e-06	6.10498e-05
AT3G18980	0.964477	772.422	4.93855	7.87045e-07	2.2946e-05
AT3G50060	1.04113	323.862	3.14478	0.00166212	0.0102409
AT2G46800	0.627819	1496.25	3.92598	8.63767e-05	0.00102727
AT3G15670	2.30343	35.9373	5.31199	1.08437e-07	4.256e-06
AT4G23180	0.760066	452.861	2.62276	0.00872206	0.0367651
AT5G02020	1.30853	581.216	3.55962	0.000371387	0.00318511
AT1G49840	0.702182	328.623	4.92725	8.3394e-07	2.41092e-05
AT3G03990	0.634505	1388	2.94096	0.00327192	0.0173116
AT4G35000	0.629397	5025.7	4.20187	2.64721e-05	0.000401262
AT1G03610	1.02168	1254.11	3.79194	0.000149473	0.0015739
AT2G18300	0.730775	1350.29	3.21568	0.00130135	0.00847844
AT1G03120	1.23758	14.2015	2.68158	0.00732758	0.0321578
AT2G38820	1.61085	522.877	5.65569	1.55221e-08	7.95211e-07
AT5G44510	0.786553	691.205	3.92657	8.61672e-05	0.00102535
AT4G37925	0.680401	3292.99	2.95139	0.00316349	0.0168496
AT1G67865	0.989773	1117.73	3.33823	0.000843147	0.00607681
AT1G69540	0.908994	18.8792	2.5324	0.0113285	0.0450267
AT1G72630	0.950819	206.472	3.82104	0.000132892	0.00144426
AT4G22490	0.936541	348.018	2.87487	0.00404195	0.0202974
AT1G05820	1.61626	112.563	7.34544	2.0508e-13	2.8381e-11
AT1G19400	0.570705	1869.15	3.08259	0.0020521	0.0120182
AT5G37770	0.744349	446.181	2.92682	0.00342444	0.0179052
AT1G13245	0.683562	1620.75	2.9988	0.00271044	0.0150195
AT4G32940	0.772023	2531.43	3.47319	0.000514315	0.00411761
AT3G63520	0.528755	9742.4	3.39191	0.000694079	0.00518661
AT2G35680	0.593942	3128.16	2.77852	0.00546079	0.0256854
AT5G25840	0.947798	527.595	3.40554	0.000660339	0.00500467
AT4G16580	0.622913	660.854	4.07916	4.51986e-05	0.000614332
AT1G12990	0.830485	469.521	4.96999	6.69557e-07	1.982e-05
AT5G54300	1.30463	325.418	3.53406	0.000409229	0.00343231
AT2G36026	0.861797	45.9159	2.94353	0.0032449	0.0171943
AT3G51000	0.724686	906.708	3.73332	0.00018897	0.00190147
AT4G34990	0.701157	111.242	3.73038	0.000191193	0.00191931
AT2G17040	1.25833	67.7573	2.93222	0.00336545	0.0176835
AT2G37170	0.845098	4666.57	4.10532	4.03758e-05	0.00056798
AT4G16690	1.19373	1047.62	4.41384	1.01554e-05	0.00018562
AT5G65990	0.684877	701.421	2.65376	0.00795997	0.0342713
AT3G15353	0.687342	17944.4	2.68497	0.00725367	0.0319579
AT2G46310	0.962087	83.0264	3.53054	0.000414706	0.00346869
AT1G17100	0.540036	3899.61	3.24128	0.00118996	0.00792513
AT2G13360	0.671872	64281.7	3.89892	9.66212e-05	0.00112956
AT1G18740	0.782534	545.534	2.67061	0.00757139	0.0329242
AT3G06780	1.20267	627.36	4.92592	8.39647e-07	2.42146e-05
AT1G04390	0.595664	308.718	2.82963	0.00466025	0.0227327
AT5G60680	0.739984	848.07	3.00426	0.00266225	0.0148141
AT1G28960	0.730746	585.37	4.13524	3.54582e-05	0.000510453
AT3G48690	1.16877	3895.77	5.08667	3.64413e-07	1.16963e-05
AT1G63840	0.841209	272.213	3.25672	0.00112709	0.00758462
AT3G47560	0.628276	838.809	3.71951	0.00019961	0.00198326
AT4G25050	0.551711	8741.83	2.94133	0.00326808	0.0172956
AT3G45610	0.763912	62.8204	2.5775	0.00995169	0.0408
AT3G50410	0.740891	86.0535	3.55625	0.00037618	0.00321715
AT1G06570	1.49996	3416.36	3.89626	9.76875e-05	0.0011392
AT2G41210	1.10745	170.779	3.91159	9.169e-05	0.00108021
AT1G73680	0.895452	582.893	3.28204	0.00103059	0.00708742
AT5G01760	1.10455	23.8848	3.29223	0.000993975	0.00690865
AT3G17520	1.17951	58.9052	2.98996	0.00279013	0.0153691
AT1G75810	0.957596	321.53	4.95933	7.07366e-07	2.08512e-05
AT5G52300	1.13917	99.8846	2.88974	0.00385559	0.0195719
AT2G41330	0.717361	124.338	3.00137	0.00268772	0.0149207
AT3G56880	1.23522	631.878	5.11853	3.07932e-07	1.01119e-05
AT3G56630	0.56196	752.009	2.91107	0.00360193	0.0186186
AT2G32150	1.02956	2939.47	3.35853	0.000783581	0.00571834
AT5G24890	0.820393	1194.71	4.16881	3.06193e-05	0.000452851
AT5G42146	0.670874	93.5611	2.51173	0.0120142	0.0471192
AT1G75440	0.710745	525.117	3.58788	0.000333377	0.00294688
AT5G15820	0.578578	79.0058	2.86411	0.00418187	0.0208429
AT3G21380	1.71418	11.2733	3.7274	0.000193462	0.00193438
AT1G70300	0.715058	637.571	2.65068	0.00803298	0.034502
AT3G59510	1.0803	11.6267	2.51207	0.0120026	0.0470998
AT2G14210	2.05421	2.41187	2.96483	0.00302852	0.0163319
AT4G30940	0.692232	84.8814	2.95519	0.00312472	0.0166986
AT1G67920	0.844373	60.9281	3.22928	0.001241	0.00817313
AT5G22470	2.29854	4.06117	3.66257	0.000249694	0.00235673
AT1G57980	0.71968	140.178	2.56768	0.0102381	0.041688
AT1G03590	0.681406	530.344	2.97193	0.00295931	0.0160425

## Sheet: Category 4
Locus	logFC	logCPM	F	PValue	FDR
AT1G01060	-1.17682	1735.28	-3.68016	0.000233084	0.00223761
AT5G66740	-0.976226	194.078	-2.48655	0.0128987	0.0496563
AT1G65870	-1.13076	172.918	-2.8829	0.00394027	0.0198894
AT3G52740	-1.18577	471.475	-7.51752	5.58e-14	8.15e-12
AT4G39330	-0.628937	3012.63	-3.50578	0.00045528	0.00374052
AT4G10770	-0.559815	1022.45	-2.97063	0.00297194	0.0160838
AT2G47490	-0.51831	909.71	-2.69729	0.00699074	0.0311193
AT4G34610	-0.536747	664.156	-3.09097	0.00199504	0.011758
AT1G05870	-0.578117	864.402	-2.93642	0.00332021	0.0175149
AT5G23730	-1.12833	291.921	-3.68258	0.000230889	0.00222455
AT1G62180	-0.964639	4230.52	-3.68873	0.000225373	0.00218424
AT4G21940	-0.878366	69.4485	-3.26055	0.00111197	0.00749948
AT1G24147	-1.04362	333.069	-2.72398	0.00645005	0.0292289
AT3G51240	-1.74003	1522.14	-6.7176	1.85e-11	1.87e-09
AT5G03760	-1.08503	1154.3	-4.36447	1.27e-05	0.000224821
AT2G20570	-0.830413	2577.49	-3.97451	7.05e-05	0.000876397
AT5G06790	-0.636584	207.636	-3.66993	0.000242614	0.00230517
AT3G61880	-1.35699	86.8258	-3.316	0.000913159	0.00646449
AT1G56650	-1.6116	78.1516	-3.13811	0.00170041	0.010408
AT4G25300	-0.515505	223.655	-3.39576	0.000684374	0.00513389
AT2G40475	-1.0864	339.316	-4.15068	3.31e-05	0.000482893
AT3G09600	-1.55228	802.648	-3.90265	9.51e-05	0.00111416
AT3G27170	-0.901213	736.637	-2.9197	0.00350364	0.0182165
AT1G72130	-0.680152	898.722	-4.29609	1.74e-05	0.00028682
AT2G19650	-1.02415	275.43	-3.30933	0.000935196	0.00659526
AT4G13770	-0.811079	1405.4	-2.87776	0.00400511	0.0201361
AT4G30960	-0.501515	5278.42	-3.2915	0.000996562	0.00692266
AT1G11700	-0.956112	165.435	-4.06743	4.75e-05	0.000638347
AT3G45210	-0.925722	260.928	-4.16967	3.05e-05	0.000451769
AT1G08250	-0.723438	314.796	-3.68766	0.000226329	0.00219124
AT1G51680	-0.641612	3509.56	-3.07596	0.00209823	0.0122447
AT1G49470	-0.91778	158.459	-3.58083	0.000342511	0.00300024
AT3G61890	-0.705447	591.475	-2.55661	0.0105697	0.0426819
AT2G27360	-0.962247	233.802	-5.26088	1.43e-07	5.42e-06
AT4G35270	-0.79385	429.777	-3.93338	8.38e-05	0.00100118
AT5G53280	-0.730635	336.333	-4.15977	3.19e-05	0.000466947
AT2G29090	-1.17703	111.606	-2.82584	0.00471564	0.0229154
AT5G54130	-1.31465	967.323	-4.12574	3.7e-05	0.000527854
AT2G47370	-0.542646	200.272	-2.64996	0.00805017	0.034547
AT5G43630	-0.503324	1433.02	-2.78361	0.0053757	0.0253804
AT5G67280	-0.61891	351.606	-3.23112	0.00123307	0.00813097
AT5G53030	-0.91974	52.4317	-3.40198	0.000668986	0.00504362
AT3G48610	-0.564822	912.075	-2.75299	0.0059053	0.0272765
AT1G19450	-1.08334	1507.51	-4.55491	5.24e-06	0.000108227
AT3G23210	-1.00676	229.638	-3.45457	0.00055118	0.00433417
AT4G00050	-1.0341	1019.81	-4.12864	3.65e-05	0.000522997
AT1G73630	-1.12399	78.5407	-3.68749	0.00022648	0.00219124
AT5G13180	-0.746556	1709.61	-4.02812	5.62e-05	0.000731548
AT1G28680	-0.644565	525.179	-4.29353	1.76e-05	0.000289635
AT5G40390	-0.63783	596.084	-2.49791	0.0124928	0.0484878
AT5G15910	-1.37485	520.207	-5.77572	7.66e-09	4.22e-07
AT1G04650	-0.957349	60.0963	-3.83135	0.000127442	0.00140364
AT1G33170	-0.83899	797.791	-3.66853	0.000243949	0.00231275
AT2G43100	-0.93942	431.466	-3.46401	0.000532178	0.00423025
AT4G24670	-0.551892	246.25	-2.75819	0.00581219	0.0269281
AT2G18120	-0.961119	44.0402	-2.9864	0.00282282	0.0155091
AT1G14840	-0.747374	622.751	-5.3055	1.12e-07	4.39e-06
AT4G17570	-0.651567	345.165	-5.52205	3.35e-08	1.55e-06
AT3G53260	-1.00627	3137.65	-3.79201	0.000149432	0.0015739
AT1G58280	-0.834587	436.014	-2.789	0.00528709	0.0250508
AT2G22800	-0.685221	202.822	-3.2656	0.00109231	0.00740201
AT4G36640	-1.13683	343.543	-6.2868	3.24e-10	2.48e-08
AT4G34050	-1.00645	5785.48	-4.21247	2.53e-05	0.00038693
AT2G33530	-0.72495	571.87	-3.68707	0.00022685	0.00219223
AT2G46380	-0.52886	120.186	-2.81894	0.00481821	0.0233111
AT3G44990	-1.26902	1185.47	-3.86603	0.00011062	0.00125217
AT2G38750	-0.740536	471.826	-3.37998	0.000724907	0.00535873
AT5G37020	-0.607325	697.628	-3.56209	0.000367915	0.00316715
AT3G54600	-0.821693	597.729	-3.49916	0.000466721	0.00381541
AT1G35560	-0.683601	279.111	-2.81806	0.00483149	0.0233648
AT5G37550	-1.36416	51.9973	-3.6902	0.00022408	0.00217468
AT1G64530	-0.713456	505.336	-5.18347	2.18e-07	7.65e-06
AT5G53760	-1.13931	267.982	-4.91076	9.07e-07	2.56e-05
AT2G22250	-0.807061	568.754	-4.56824	4.92e-06	0.000102767
AT2G04850	-0.588077	210.562	-2.74372	0.0060747	0.0278417
AT2G28550	-0.796929	1162.74	-4.73642	2.18e-06	5.21e-05
AT3G23810	-0.888843	3827.44	-3.31062	0.000930885	0.00657357
AT4G11330	-0.540773	312.703	-3.00205	0.00268168	0.014895
AT1G29430	-0.945082	184.661	-2.64198	0.00824229	0.0351882
AT3G56270	-0.700554	119.787	-3.5409	0.000398758	0.00336168
AT5G11590	-2.06446	43.2093	-5.48999	4.02e-08	1.81e-06
AT5G67160	-1.20323	50.3519	-3.46119	0.000537796	0.00425762
AT3G57020	-0.996901	1567.31	-3.79965	0.000144898	0.00154269
AT3G57540	-0.862159	144.62	-2.49157	0.0127181	0.0491384
AT2G46450	-1.43881	1147.95	-4.64587	3.39e-06	7.54e-05
AT1G21050	-0.68127	490.474	-3.26358	0.00110013	0.00743954
AT2G36880	-1.01105	5097.25	-3.97631	7e-05	0.000872328
AT4G34230	-0.524776	802.474	-2.61606	0.008895	0.0373096
AT4G21760	-1.38095	102.101	-2.62775	0.00859512	0.0363235
AT5G38240	-1.50704	18.2795	-3.23799	0.00120376	0.0079896
AT5G03190	-0.603649	564.521	-2.6365	0.0083766	0.035626
AT4G02850	-0.938377	214.134	-2.60695	0.0091354	0.038108
AT1G23330	-0.589389	399.42	-3.38134	0.00072133	0.00533633
AT5G59350	-0.686314	287.564	-2.98919	0.00279717	0.015396
AT4G36360	-0.773553	2220.31	-3.82278	0.000131957	0.00143637
AT3G52370	-0.749589	299.857	-2.70798	0.00676934	0.0303531
AT3G19710	-1.08452	668.96	-2.79968	0.00511535	0.0244326
AT3G04110	-0.78285	167.009	-3.83453	0.000125805	0.00138919
AT4G17695	-0.711305	115.307	-2.70054	0.00692275	0.0309044
AT4G28720	-0.928663	43.3292	-3.12334	0.00178813	0.0108079
AT2G46650	-1.06604	245.805	-3.24221	0.00118607	0.00790416
AT5G65870	-0.873737	121.983	-3.31595	0.000913315	0.00646449
AT2G30460	-0.536884	270.419	-2.50362	0.0122931	0.0478784
AT4G30530	-0.594847	1672.55	-3.0609	0.00220674	0.012744
AT3G08870	-1.50734	21.9944	-3.31696	0.000910033	0.00644768
AT2G41190	-0.97555	275.842	-2.56116	0.0104324	0.0423073
AT4G39770	-0.733633	260.158	-3.49076	0.000481652	0.00390451
AT3G02020	-2.1571	521.672	-4.576	4.74e-06	9.97e-05
AT5G19970	-1.39441	169.162	-3.79802	0.000145858	0.001549
AT3G49570	-1.3936	52.1261	-2.57497	0.0100248	0.0410075
AT3G52920	-0.609312	831.661	-3.39275	0.000691954	0.00517981
AT1G32730	-0.52269	134.928	-2.69775	0.00698089	0.0311041
AT3G56300	-0.810875	96.7711	-2.76287	0.00572952	0.026661
AT1G65060	-1.44413	316.178	-4.22167	2.42e-05	0.00037586
AT5G49810	-0.660515	1314.39	-3.56499	0.000363865	0.00313828
AT1G11280	-0.596588	534.837	-5.10596	3.29e-07	1.07e-05
AT5G63450	-1.63555	88.3982	-5.2912	1.22e-07	4.71e-06
AT1G62280	-1.68723	24.5726	-2.97379	0.00294149	0.0159838
AT1G69530	-0.904143	3098.39	-3.14438	0.00166438	0.0102518
AT5G20700	-0.858966	5404.14	-3.6931	0.000221534	0.00215764
AT1G33260	-1.46221	142.609	-4.73566	2.18e-06	5.23e-05
AT3G58990	-2.34444	258.765	-5.01141	5.4e-07	1.65e-05
AT5G40640	-0.680278	141.685	-3.4208	0.000624366	0.00478479
AT2G34060	-1.25846	132.416	-4.3867	1.15e-05	0.000206977
AT5G02270	-1.73526	569.091	-7.08692	1.37e-12	1.63e-10
AT4G12700	-0.544623	235.812	-4.67703	2.91e-06	6.65e-05
AT1G10470	-0.691557	1528.09	-4.25318	2.11e-05	0.000335003
AT5G17780	-1.76247	58.3939	-4.84321	1.28e-06	3.38e-05
AT1G55320	-0.925746	248.88	-4.26175	2.03e-05	0.000325261
AT1G66250	-0.746593	195.185	-4.22944	2.34e-05	0.000366042
AT2G45300	-0.754724	1237.43	-4.57851	4.68e-06	9.88e-05
AT4G27290	-1.06505	35.8732	-3.15353	0.00161306	0.0100255
AT2G46940	-0.992325	44.7753	-3.70651	0.000210134	0.00206568
AT1G44100	-1.57238	486.998	-7.52232	5.38e-14	7.91e-12
AT1G15260	-0.7178	751.833	-4.91451	8.9e-07	2.53e-05
AT1G60270	-1.35189	378.476	-3.46343	0.000533327	0.00423325
AT4G24130	-1.17489	339.184	-4.14719	3.37e-05	0.000489297
AT1G72490	-0.929545	52.3104	-2.79476	0.00519383	0.0246912
AT3G10080	-0.758131	213.756	-3.47588	0.000509175	0.00408567
AT3G27660	-1.63808	16.92	-3.1305	0.00174507	0.0106018
AT3G15090	-0.509539	423.4	-2.84334	0.00446431	0.0219832
AT1G70230	-0.699404	386.95	-3.48101	0.000499533	0.00402497
AT3G04030	-0.587152	104.67	-2.68831	0.00718155	0.031734
AT3G01990	-0.871221	50.0908	-2.93268	0.00336055	0.0176665
AT1G17830	-0.677841	102.542	-3.30221	0.000959258	0.00673155
AT3G56370	-0.501953	942.996	-2.62725	0.00860782	0.0363627
AT5G63100	-0.69023	141.153	-3.29612	0.000980307	0.00683873
AT5G46570	-0.5683	231.397	-2.93186	0.00336937	0.0176998
AT2G26170	-0.634004	434.686	-2.881	0.00396412	0.0199961
AT3G03190	-1.77433	90.3978	-3.3861	0.000708927	0.00526434
AT3G56260	-1.45541	65.3074	-4.22583	2.38e-05	0.000370337
AT5G11790	-0.790903	1066.97	-3.08832	0.00201292	0.0118376
AT5G26200	-0.78484	115.672	-2.49952	0.0124361	0.0483066
AT5G24760	-0.644035	427.123	-3.4034	0.000665531	0.00503507
AT4G08570	-2.25643	108.333	-5.06395	4.11e-07	1.29e-05
AT2G26730	-0.564781	891.615	-3.86151	0.000112686	0.00127107
AT4G14750	-0.602493	123.261	-3.04564	0.00232186	0.0132663
AT4G12910	-0.710662	332.897	-3.08978	0.00200306	0.0117926
AT1G32690	-0.948214	61.9609	-3.95795	7.56e-05	0.00092537
AT1G12550	-0.54336	82.3256	-2.83658	0.00455995	0.022356
AT1G62975	-1.4428	222.193	-4.23945	2.24e-05	0.000352429
AT3G43800	-0.745891	443.255	-4.06846	4.73e-05	0.000637532
AT4G09890	-0.776241	470.238	-2.49217	0.0126967	0.0491091
AT4G32700	-0.727244	162.712	-3.31146	0.000928092	0.00655819
AT2G18240	-0.648202	204.283	-2.79934	0.00512071	0.0244473
AT1G16310	-1.36206	87.1682	-5.57896	2.42e-08	1.17e-06
AT4G20940	-0.596925	198.331	-2.95192	0.00315809	0.0168305
AT3G28130	-1.09769	322.38	-2.92874	0.00340337	0.0178301
AT1G45249	-0.693313	507.98	-2.56094	0.0104391	0.0423202
AT2G24190	-0.597329	135.164	-2.63362	0.00844796	0.0358649
AT5G40210	-1.52695	26.5234	-3.2051	0.00135013	0.00873265
AT2G23470	-0.56864	180.418	-2.95025	0.0031752	0.0168921
AT4G20910	-0.594265	186.188	-3.47384	0.000513076	0.0041104
AT5G20110	-0.990964	150.666	-3.75429	0.000173834	0.00177515
AT5G42720	-0.757869	302.025	-2.78562	0.00534257	0.0252631
AT5G44635	-0.652136	129.53	-3.12667	0.00176797	0.010709
AT5G43140	-0.647106	171.212	-3.19266	0.00140967	0.00903215
AT3G13950	-1.76659	37.6904	-3.74815	0.000178144	0.00181482
AT4G12030	-1.71558	321.096	-3.36459	0.000766585	0.00562004
AT1G35910	-1.57686	26.6372	-2.98547	0.00283146	0.0155446
AT1G32740	-1.59618	67.9859	-4.76819	1.86e-06	4.62e-05
AT3G53350	-0.659807	117.282	-3.02215	0.0025099	0.0141286
AT1G04020	-0.96441	115.85	-3.98388	6.78e-05	0.000850447
AT1G11440	-0.643236	200.749	-3.41277	0.000643065	0.00489989
AT5G01550	-1.43841	36.329	-2.78132	0.00541391	0.0255043
AT5G13930	-1.13526	7360.52	-3.13221	0.00173495	0.0105583
AT1G41830	-0.839197	1252.35	-3.79932	0.000145096	0.00154383
AT1G65840	-0.633934	1057.94	-3.27424	0.00105947	0.007237
AT4G27590	-1.61835	13.323	-2.72954	0.00634234	0.0288512
AT2G32510	-0.801312	43.0123	-2.65657	0.00789403	0.0340424
AT5G67200	-0.725966	129.013	-4.10382	4.06e-05	0.000569796
AT2G21050	-0.659463	370.731	-3.03096	0.0024378	0.0137956
AT1G36622	-1.35313	25.7361	-2.57886	0.00991277	0.0406662
AT2G25690	-0.909455	87.3234	-3.82835	0.000129004	0.00141354
AT1G77110	-0.905371	31.3842	-3.09998	0.00193534	0.0114604
AT3G12610	-0.814079	536.585	-3.41734	0.000632361	0.00483389
AT2G30080	-0.669196	66.3152	-2.74017	0.00614081	0.0280904
AT5G02280	-0.835729	266.402	-2.52871	0.0114482	0.0454091
AT4G17680	-1.08581	72.0036	-3.10688	0.00189073	0.0112525
AT4G29240	-0.55256	64.438	-2.90485	0.00367427	0.0188917
AT4G38320	-0.585062	222.221	-3.33195	0.00086239	0.00619224
AT4G36240	-1.09932	131.63	-2.78153	0.00541028	0.0255041
AT3G62610	-2.02867	8.7938	-3.09934	0.00193949	0.0114722
AT4G18890	-0.504477	117.023	-2.93226	0.00336503	0.0176835
AT1G01070	-1.72389	73.219	-4.69719	2.64e-06	6.1e-05
AT5G57210	-0.537008	237.064	-3.07942	0.00207405	0.0121236
AT4G33220	-1.03	682.279	-3.97829	6.94e-05	0.000866119
AT5G61950	-0.84409	75.6852	-3.45053	0.000559477	0.00438367
AT4G13930	-0.873236	3309.91	-2.86721	0.0041411	0.0206783
AT2G24160	-1.19084	103.934	-3.08336	0.00204681	0.0119971
AT1G78210	-0.902357	163.265	-3.41002	0.000649577	0.00493364
AT1G53500	-0.729087	894.656	-3.01057	0.00260761	0.0145709
AT4G24120	-0.618204	303.104	-3.10773	0.00188528	0.0112355
AT1G36180	-0.602592	146.458	-2.68328	0.00729029	0.0320631
AT1G20950	-1.00526	968.553	-4.08098	4.48e-05	0.00061148
AT2G29440	-0.829137	67.9321	-2.67069	0.00756959	0.0329231
AT2G38760	-1.49026	170.103	-6.12038	9.34e-10	6.54e-08
AT1G11840	-0.512749	5558.38	-2.71932	0.00654166	0.029531
AT5G58940	-1.17345	113.703	-5.39584	6.82e-08	2.87e-06
AT4G26950	-1.85806	65.3298	-4.0012	6.3e-05	0.00080139
AT1G32450	-1.44024	1308.57	-5.49236	3.97e-08	1.8e-06
AT5G44580	-0.914568	1206.75	-3.22487	0.00126031	0.00827727
AT4G29930	-1.15191	94.6622	-3.15581	0.00160053	0.00996489
AT5G38040	-1.10643	38.5619	-3.97918	6.92e-05	0.000863385
AT1G52800	-1.44001	16.4986	-3.1996	0.00137619	0.0088635
AT2G21790	-0.619784	562.932	-3.29699	0.000977287	0.00681989
AT3G15990	-0.921291	63.993	-3.76264	0.000168131	0.00172852
AT5G07990	-0.739154	139.299	-2.78673	0.00532435	0.0251937
AT4G19380	-0.792876	110.632	-2.93359	0.0033507	0.0176287
AT3G51960	-1.36264	71.391	-4.5048	6.64e-06	0.000130614
AT5G51850	-0.947386	27.4571	-2.80187	0.00508073	0.0242955
AT5G45280	-0.925688	339.445	-3.0429	0.0023431	0.0133483
AT3G24520	-0.60908	260.409	-2.49017	0.0127682	0.0492784
AT1G47900	-0.64997	423.138	-3.41721	0.000632669	0.00483451
AT3G05690	-0.967488	185.19	-3.70065	0.000215048	0.0021062
AT4G15920	-0.711159	590.008	-2.78262	0.00539221	0.0254526
AT5G42600	-1.57094	122.53	-2.95162	0.00316115	0.0168426
AT3G45010	-1.01662	724.316	-3.28243	0.00102916	0.00708216
AT2G43440	-1.04462	19.3358	-2.78518	0.00534976	0.0252859
AT2G43240	-0.687917	207.64	-3.09038	0.00199904	0.0117754
AT5G53750	-0.641139	81.7711	-2.55418	0.0106439	0.0428976
AT5G24140	-1.19054	36.8681	-2.64765	0.00810532	0.0347357
AT1G15460	-1.13431	43.4053	-3.23947	0.00119754	0.00795821
AT1G78476	-1.01128	23.5481	-2.55443	0.0106361	0.0428874
AT2G45310	-0.591315	76.2327	-2.55433	0.0106393	0.0428874
AT4G40010	-1.2812	38.244	-3.86193	0.000112493	0.00126983
AT1G61600	-0.775683	73.7534	-2.93119	0.00337666	0.0177293
AT2G46570	-0.787721	39.4485	-2.57015	0.0101656	0.0414719
AT3G55150	-1.4586	54.5136	-4.12576	3.7e-05	0.000527854
AT2G41310	-1.49047	776.454	-4.25657	2.08e-05	0.000331138
AT5G24880	-1.37717	18.4347	-3.10714	0.00188907	0.0112489
AT1G44900	-0.727172	196.112	-2.74579	0.0060365	0.0277024
AT2G27660	-1.22281	94.5441	-2.49168	0.0127139	0.0491313
AT4G01680	-0.75149	58.7458	-3.00327	0.00267099	0.0148511
AT2G24490	-0.793732	163.229	-2.50188	0.0123537	0.0480353
AT5G41880	-0.838596	96.9327	-3.13319	0.00172917	0.0105382
AT1G56430	-1.35576	167.086	-3.52718	0.000420016	0.00350211
AT2G22190	-1.43092	176.695	-3.43395	0.000594861	0.00460839
AT5G60890	-1.73901	853.794	-4.4316	9.35e-06	0.000173648
AT1G69310	-1.17304	255.041	-4.30188	1.69e-05	0.000281752
AT1G73860	-1.13079	21.3241	-2.82855	0.00467597	0.0227729

## Sheet: Category 5
Locus	AM_logFC	AM_logCPM	AM_F	AM_Pvalue	AM_FDR	PM_logFC	PM_logCPM	PM_F	PM_Pvalue	PM_FDR
5	5.24068	3210.45	20.4216	1.07562e-92	2.29237e-88	4.4382	3210.45	17.1299	8.87998e-66	4.73125e-62
AT4G21323	3.72562	157.875	16.9793	1.16786e-64	3.57227e-61	2.12289	157.875	8.53368	1.41766e-17	3.11476e-15
AT5G12110	4.20652	7366.18	15.3578	3.14156e-53	5.57942e-50	3.53574	7366.18	12.8351	1.04282e-37	1.05831e-34
AT2G30480	2.43452	417.081	14.675	9.32648e-49	1.33225e-45	1.94483	417.081	11.2369	2.68667e-29	1.36329e-26
AT5G58590	2.10563	1515.58	14.4434	2.75808e-47	3.0937e-44	1.6954	1515.58	11.5587	6.67373e-31	3.74291e-28
AT1G59860	5.94471	1829.81	14.0756	5.36481e-45	4.97108e-42	5.44825	1829.81	12.7454	3.30488e-37	2.93473e-34
AT3G57810	1.99987	925.39	13.6127	3.36676e-42	2.75971e-39	1.54009	925.39	10.4005	2.46757e-25	9.92244e-23
AT3G53830	2.41562	1848.33	13.4627	2.59395e-41	1.97436e-38	2.78624	1848.33	12.3307	6.19006e-35	4.71152e-32
AT5G03285	2.86932	254.534	13.1903	9.97624e-40	7.04441e-37	2.64599	254.534	11.4256	3.11338e-30	1.65881e-27
AT2G32120	4.82683	2016.92	12.7016	5.79394e-37	3.52801e-34	3.45901	2016.92	9.05994	1.30518e-19	3.31143e-17
AT2G47180	3.45017	5918.94	12.5106	6.53479e-36	3.8686e-33	3.59206	5918.94	12.9317	2.98129e-38	3.34406e-35
AT1G07400	5.59974	10996.2	12.504	7.09559e-36	4.08706e-33	5.59229	10996.2	12.4581	1.26274e-35	9.96725e-33
AT3G17611	2.41155	482.19	11.23	2.90596e-29	1.29025e-26	1.77426	482.19	8.16677	3.16759e-16	6.30913e-14
AT5G48570	5.17441	20030.4	11.1125	1.09056e-28	4.64841e-26	4.54196	20030.4	9.74549	1.92846e-22	6.52371e-20
AT1G03070	4.9013	319.901	10.9853	4.49736e-28	1.77496e-25	2.44854	319.901	5.32837	9.90987e-08	3.95504e-06
AT1G66080	3.04627	435.657	10.9714	5.24825e-28	2.03365e-25	3.2982	435.657	11.7832	4.76482e-32	2.9867e-29
AT3G55580	2.53015	60.214	10.1511	3.27793e-24	1.05847e-21	1.71688	60.214	3.40217	0.000668529	0.00504362
AT5G47610	1.92367	1901.48	10.0269	1.1612e-23	3.63935e-21	1.15592	1901.48	5.93362	2.96324e-09	1.79411e-07
AT2G25140	3.0993	2173.47	9.94477	2.6579e-23	7.9782e-21	3.0242	2173.47	9.67953	3.68408e-22	1.2268e-19
AT1G17870	4.10544	3869.03	9.79724	1.15707e-22	3.378e-20	1.82367	3869.03	4.3364	1.44837e-05	0.000248532
AT1G67360	2.67053	1756.27	9.71766	2.53537e-22	7.09102e-20	2.4282	1756.27	8.78169	1.61035e-18	3.85615e-16
AT3G14200	2.17426	1087.95	9.57591	1.0096e-21	2.65636e-19	3.7327	1087.95	16.3682	3.2264e-60	1.37522e-56
AT3G28270	1.79374	4267.86	9.31455	1.22469e-20	2.96597e-18	0.894923	4267.86	4.57096	4.85484e-06	0.000101637
AT4G30490	1.49605	1297.78	9.25893	2.06482e-20	4.83576e-18	2.09434	1297.78	12.8256	1.17927e-37	1.14239e-34
AT3G17110	2.30162	214.694	9.17253	4.62024e-20	1.04752e-17	2.29414	214.694	8.66409	4.55123e-18	1.04297e-15
AT2G20560	3.89309	3003.56	9.15951	5.21358e-20	1.1696e-17	4.31852	3003.56	10.1356	3.83846e-24	1.47248e-21
AT2G27580	1.98632	820.163	9.08006	1.08511e-19	2.33595e-17	2.01259	820.163	9.16167	5.10981e-20	1.34445e-17
AT2G33590	1.6476	1885.33	8.89581	5.79949e-19	1.16603e-16	0.868477	1885.33	4.66604	3.07063e-06	6.94706e-05
AT5G52640	4.50009	26714.8	8.83684	9.84672e-19	1.94309e-16	4.63566	26714.8	9.10058	8.98519e-20	2.33527e-17
AT5G64510	4.01963	1039.77	8.61795	6.81608e-18	1.25228e-15	4.36395	1039.77	9.26862	1.88575e-20	5.35856e-18
AT1G56170	1.79085	463.463	8.52565	1.51948e-17	2.74433e-15	1.14927	463.463	5.20015	1.99131e-07	7.08495e-06
AT2G47730	1.96969	21083.2	8.1607	3.33098e-16	5.37802e-14	2.05017	21083.2	8.4929	2.01546e-17	4.33873e-15
AT3G07090	2.4422	2312.88	8.15736	3.42414e-16	5.48686e-14	2.76462	2312.88	9.20745	3.33955e-20	8.98794e-18
AT3G08970	3.71061	762.804	8.06495	7.32683e-16	1.13152e-13	3.94913	762.804	8.53113	1.44927e-17	3.15172e-15
AT2G37180	2.15703	3994.63	7.98116	1.44962e-15	2.10165e-13	2.65538	3994.63	9.7968	1.16211e-22	3.99466e-20
AT5G03990	1.51607	232.339	7.95969	1.72477e-15	2.45055e-13	1.54431	232.339	8.00254	1.21878e-15	2.27848e-13
AT5G62020	1.53808	813.41	7.86904	3.57365e-15	4.94556e-13	2.39051	813.41	12.0571	1.78002e-33	1.22373e-30
AT5G56600	1.35674	1404.23	7.79418	6.48257e-15	8.63478e-13	0.721025	1404.23	4.11974	3.79306e-05	0.000538919
AT3G05030	1.14974	717.355	7.68916	1.48099e-14	1.93637e-12	0.910335	717.355	5.5455	2.93121e-08	1.38208e-06
AT3G12580	3.86373	45546.1	7.63912	2.18707e-14	2.8249e-12	4.07743	45546.1	8.06047	7.60006e-16	1.47248e-13
AT2G29450	1.85703	6224.59	7.48094	7.37931e-14	8.81823e-12	2.68269	6224.59	10.789	3.88192e-27	1.83848e-24
AT3G01210	1.25875	891.756	7.47801	7.54586e-14	8.9343e-12	0.895733	891.756	5.24197	1.5887e-07	5.89866e-06
AT2G40830	0.901139	777.131	7.37665	1.62324e-13	1.85992e-11	1.16987	777.131	9.35159	8.63408e-21	2.62871e-18
AT1G18330	1.81273	1503.15	7.24008	4.48435e-13	4.80254e-11	5.41509	1503.15	21.0071	5.6449e-98	1.20304e-93
AT5G18040	1.2278	373.59	7.16578	7.73453e-13	8.20091e-11	1.30963	373.59	7.59301	3.1257e-14	4.8624e-12
AT4G33660	1.29479	551.466	6.97075	3.15262e-12	3.08205e-10	0.748226	551.466	3.93906	8.18026e-05	0.000982908
AT3G14620	2.30206	3034.3	6.65083	2.91438e-11	2.59879e-09	2.20524	3034.3	6.36601	1.94013e-10	1.54284e-08
AT3G15770	1.46079	949.868	6.48132	9.09236e-11	7.36792e-09	1.70294	949.868	7.54173	4.63773e-14	6.91184e-12
AT4G02920	0.852074	6781.34	6.44797	1.13358e-10	8.9477e-09	1.54001	6781.34	11.6017	4.03981e-31	2.4599e-28
AT1G01830	0.964744	346.797	6.17121	6.77674e-10	4.73528e-08	0.692361	346.797	4.31066	1.6277e-05	0.000273146
AT5G58770	1.81663	4670.68	6.02277	1.71458e-09	1.10313e-07	1.37686	4670.68	4.54377	5.52562e-06	0.000112907
AT4G10040	1.24871	731.271	5.90214	3.58819e-09	2.1849e-07	0.989395	731.271	4.63584	3.55489e-06	7.86921e-05
AT1G07890	1.06302	21154.8	5.82103	5.84856e-09	3.36877e-07	0.578489	21154.8	3.16636	0.00154361	0.00970614
AT5G62130	0.611466	931.928	5.75468	8.68057e-09	4.75579e-07	1.04975	931.928	8.6086	7.39558e-18	1.6591e-15
AT5G25130	1.17613	431.238	5.70348	1.17387e-08	6.28578e-07	1.44946	431.238	6.77411	1.25178e-11	1.30774e-09
AT5G19875	1.3809	351.365	5.58044	2.39917e-08	1.20309e-06	1.14635	351.365	4.44129	8.94224e-06	0.000167026
AT3G26450	1.31245	5301.51	5.52598	3.27642e-08	1.57623e-06	1.56496	5301.51	6.56414	5.2334e-11	4.72603e-09
AT3G50560	1.77167	1366.55	5.49543	3.89769e-08	1.84595e-06	3.2725	1366.55	10.1349	3.86912e-24	1.47248e-21
AT3G46540	0.684259	714.881	5.47291	4.42712e-08	2.05111e-06	0.75299	714.881	5.93377	2.96065e-09	1.79411e-07
AT3G07770	1.99377	3281.95	5.45078	5.015e-08	2.28864e-06	1.48362	3281.95	4.05287	5.0594e-05	0.000670142
AT4G24972	1.00362	1142.95	5.44194	5.27029e-08	2.38472e-06	0.546935	1142.95	2.94404	0.00323957	0.0171703
AT1G76080	1.21515	11070.6	5.39564	6.82805e-08	2.97626e-06	0.983011	11070.6	4.36074	1.29623e-05	0.000227931
AT5G37680	0.762887	361.462	5.22026	1.78669e-07	6.82399e-06	0.687498	361.462	4.47944	7.48392e-06	0.000144472
AT5G09590	2.1421	2647.18	5.11799	3.08811e-07	1.08963e-05	1.89917	2647.18	4.53372	5.79536e-06	0.000117294
AT5G66620	0.94138	153.673	5.07239	3.92842e-07	1.34171e-05	0.926755	153.673	4.59302	4.36877e-06	9.32938e-05
AT3G28140	0.77284	242.872	5.01698	5.2491e-07	1.70532e-05	0.633126	242.872	3.96002	7.49449e-05	0.000918473
AT3G06760	0.623742	611.279	4.95597	7.19721e-07	2.21978e-05	0.600102	611.279	4.69248	2.69912e-06	6.21878e-05
AT1G20640	0.710856	656.86	4.91374	8.9356e-07	2.68219e-05	0.836094	656.86	5.65857	1.52639e-08	7.8576e-07
AT4G29070	0.786011	1373.17	4.87684	1.07798e-06	3.11723e-05	0.643993	1373.17	3.93665	8.26258e-05	0.000990951
AT2G45960	0.798905	30555.2	4.84	1.29842e-06	3.64104e-05	0.811358	30555.2	4.91344	8.94935e-07	2.53966e-05
AT2G22990	1.082	13071.6	4.79673	1.61279e-06	4.37858e-05	1.08373	13071.6	4.80322	1.56132e-06	3.98024e-05
AT5G45630	1.75783	45.8036	4.7873	1.69039e-06	4.5602e-05	1.17762	45.8036	3.04857	0.0022993	0.0131515
AT5G04410	1.1279	2346.33	4.75572	1.97744e-06	5.20931e-05	1.45599	2346.33	6.13601	8.46202e-10	6.02193e-08
AT5G65480	1.06819	1713.08	4.75415	1.99282e-06	5.24333e-05	1.49199	1713.08	6.61217	3.78724e-11	3.50929e-09
AT1G10960	1.28618	17985.2	4.6818	2.84368e-06	7.15521e-05	1.7719	17985.2	6.44636	1.14566e-10	9.50054e-09
AT1G22850	0.560299	5274.37	4.53762	5.68914e-06	0.000128986	0.609429	5274.37	4.88348	1.04232e-06	2.87e-05
AT2G20180	0.661705	719.791	4.39134	1.12652e-05	0.00022522	0.983733	719.791	6.38757	1.68547e-10	1.37102e-08
AT5G46170	0.893695	608.646	4.33482	1.45879e-05	0.000279083	1.52326	608.646	7.33409	2.23227e-13	3.05015e-11
AT5G25140	0.775731	319.945	4.33167	1.47984e-05	0.000282602	0.638002	319.945	3.27455	0.0010583	0.00723132
AT2G24100	1.22605	786.906	4.32891	1.4985e-05	0.000285653	2.04363	786.906	7.16875	7.56877e-13	9.60153e-11
AT5G01990	0.649519	356.38	4.23112	2.32526e-05	0.000407198	1.24077	356.38	8.03336	9.48421e-16	1.80471e-13
AT1G62510	1.53661	9358.25	4.2207	2.43548e-05	0.000420965	1.73657	9358.25	4.75905	1.94506e-06	4.77569e-05
AT1G56600	1.36338	169.985	4.13617	3.53151e-05	0.00057061	1.71442	169.985	4.87025	1.11456e-06	3.01442e-05
AT5G56010	1.73476	11473.5	4.11462	3.87817e-05	0.000617725	1.82813	11473.5	4.33525	1.45593e-05	0.000249227
AT5G10946	1.34425	212.14	4.07284	4.64434e-05	0.000720379	1.10804	212.14	3.31902	0.000903329	0.0064087
AT3G17330	0.70265	718.982	3.99719	6.40985e-05	0.000940745	0.678666	718.982	3.72722	0.000193602	0.00193438
AT4G13830	0.793892	2666.89	3.91375	9.08734e-05	0.00124491	0.759981	2666.89	3.74356	0.00018143	0.00183959
AT2G36950	0.816633	1797.18	3.91341	9.10005e-05	0.0012456	0.90819	1797.18	4.34417	1.39802e-05	0.000241058
AT1G05170	0.653022	441.669	3.90963	9.24361e-05	0.00126201	1.37219	441.669	7.71296	1.22937e-14	2.00003e-12
AT5G24155	0.870949	352.758	3.90653	9.36326e-05	0.00127102	1.01149	352.758	4.03426	5.47736e-05	0.000716157
AT3G13061	1.30701	394.747	3.88795	0.000101094	0.00135419	1.77717	394.747	5.1718	2.31848e-07	8.07378e-06
AT1G73480	1.26616	1562.06	3.84691	0.000119618	0.0015535	2.12566	1562.06	6.30861	2.81555e-10	2.1741e-08
AT2G43340	0.682445	790.823	3.80773	0.000140246	0.00176755	0.821705	790.823	4.55017	5.36032e-06	0.000110318
AT3G09440	1.79247	12481.3	3.73088	0.000190811	0.00226802	2.64694	12481.3	5.5083	3.62312e-08	1.66056e-06
AT2G21320	0.694424	596.905	3.7209	0.000198515	0.00233614	1.29097	596.905	4.32914	1.49694e-05	0.000255117
AT4G10330	0.967284	339.691	3.65289	0.00025931	0.00292403	1.04902	339.691	3.9405	8.13113e-05	0.00097849
AT2G46735	0.533725	386.48	3.65002	0.000262223	0.00294752	1.73831	386.48	10.9663	5.54796e-28	2.74972e-25
AT3G26040	0.890301	55.7797	3.57906	0.000344827	0.00367929	1.53505	55.7797	5.99339	2.05511e-09	1.30353e-07
AT1G08570	0.670066	4521.36	3.5785	0.00034557	0.00368424	0.556373	4521.36	2.96238	0.00305271	0.0164291
AT2G27770	0.574079	214.273	3.56778	0.000360014	0.00380964	0.578629	214.273	3.4721	0.000516399	0.00412809
AT1G48745	0.5556	154.784	3.47194	0.000516711	0.00507005	1.10974	154.784	6.14282	8.10678e-10	5.79771e-08
AT2G39950	0.604816	1376.01	3.47087	0.000518767	0.00508788	0.512407	1376.01	2.90685	0.00365094	0.018808
AT1G80780	0.670092	3585.67	3.47023	0.000520014	0.00509776	0.830008	3585.67	4.29581	1.74053e-05	0.000286885
AT1G52870	0.653816	8087.11	3.46965	0.000521133	0.00510404	0.561205	8087.11	2.97436	0.00293602	0.0159705
AT1G73750	0.688117	582.728	3.4543	0.000551733	0.00533508	0.801313	582.728	3.98181	6.83935e-05	0.000855903
AT4G21440	1.02996	21.3733	3.42786	0.000608351	0.0057643	2.15949	21.3733	5.3887	7.0969e-08	2.9676e-06
AT5G17350	1.06496	61.2604	3.39239	0.000692869	0.00642298	0.909737	61.2604	2.68645	0.00722168	0.0318651
AT3G53420	0.866775	32820.2	3.38885	0.000701871	0.00648733	1.0419	32820.2	4.07057	4.68985e-05	0.000633397
AT1G16730	0.811123	423.559	3.3738	0.000741378	0.00675802	1.27082	423.559	4.41848	9.93963e-06	0.000182615
AT5G46490	0.683305	692.765	3.37065	0.000749914	0.00681817	0.63801	692.765	3.13696	0.0017071	0.0104425
AT1G13080	0.993611	1377.81	3.36193	0.000773986	0.00699542	1.2551	1377.81	4.21141	2.53783e-05	0.000387992
AT1G78610	0.767327	629.019	3.32667	0.000878897	0.00774971	1.06769	629.019	4.60844	4.05701e-06	8.82275e-05
AT1G58807	0.709097	314.324	3.28481	0.00102052	0.00868583	0.937672	314.324	4.30929	1.63777e-05	0.000274619
AT1G14280	0.725087	872.553	3.24603	0.00117028	0.00967454	0.88399	872.553	3.89133	9.96981e-05	0.00115728
AT2G36030	1.1551	16.6853	3.22546	0.00125768	0.0102149	1.63647	16.6853	3.85314	0.000116614	0.00130667
AT5G20270	0.554819	752.615	3.22373	0.00126531	0.0102729	0.809239	752.615	4.60322	4.15999e-06	9.01215e-05
AT1G64720	0.63078	32805.1	3.17272	0.00151016	0.0118544	0.593055	32805.1	2.98251	0.00285891	0.0156413
AT4G31877	1.1356	143.336	3.14243	0.00167554	0.01291	1.32759	143.336	3.57509	0.000350107	0.00304799
AT1G72510	0.559688	1891.99	3.12753	0.00176283	0.0134851	0.909854	1891.99	5.07768	3.82078e-07	1.21899e-05
AT5G24150	0.996037	4768.32	3.10728	0.00188817	0.0142545	0.919812	4768.32	2.81986	0.0048044	0.0232655
AT5G67420	0.524777	2866.91	3.05005	0.00228806	0.0165411	0.838494	2866.91	4.86615	1.13795e-06	3.06988e-05
AT2G42380	0.747129	392.647	3.04886	0.00229715	0.0165731	1.34885	392.647	5.47636	4.34158e-08	1.93573e-06
AT5G46500	1.08664	113.956	3.02681	0.00247149	0.017559	1.57685	113.956	4.3374	1.4418e-05	0.000247603
AT2G40711	0.968965	27.1466	2.97122	0.0029662	0.0202419	1.1667	27.1466	3.24858	0.00115984	0.00776824
AT4G37590	0.713231	2472.98	2.94072	0.00327452	0.0217539	1.34099	2472.98	5.52636	3.26948e-08	1.52265e-06
AT1G62950	0.533887	124.612	2.92071	0.00349239	0.0227962	0.644448	124.612	3.46165	0.00053687	0.00425503
AT5G39080	0.618067	1288.24	2.76528	0.00568731	0.0329548	0.858757	1288.24	3.83002	0.000128131	0.00140802
AT3G26630	0.698648	699.449	2.75422	0.00588327	0.0338145	0.658489	699.449	2.58741	0.00966998	0.0398389
AT5G22860	0.507584	247.413	2.67759	0.00741529	0.0403755	0.575314	247.413	2.98286	0.00285569	0.0156333
AT4G29905	0.544808	2919	2.63952	0.00830234	0.0439056	0.559612	2919	2.70939	0.00674063	0.0302498
AT5G37410	0.639225	39.6188	2.60654	0.00914635	0.0474134	0.714596	39.6188	2.75418	0.00588402	0.0272021

## Sheet: Category 6
Locus	AM_logFC	AM_logCPM	AM_F	AM_Pvalue	AM_FDR	PM_logFC	PM_logCPM	PM_F	PM_Pvalue	PM_FDR
AT3G09270	-1.88384	523.514	-7.82557	5.05364e-15	6.86007e-13	-2.08301	523.514	-8.53798	1.36584e-17	3.03216e-15
AT3G11430	-1.82405	93.7973	-7.44499	9.6954e-14	1.13532e-11	-1.33355	93.7973	-5.31629	1.05906e-07	4.17975e-06
AT4G14465	-1.60828	108.259	-7.27105	3.56712e-13	3.91868e-11	-1.60385	108.259	-7.05549	1.71988e-12	2.00296e-10
AT3G44550	-2.28401	188.883	-7.05932	1.6732e-12	1.70619e-10	-1.91823	188.883	-5.87558	4.21373e-09	2.46036e-07
AT4G29700	-1.971	257.353	-6.98015	2.94866e-12	2.92288e-10	-1.74109	257.353	-6.09693	1.08128e-09	7.40972e-08
AT3G24300	-1.80483	184.739	-6.83852	8.00175e-12	7.44686e-10	-1.96588	184.739	-7.27965	3.3468e-13	4.43025e-11
AT5G24090	-1.64272	150.749	-6.69723	2.12413e-11	1.9182e-09	-1.35441	150.749	-5.45709	4.84012e-08	2.13567e-06
AT1G30510	-2.21983	593.34	-6.68181	2.36016e-11	2.11725e-09	-1.33044	593.34	-4.00317	6.24998e-05	0.000796648
AT2G29490	-1.50314	267.509	-6.48908	8.63604e-11	7.07889e-09	-0.841201	267.509	-3.59458	0.000324915	0.00289732
AT5G47980	-2.80963	38.8454	-6.48763	8.7196e-11	7.12e-09	-3.13223	38.8454	-6.51555	7.24243e-11	6.30003e-09
AT4G21903	-2.21403	28.0236	-6.45218	1.1025e-10	8.76734e-09	-1.91293	28.0236	-5.41227	6.22307e-08	2.65252e-06
AT3G61820	-1.74861	296.09	-6.42476	1.32076e-10	1.03867e-08	-1.38493	296.09	-5.05394	4.32791e-07	1.34849e-05
AT3G45710	-1.62088	464.877	-6.4016	1.53758e-10	1.1916e-08	-1.18497	464.877	-4.6713	2.99293e-06	6.80015e-05
AT5G38020	-2.18996	427.853	-6.23018	4.65903e-10	3.33199e-08	-2.64476	427.853	-7.39472	1.41705e-13	2.00001e-11
AT5G22630	-1.45603	398.312	-5.92397	3.14269e-09	1.93017e-07	-1.08513	398.312	-4.36569	1.26722e-05	0.000223753
AT5G45070	-2.15641	101.52	-5.88353	4.016e-09	2.43151e-07	-2.53334	101.52	-6.6509	2.91303e-11	2.80916e-09
AT5G14130	-1.49413	85.0706	-5.82626	5.66829e-09	3.28268e-07	-0.679006	85.0706	-2.59021	0.00959177	0.0396085
AT3G62270	-1.23538	488.951	-5.80179	6.561e-09	3.68939e-07	-1.30816	488.951	-6.07357	1.251e-09	8.38408e-08
AT4G27595	-0.867391	216.009	-5.75867	8.47794e-09	4.66878e-07	-1.34449	216.009	-8.10199	5.40685e-16	1.05716e-13
AT5G43180	-1.30794	142.523	-5.72121	1.05769e-08	5.70669e-07	-1.53548	142.523	-6.46633	1.00408e-10	8.42481e-09
AT5G56080	-3.33406	44.2572	-5.68897	1.2781e-08	6.74228e-07	-2.20267	44.2572	-3.58554	0.000336385	0.00296364
AT5G52510	-0.680688	415.682	-5.56284	2.65413e-08	1.30937e-06	-0.623454	415.682	-4.91951	8.67629e-07	2.482e-05
AT5G62480	-1.24891	137.482	-5.50981	3.59212e-08	1.71649e-06	-1.49765	137.482	-6.37351	1.84755e-10	1.48026e-08
AT5G57480	-1.68636	73.4461	-5.49653	3.87348e-08	1.83856e-06	-0.827063	73.4461	-2.62198	0.00874197	0.0368272
AT4G35060	-1.08294	204.918	-5.44559	5.16329e-08	2.34128e-06	-1.51778	204.918	-7.02058	2.20952e-12	2.51814e-10
AT3G45650	-1.35004	161.59	-5.41234	6.2208e-08	2.75057e-06	-1.41484	161.59	-5.54213	2.98822e-08	1.40585e-06
AT4G15500	-1.3806	69.4453	-5.4086	6.35207e-08	2.79701e-06	-1.341	69.4453	-4.93412	8.05115e-07	2.33768e-05
AT3G29630	-1.62928	40.7179	-5.37029	7.86119e-08	3.31102e-06	-1.2986	40.7179	-3.88154	0.000103798	0.00119317
AT5G55250	-1.01154	58.5173	-5.36482	8.10309e-08	3.39947e-06	-0.707091	58.5173	-2.90829	0.00363415	0.0187578
AT5G41040	-1.3479	401.587	-5.32571	1.00562e-07	4.1215e-06	-1.31185	401.587	-5.06788	4.02263e-07	1.26689e-05
AT5G09530	-1.43107	926.345	-5.29665	1.17946e-07	4.76975e-06	-1.34002	926.345	-4.93784	7.89945e-07	2.2999e-05
AT5G10230	-1.86345	96.8588	-5.27965	1.29432e-07	5.12724e-06	-1.6976	96.8588	-4.64263	3.44002e-06	7.65278e-05
AT4G10510	-2.36261	35.1347	-5.27162	1.35223e-07	5.34669e-06	-2.5533	35.1347	-5.36722	7.99608e-08	3.27939e-06
AT5G53990	-2.46608	27.2254	-5.25952	1.44435e-07	5.63773e-06	-2.59962	27.2254	-5.18875	2.11713e-07	7.48264e-06
AT5G38010	-1.64287	51.0981	-5.25197	1.5048e-07	5.85223e-06	-2.15581	51.0981	-6.18022	6.4012e-10	4.65606e-08
AT5G48880	-1.17148	703.408	-5.1752	2.27663e-07	8.44938e-06	-1.20202	703.408	-5.14707	2.64583e-07	8.99329e-06
AT3G23430	-0.987021	765.364	-5.16398	2.4175e-07	8.88306e-06	-0.928367	765.364	-4.82687	1.38695e-06	3.62e-05
AT2G25160	-2.12808	71.6559	-5.13577	2.80985e-07	1.00852e-05	-2.37279	71.6559	-5.49056	4.00663e-08	1.81294e-06
AT4G20000	-2.28735	33.0351	-5.12367	2.99643e-07	1.06374e-05	-1.91006	33.0351	-4.01734	5.88578e-05	0.000759768
AT5G09520	-1.90891	116.414	-5.10478	3.31175e-07	1.16661e-05	-1.56017	116.414	-4.07966	4.51021e-05	0.000613411
AT3G05400	-1.48922	71.0021	-5.07068	3.96404e-07	1.34525e-05	-1.21904	71.0021	-3.75794	0.000171317	0.00175534
AT3G26460	-1.53125	211.11	-5.0462	4.50687e-07	1.49611e-05	-1.14776	211.11	-3.74422	0.000180958	0.00183646
AT3G27884	-2.34843	66.0315	-5.03236	4.84482e-07	1.59834e-05	-1.32151	66.0315	-2.81072	0.00494304	0.0237748
AT3G26440	-0.943585	233.699	-5.01084	5.41926e-07	1.75486e-05	-0.844014	233.699	-4.42564	9.61574e-06	0.000177769
AT3G25640	-1.37998	65.7005	-5.00039	5.72157e-07	1.8309e-05	-1.02373	65.7005	-3.59382	0.000325871	0.0029022
AT1G64390	-1.05508	1054.47	-4.99303	5.94384e-07	1.89067e-05	-1.81265	1054.47	-8.46008	2.67184e-17	5.69424e-15
AT4G17280	-1.78134	195.17	-4.99193	5.97777e-07	1.89863e-05	-1.94021	195.17	-5.34963	8.81341e-08	3.55741e-06
AT5G10410	-1.08787	67.5569	-4.98207	6.29063e-07	1.97446e-05	-0.78613	67.5569	-3.42588	0.000612814	0.0047115
AT5G62210	-1.32728	155.432	-4.97109	6.65771e-07	2.07744e-05	-1.67729	155.432	-5.70587	1.15748e-08	6.18254e-07
AT5G42800	-1.54551	337.081	-4.92412	8.47407e-07	2.55807e-05	-1.50712	337.081	-4.70221	2.57366e-06	5.98798e-05
AT3G11550	-1.44836	107.307	-4.90232	9.47108e-07	2.82304e-05	-0.758125	107.307	-2.56753	0.0102427	0.0416972
AT2G22590	-2.35161	36.1337	-4.89048	1.0059e-06	2.95693e-05	-2.97146	36.1337	-5.14879	2.6217e-07	8.92552e-06
AT1G55265	-1.01476	104.875	-4.82492	1.40056e-06	3.8815e-05	-2.06122	104.875	-7.83595	4.65316e-15	8.12854e-13
AT1G54385	-1.09331	88.6835	-4.82294	1.41456e-06	3.9098e-05	-0.875025	88.6835	-3.73192	0.000190025	0.00191051
AT3G03530	-1.80547	33.0714	-4.81431	1.4771e-06	4.05668e-05	-1.29574	33.0714	-3.36047	0.000778092	0.00568485
AT1G78000	-1.84464	622.957	-4.80151	1.57477e-06	4.28627e-05	-1.63539	622.957	-4.24245	2.21095e-05	0.00034852
AT5G05790	-1.14711	114.314	-4.78386	1.7196e-06	4.6273e-05	-1.09031	114.314	-4.35734	1.31653e-05	0.000230193
AT2G17060	-1.87035	19.8688	-4.73047	2.24005e-06	5.81939e-05	-1.54939	19.8688	-3.73076	0.000190904	0.00191731
AT4G04750	-0.878564	247.951	-4.70249	2.57004e-06	6.52832e-05	-1.09363	247.951	-5.52847	3.23034e-08	1.50976e-06
AT5G23020	-2.02456	218.264	-4.68769	2.76301e-06	6.99349e-05	-1.10246	218.264	-2.53837	0.0111372	0.0443737
AT2G35960	-0.962355	501.958	-4.67473	2.94334e-06	7.37115e-05	-0.908007	501.958	-4.35774	1.31412e-05	0.000230193
AT1G18870	-1.6851	146.509	-4.64667	3.37342e-06	8.24643e-05	-1.27165	146.509	-3.4349	0.000592773	0.00459389
AT2G30820	-1.21573	48.5436	-4.59061	4.41957e-06	0.000103619	-0.819953	48.5436	-3.03426	0.00241128	0.0136702
AT2G28780	-1.55874	128.045	-4.52516	6.03512e-06	0.000135249	-1.86091	128.045	-5.02059	5.15142e-07	1.57288e-05
AT1G74300	-1.06546	90.7821	-4.50183	6.73722e-06	0.00014833	-0.900597	90.7821	-3.63695	0.000275882	0.00253976
AT3G50300	-1.61069	74.425	-4.49774	6.86802e-06	0.000150588	-2.26124	74.425	-5.78683	7.17253e-09	3.98075e-07
AT4G23990	-1.34424	160.667	-4.48577	7.26523e-06	0.000157194	-1.06537	160.667	-3.08419	0.00204108	0.0119701
AT1G12380	-1.01171	90.4705	-4.48345	7.34466e-06	0.000158607	-0.833336	90.4705	-3.62241	0.000291867	0.00265483
AT2G35770	-1.63254	78.1445	-4.47148	7.76798e-06	0.000165883	-2.00855	78.1445	-5.22207	1.7693e-07	6.4347e-06
AT5G65530	-1.06529	121.308	-4.46162	8.13415e-06	0.000171979	-0.597614	121.308	-2.48566	0.0129312	0.0497725
AT3G08040	-1.56637	50.1392	-4.44698	8.70844e-06	0.000182231	-1.15647	50.1392	-3.22027	0.00128072	0.00837005
AT1G35515	-1.31889	23.9603	-4.43008	9.41964e-06	0.000193776	-1.003	23.9603	-2.7312	0.00631047	0.028727
AT2G24570	-0.861234	319.014	-4.42178	9.78931e-06	0.000200029	-0.872556	319.014	-4.39422	1.1117e-05	0.000200955
AT5G51670	-0.832412	113.096	-4.37999	1.18686e-05	0.000234859	-0.680725	113.096	-3.4435	0.000574237	0.00447278
AT1G01580	-1.5399	152.352	-4.364	1.27704e-05	0.00025015	-1.13497	152.352	-3.19476	0.00139946	0.00898349
AT3G44540	-1.57741	178.659	-4.36329	1.2812e-05	0.000250641	-1.54545	178.659	-4.22741	2.36392e-05	0.000368813
AT4G25420	-1.39852	24.7888	-4.36084	1.29567e-05	0.000252637	-1.40549	24.7888	-3.48781	0.000487001	0.00393739
AT5G05840	-1.52686	18.3627	-4.31776	1.57619e-05	0.000298064	-1.22708	18.3627	-2.59587	0.00943507	0.039105
AT2G20610	-0.682296	994.984	-4.30401	1.67732e-05	0.000312201	-0.623688	994.984	-3.87689	0.0001058	0.00120966
AT1G55550	-1.10103	43.3333	-4.29878	1.71741e-05	0.000319384	-0.850544	43.3333	-2.97311	0.00294795	0.0159865
AT4G36610	-1.28279	121.754	-4.28346	1.84005e-05	0.0003369	-1.30929	121.754	-4.26745	1.97718e-05	0.000318954
AT3G14940	-1.52036	736.869	-4.27956	1.87263e-05	0.000341387	-0.961079	736.869	-2.70201	0.00689217	0.0308131
AT5G63590	-1.26084	143.802	-4.26024	2.04205e-05	0.000366639	-0.819966	143.802	-2.75417	0.00588409	0.0272021
AT2G20290	-0.870422	169.349	-4.25689	2.07294e-05	0.000371561	-0.750004	169.349	-3.48823	0.000486238	0.00393337
AT2G26480	-2.02361	41.7479	-4.24875	2.14967e-05	0.000381464	-1.39794	41.7479	-2.86961	0.00410981	0.0205427
AT4G02090	-1.03584	53.1837	-4.24665	2.16993e-05	0.000384419	-0.991823	53.1837	-3.79799	0.000145873	0.001549
AT2G38010	-0.975325	212.442	-4.22631	2.37557e-05	0.00041329	-0.610374	212.442	-2.62132	0.00875909	0.036879
AT4G31910	-1.23338	274.217	-4.18823	2.81142e-05	0.000473278	-1.16351	274.217	-3.9063	9.37191e-05	0.00110107
AT5G14200	-0.805145	884.7	-4.18156	2.89521e-05	0.000484734	-0.660993	884.7	-3.38531	0.000710988	0.0052778
AT1G18980	-1.34157	255.639	-4.17609	2.96557e-05	0.00049454	-1.21196	255.639	-3.66486	0.000247475	0.00233935
AT1G80340	-1.65049	38.3236	-4.12889	3.64512e-05	0.000585858	-2.56331	38.3236	-5.52557	3.28423e-08	1.52491e-06
AT5G08640	-1.34726	575.772	-4.08772	4.35629e-05	0.000683661	-2.17951	575.772	-6.52545	6.77992e-11	5.94624e-09
AT5G23190	-1.36689	113.11	-4.07633	4.5753e-05	0.000711743	-1.2353	113.11	-3.6174	0.000297581	0.00269923
AT4G14560	-1.03431	217.209	-4.06648	4.77282e-05	0.000736023	-0.868581	217.209	-3.17464	0.00150024	0.00948648
AT1G05470	-0.660965	247.09	-4.06075	4.89149e-05	0.000752146	-0.66519	247.09	-4.00431	6.21996e-05	0.000793772
AT2G46150	-1.37744	27.11	-4.05938	4.9203e-05	0.000755799	-1.10128	27.11	-3.04381	0.00233606	0.0133225
AT5G42580	-1.96974	70.5941	-4.0428	5.2816e-05	0.000799442	-1.78919	70.5941	-3.60126	0.000316681	0.00283338
AT2G39710	-0.943415	139.837	-4.0259	5.67574e-05	0.000850643	-0.907679	139.837	-3.81958	0.000133681	0.00145136
AT1G66140	-0.657971	308.798	-4.01987	5.82309e-05	0.00086906	-1.04199	308.798	-6.10993	9.96768e-10	6.89712e-08
AT5G48900	-1.28262	306.364	-4.01114	6.0427e-05	0.000898062	-1.08394	306.364	-3.30859	0.000937676	0.00661057
AT4G02330	-1.30446	78.0977	-3.99929	6.35332e-05	0.000937038	-0.909807	78.0977	-2.75251	0.00591401	0.0272858
AT3G17840	-0.583837	402.649	-3.96629	7.29995e-05	0.00105048	-0.646205	402.649	-4.26684	1.98261e-05	0.000319376
AT2G39220	-0.813713	128.316	-3.96005	7.49351e-05	0.00107306	-0.951681	128.316	-4.44442	8.8131e-06	0.000165193
AT4G15740	-1.74502	8.92526	-3.95761	7.57041e-05	0.00108137	-1.40779	8.92526	-2.80691	0.00500193	0.0240147
AT2G16890	-0.952676	101.873	-3.92629	8.62653e-05	0.00119784	-1.9645	101.873	-6.88567	5.75182e-12	6.2863e-10
AT5G44390	-1.20923	61.1874	-3.91916	8.88573e-05	0.00122492	-1.83113	61.1874	-5.31283	1.07933e-07	4.24405e-06
AT5G41140	-0.788686	553.386	-3.91489	9.04443e-05	0.00124198	-0.973461	553.386	-4.73383	2.20327e-06	5.25832e-05
AT4G09510	-0.617681	261.051	-3.89579	9.7881e-05	0.00132028	-0.810168	261.051	-4.90978	9.11792e-07	2.5636e-05
AT2G39050	-0.792686	294.555	-3.88965	0.00010039	0.00134645	-0.546082	294.555	-2.63234	0.00847985	0.035979
AT3G08860	-1.50531	69.4293	-3.88409	0.000102714	0.00136901	-1.25335	69.4293	-3.1095	0.00187401	0.0112043
AT4G02060	-0.625308	231.163	-3.88273	0.000103292	0.00137414	-0.717445	231.163	-4.30205	1.69226e-05	0.000281752
AT1G77280	-0.664396	225.084	-3.88129	0.000103906	0.00138143	-0.545762	225.084	-2.84634	0.00442249	0.0218277
AT3G53980	-1.27903	462.014	-3.86754	0.000109941	0.00144723	-1.15531	462.014	-3.47129	0.000517963	0.00413749
AT4G04610	-1.05758	974.009	-3.80323	0.000142822	0.00179259	-1.47207	974.009	-5.13819	2.77393e-07	9.3246e-06
AT4G14090	-1.50138	112.156	-3.80205	0.000143503	0.00180008	-1.52769	112.156	-3.6966	0.000218507	0.0021342
AT5G37990	-1.45674	1019.54	-3.8016	0.000143763	0.00180086	-1.35977	1019.54	-3.54168	0.000397588	0.00335763
AT3G45680	-1.10784	99.9266	-3.78204	0.000155551	0.00192068	-1.68354	99.9266	-5.29445	1.19374e-07	4.63406e-06
AT4G34980	-0.506557	1091.69	-3.77972	0.000157005	0.00193415	-0.531142	1091.69	-3.93311	8.38542e-05	0.00100174
AT1G76980	-0.708199	101.056	-3.7699	0.000163312	0.00199914	-0.752332	101.056	-3.83844	0.000123818	0.00137295
AT1G02310	-1.48857	25.4582	-3.75529	0.000173138	0.00209351	-1.25756	25.4582	-3.02226	0.00250894	0.014127
AT4G13990	-0.815136	59.2129	-3.75462	0.000173608	0.00209747	-1.33666	59.2129	-4.97754	6.43976e-07	1.92219e-05
AT5G44400	-1.16667	255.535	-3.75062	0.0001764	0.00212661	-1.19693	255.535	-3.8118	0.000137956	0.00148609
AT1G06000	-1.16328	476.898	-3.73	0.000191479	0.00227217	-1.05707	476.898	-3.29919	0.000969647	0.00678658
AT3G49330	-1.20961	35.889	-3.71248	0.000205237	0.00240535	-1.33297	35.889	-3.83061	0.000127823	0.00140566
AT5G42590	-1.63824	121.226	-3.68975	0.000224477	0.00260003	-2.34472	121.226	-5.14166	2.72328e-07	9.21246e-06
AT1G19940	-1.38169	17.9473	-3.68085	0.000232455	0.00267067	-1.05431	17.9473	-2.68287	0.00729944	0.0320723
AT1G54540	-1.40917	63.5264	-3.66918	0.000243329	0.00277763	-1.40938	63.5264	-3.55414	0.000379212	0.00324048
AT4G03540	-1.71041	25.8631	-3.66935	0.000243169	0.00277763	-1.27002	25.8631	-2.49077	0.0127466	0.0492306
AT2G01900	-0.848841	62.7742	-3.66594	0.000246436	0.00280166	-1.24192	62.7742	-5.00983	5.44789e-07	1.65628e-05
AT5G13580	-1.17056	240.68	-3.66366	0.000248634	0.00282269	-1.1946	240.68	-3.67875	0.000234384	0.00224705
AT2G22770	-0.570045	441.047	-3.6465	0.000265834	0.00297556	-0.680275	441.047	-4.24696	2.16695e-05	0.000343361
AT1G62370	-1.05064	61.8353	-3.62552	0.000288383	0.00318612	-1.34431	61.8353	-4.32505	1.52496e-05	0.00025917
AT1G49000	-1.48064	35.4517	-3.62437	0.000289668	0.00319369	-1.33636	35.4517	-2.91909	0.00351052	0.0182469
AT1G64400	-0.599408	531.904	-3.61582	0.000299396	0.00328396	-0.521526	531.904	-2.82582	0.00471599	0.0229154
AT2G45800	-0.974435	40.7067	-3.60975	0.000306491	0.00334456	-1.14459	40.7067	-3.56107	0.00036934	0.00317266
AT1G01900	-0.854001	125.719	-3.59317	0.00032668	0.00353771	-0.747825	125.719	-3.03933	0.00237103	0.013465
AT4G21990	-1.10117	1707.63	-3.59303	0.000326849	0.00353774	-1.533	1707.63	-4.9585	7.10381e-07	2.09111e-05
AT5G24655	-1.67341	12.4802	-3.57175	0.000354602	0.00375984	-1.54898	12.4802	-2.95469	0.00312987	0.0167136
AT1G72140	-1.06279	163.879	-3.5662	0.000362194	0.00382701	-0.830966	163.879	-2.76032	0.00577442	0.026809
AT1G03940	-1.28798	41.666	-3.56391	0.000365378	0.0038492	-1.36074	41.666	-3.07263	0.00212183	0.0123621
AT5G38210	-0.608665	191.735	-3.52467	0.000424007	0.00434444	-0.59297	191.735	-3.3274	0.000876607	0.00627132
AT3G15300	-0.959216	50.8903	-3.52432	0.000424574	0.00434816	-0.918626	50.8903	-3.2677	0.00108425	0.0073665
AT3G21230	-0.797458	150.028	-3.51451	0.000440565	0.00447537	-1.41579	150.028	-5.94085	2.83547e-09	1.74148e-07
AT5G10770	-0.906882	349.682	-3.50059	0.000464238	0.00466471	-0.862304	349.682	-3.2894	0.00100401	0.00696081
AT2G17500	-0.71671	1882.33	-3.49468	0.000474628	0.00472705	-0.549526	1882.33	-2.67712	0.0074257	0.0324562
AT1G53920	-0.84052	74.1079	-3.48665	0.000489116	0.00484388	-1.02251	74.1079	-3.97014	7.18313e-05	0.00089004
AT2G22200	-1.09261	76.3373	-3.4856	0.000491026	0.00485828	-0.945748	76.3373	-2.6792	0.00737978	0.0323052
AT3G49580	-1.56892	77.7141	-3.46508	0.00053007	0.00517305	-1.77324	77.7141	-3.55273	0.000381252	0.0032535
AT3G22600	-1.09009	709.274	-3.45078	0.000558966	0.00539279	-1.34159	709.274	-4.22124	2.42965e-05	0.00037604
AT1G61930	-1.78671	8.54553	-3.38213	0.000719267	0.00661019	-1.82928	8.54553	-3.13427	0.00172284	0.0105116
AT2G12462	-0.934233	141.292	-3.35431	0.000795627	0.00715158	-1.29814	141.292	-4.54621	5.46199e-06	0.000111929
AT2G37460	-0.860157	166.977	-3.34966	0.000809113	0.00724835	-2.08528	166.977	-7.584	3.35069e-14	5.17463e-12
AT3G10340	-0.883699	350.602	-3.34915	0.000810593	0.0072555	-1.17788	350.602	-4.38096	1.18156e-05	0.000211431
AT3G43600	-0.591437	764.022	-3.34119	0.000834208	0.00743514	-0.506475	764.022	-2.83209	0.00462444	0.0226046
AT1G04360	-0.867671	83.2585	-3.327	0.000877874	0.00774921	-1.11322	83.2585	-4.08371	4.43216e-05	0.00060784
AT1G49430	-0.599248	595.055	-3.32236	0.000892579	0.00783492	-0.976566	595.055	-5.25568	1.47478e-07	5.54329e-06
AT1G04770	-1.22211	367.317	-3.31358	0.000921091	0.00802534	-2.08556	367.317	-5.51217	3.5443e-08	1.63145e-06
AT2G37040	-1.04338	3156.46	-3.31083	0.000930186	0.008075	-1.94289	3156.46	-6.13573	8.47681e-10	6.02193e-08
AT5G04950	-0.802362	670.903	-3.29088	0.000998733	0.00854476	-1.01753	670.903	-4.01564	5.92835e-05	0.000763876
AT3G27270	-0.868591	52.1923	-3.27672	0.00105022	0.00889949	-1.11304	52.1923	-3.74353	0.000181453	0.00183959
AT5G48850	-1.6911	132.819	-3.25668	0.00112723	0.00939155	-2.36295	132.819	-4.45719	8.30419e-06	0.000157035
AT2G36870	-0.67289	644.585	-3.23663	0.00120951	0.00992954	-0.705262	644.585	-3.1089	0.00187787	0.0112198
AT5G02550	-0.968671	67.2923	-3.22261	0.00127027	0.0103014	-0.955005	67.2923	-3.05777	0.0022299	0.0128547
AT5G04860	-0.619536	273.786	-3.19903	0.00137891	0.0110272	-0.574191	273.786	-2.93298	0.00335723	0.0176534
AT1G51800	-1.35015	153.367	-3.18889	0.0014282	0.0113362	-1.63617	153.367	-3.81274	0.000137435	0.00148304
AT2G25530	-0.699951	140.083	-3.18014	0.00147204	0.0116064	-1.00003	140.083	-4.22139	2.42802e-05	0.00037604
AT2G40150	-0.827307	130.727	-3.17443	0.00150129	0.0118064	-0.914523	130.727	-3.35951	0.000780815	0.00570101
AT5G41460	-0.817642	131.688	-3.16339	0.00155944	0.0121695	-0.925609	131.688	-3.42257	0.000620317	0.00475889
AT3G22620	-0.947297	617.598	-3.15927	0.00158164	0.0123112	-0.998776	617.598	-3.30021	0.000966111	0.00676627
AT1G62560	-0.91337	171.601	-3.15853	0.00158565	0.0123294	-1.25662	171.601	-3.50153	0.00046259	0.00378454
AT1G70560	-0.642583	164.533	-3.12207	0.00179584	0.0136787	-1.09979	164.533	-5.17413	2.28976e-07	7.98679e-06
AT4G00910	-1.20995	34.6392	-3.12195	0.00179659	0.0136795	-1.31024	34.6392	-2.58486	0.00974175	0.0400881
AT2G42760	-0.855604	72.7602	-3.10065	0.00193096	0.0144852	-1.30829	72.7602	-4.39705	1.09734e-05	0.000199203
AT1G66725	-0.700152	135.491	-3.09386	0.00197568	0.0147676	-2.94784	135.491	-9.43532	3.89809e-21	1.23994e-18
AT5G44670	-0.678922	218.201	-3.05087	0.00228179	0.0165181	-0.717465	218.201	-3.04999	0.00228847	0.0131002
AT1G34580	-1.03996	45.4703	-3.04918	0.00229466	0.0165627	-1.17284	45.4703	-3.24235	0.00118548	0.00790416
AT1G31710	-0.756684	403.376	-3.04863	0.00229884	0.0165797	-0.82155	403.376	-3.28599	0.00101623	0.00701429
AT3G55120	-0.877661	538.608	-3.04188	0.00235107	0.0168707	-2.17967	538.608	-7.31122	2.64727e-13	3.57079e-11
AT1G12110	-0.923781	1210.27	-3.03253	0.00242513	0.0172915	-0.85982	1210.27	-2.81628	0.00485834	0.0234674
AT1G56670	-0.932142	71.9958	-3.01587	0.00256247	0.0181132	-1.46307	71.9958	-4.0354	5.45083e-05	0.000714002
AT5G05270	-0.764772	850.79	-3.01371	0.00258075	0.0182243	-1.95465	850.79	-7.43218	1.06823e-13	1.51774e-11
AT4G29720	-0.50867	493.756	-3.00903	0.00262085	0.0184463	-0.62411	493.756	-3.59836	0.000320234	0.00285797
AT4G13410	-1.01642	96.6559	-3.00395	0.00266502	0.0186709	-1.7054	96.6559	-4.81038	1.5064e-06	3.87267e-05
AT3G50400	-1.27942	97.9827	-2.99577	0.00273749	0.0190908	-1.48648	97.9827	-3.40865	0.000652847	0.00495671
AT2G01890	-0.889399	402.935	-2.99353	0.00275771	0.0191878	-1.25786	402.935	-4.17734	2.94939e-05	0.000438949
AT3G14280	-0.961886	204.639	-2.98904	0.00279855	0.019396	-1.57846	204.639	-4.75386	1.99568e-06	4.88331e-05
AT5G06090	-1.23392	24.3168	-2.98889	0.00279996	0.0193963	-1.55113	24.3168	-3.45601	0.00054823	0.00431776
AT4G24780	-0.551685	2092.21	-2.98208	0.00286298	0.0197207	-1.27793	2092.21	-6.86324	6.73164e-12	7.31963e-10
AT3G19370	-0.753522	594.433	-2.98033	0.00287937	0.0198071	-1.1137	594.433	-4.37749	1.20053e-05	0.000214144
AT3G19450	-0.549308	3123.27	-2.98035	0.00287918	0.0198071	-1.05788	3123.27	-5.68053	1.34279e-08	6.99697e-07
AT5G05860	-0.566712	287.463	-2.97595	0.00292082	0.0200221	-0.901276	287.463	-4.60317	4.16102e-06	9.01215e-05
AT2G39380	-1.18759	145.753	-2.96892	0.00298846	0.0203613	-1.91125	145.753	-4.63843	3.51066e-06	7.79367e-05
AT3G58810	-0.649256	159.171	-2.95725	0.00310394	0.0209538	-0.620508	159.171	-2.78059	0.00542604	0.0255558
AT4G27560	-0.797438	287.175	-2.93927	0.00328984	0.0218217	-1.26991	287.175	-4.59997	4.22548e-06	9.10447e-05
AT5G17220	-1.18103	232.823	-2.93861	0.00329688	0.0218577	-1.57036	232.823	-3.81554	0.000135883	0.00146778
AT5G52950	-0.645636	48.9325	-2.93754	0.00330831	0.0218897	-1.06036	48.9325	-4.4678	7.90272e-06	0.000150996
AT2G14510	-0.802261	30.9589	-2.93583	0.00332652	0.0219897	-0.805944	30.9589	-2.6722	0.00753568	0.032789
AT1G67750	-0.931552	312.086	-2.91712	0.00353281	0.0229757	-1.00652	312.086	-3.07349	0.00211573	0.0123333
AT1G68795	-1.16084	21.0095	-2.9112	0.00360041	0.0233086	-1.3611	21.0095	-3.13539	0.00171624	0.0104864
AT5G22020	-0.535222	783.863	-2.90649	0.00365513	0.0236342	-1.23722	783.863	-6.62861	3.38868e-11	3.16752e-09
AT3G21240	-0.782559	266.383	-2.90209	0.00370686	0.0238865	-1.44171	266.383	-5.21914	1.79753e-07	6.49304e-06
AT4G29920	-0.690034	70.4256	-2.87702	0.00401445	0.0254934	-1.07609	70.4256	-4.18028	2.91154e-05	0.000434277
AT3G21190	-0.605263	387.564	-2.867	0.00414383	0.026023	-0.885621	387.564	-4.13622	3.53068e-05	0.000508791
AT1G45201	-0.611652	2657.09	-2.85743	0.00427082	0.0265568	-1.55577	2657.09	-7.15582	8.31771e-13	1.04275e-10
AT5G37790	-0.671674	256.951	-2.84336	0.00446406	0.0275204	-1.00557	256.951	-4.12056	3.77944e-05	0.0005377
AT5G67430	-1.08887	48.0172	-2.83788	0.00454149	0.0277878	-1.64029	48.0172	-3.7762	0.000159237	0.00165463
AT2G44940	-0.659111	222.495	-2.83209	0.00462453	0.0281539	-1.49323	222.495	-6.034	1.5995e-09	1.04566e-07
AT3G09540	-0.842948	104.288	-2.82846	0.0046773	0.0283921	-1.35405	104.288	-4.37034	1.24051e-05	0.000220314
AT3G46940	-0.597876	135.52	-2.80376	0.00505105	0.0301537	-1.12866	135.52	-4.90684	9.25543e-07	2.59884e-05
AT5G08020	-0.729028	68.5153	-2.80302	0.00506269	0.0301962	-1.16467	68.5153	-4.13897	3.48868e-05	0.000503731
AT3G54990	-0.583087	145.725	-2.79481	0.00519295	0.0307793	-0.592613	145.725	-2.78424	0.00536528	0.0253424
AT5G38690	-0.556372	148.17	-2.78497	0.0053533	0.031447	-0.725425	148.17	-3.52856	0.000417834	0.00348937
AT5G47530	-1.03279	45.0191	-2.7851	0.00535115	0.031447	-1.07895	45.0191	-2.69749	0.00698652	0.0311109
AT1G06550	-0.651781	1186.07	-2.77719	0.00548314	0.0320324	-1.19121	1186.07	-5.04148	4.61935e-07	1.42966e-05
AT2G28890	-0.655658	362.402	-2.77143	0.00558112	0.0324735	-0.926994	362.402	-3.87298	0.000107515	0.00122205
AT3G20470	-0.708047	336.44	-2.75832	0.00580993	0.0334474	-0.870041	336.44	-3.34006	0.000837603	0.00604709
AT4G15480	-1.2993	41.1984	-2.70838	0.00676116	0.0376993	-1.89531	41.1984	-3.64108	0.000271501	0.00251247
AT1G67940	-0.582711	170.872	-2.69879	0.0069592	0.0385533	-0.650732	170.872	-2.96466	0.00303019	0.016334
AT5G13900	-1.00055	74.313	-2.68713	0.007207	0.0395088	-1.45244	74.313	-3.67113	0.00024148	0.00229853
AT5G42250	-0.571692	359.417	-2.68298	0.00729684	0.0398949	-1.0244	359.417	-4.71304	2.44043e-06	5.74068e-05
AT5G16350	-0.638952	61.7682	-2.67776	0.0074116	0.0403755	-0.926952	61.7682	-3.24341	0.00118109	0.00788084
AT2G16430	-0.525794	479.661	-2.6607	0.00779786	0.041956	-0.596122	479.661	-2.88897	0.00386503	0.0195983
AT5G07460	-0.765658	226.322	-2.6228	0.00872107	0.0456779	-1.33408	226.322	-4.47138	7.77162e-06	0.00014935
AT1G55210	-0.720022	560.551	-2.61721	0.00886508	0.0462617	-0.907112	560.551	-3.27929	0.00104069	0.00713693
AT5G16530	-0.668981	36.4763	-2.61499	0.00892307	0.0464645	-0.953072	36.4763	-2.89816	0.00375361	0.0192023
AT4G36230	-1.05145	19.6877	-2.5942	0.00948124	0.0488078	-1.62077	19.6877	-3.54836	0.000387643	0.00329141

## Sheet: Category 7
Locus	logFC	logCPM	F	PValue	FDR
AT5G37260	1.12405	3165.12	5.41433	6.15194e-08	2.73716e-06
AT5G66052	1.7557	3852.52	5.73365	9.82899e-09	5.33017e-07
AT3G05120	0.695327	686.762	4.72451	2.30666e-06	5.93714e-05
AT1G49032	0.638834	685.239	2.63407	0.00843692	0.0444533
AT5G08380	0.920006	393.813	4.9279	8.31186e-07	2.5198e-05
AT3G27770	0.667624	3309.13	3.18395	0.00145282	0.011487
AT4G05120	0.605407	109.338	2.63425	0.00843228	0.0444493
AT5G41761	2.13816	70.4989	6.59059	4.38089e-11	3.69034e-09
AT5G30495	0.508291	257.963	2.99155	0.00277565	0.0192797
AT1G48300	0.568521	6262.57	3.1835	0.00145507	0.0114938
AT2G42280	0.598512	380.138	3.12853	0.00175684	0.0134538
AT1G80480	0.669583	1566.47	2.83915	0.00452345	0.0277261
AT1G58150	0.705289	109.929	3.28783	0.00100962	0.00861366
AT3G25890	0.627167	729.791	2.98279	0.00285638	0.019688
AT1G28660	0.828103	489.681	4.26274	2.01932e-05	0.000363785
AT3G23150	1.23125	108.767	4.55545	5.2274e-06	0.000120179
AT4G21870	0.985756	830.697	2.58403	0.00976545	0.0499331
AT1G23090	1.03457	677.971	3.44969	0.000561237	0.0053976
AT5G27990	0.589474	536.982	3.77675	0.000158889	0.00195398
AT2G21640	1.68989	297.231	4.04668	5.19481e-05	0.000789671
AT4G01320	0.592469	1169.49	4.1438	3.4159e-05	0.000556999
AT5G57550	1.53428	94.349	2.95493	0.00312745	0.0210858
AT2G28600	0.562685	485.369	4.05928	4.92234e-05	0.000755799
AT1G67370	1.26594	19.4075	2.64884	0.0080769	0.0429563
AT1G05750	0.578431	124.531	2.72715	0.0063883	0.0360274
AT1G48200	0.644082	185.675	3.04914	0.00229494	0.0165627
AT3G61100	0.584114	321.851	2.76466	0.00569815	0.0329842
AT4G19700	0.841136	428.856	4.04064	5.33054e-05	0.000805135
AT1G58180	0.630157	1654.01	2.91719	0.00353204	0.0229757
AT3G30180	1.17443	610.589	8.19354	2.53659e-16	4.1267e-14
AT1G24260	1.18589	33.985	3.24147	0.00118913	0.00979947
AT1G61460	0.763067	43.8222	3.00925	0.00261895	0.0184391
AT4G19090	0.663766	76.8797	3.05843	0.00222501	0.0162173
AT1G63980	0.500973	2081.28	3.42339	0.000618455	0.00584761
AT1G04930	0.705978	101.049	3.57598	0.000348918	0.00370885
AT5G48240	0.643842	436.36	3.37322	0.000742946	0.00676941
AT2G47160	0.757012	737.316	5.30086	1.15259e-07	4.66995e-06
AT4G15780	0.804949	1318.36	3.39672	0.000681991	0.00633592
AT1G60620	0.587132	188.153	3.87592	0.000106223	0.00140529
AT5G11340	0.922104	657.254	5.16564	2.39616e-07	8.81985e-06
AT4G12382	1.06589	16.9138	2.81208	0.00492225	0.0295751
AT5G05420	1.1815	43.73	3.56442	0.000364657	0.0038454
AT2G20850	0.655458	566.662	3.51595	0.000438184	0.00445756
AT1G26470	0.647576	453.842	4.03222	5.52535e-05	0.000831611
AT1G75670	0.75309	228.366	3.50143	0.000462773	0.00465261
AT5G07340	0.780214	682.086	4.22182	2.42343e-05	0.000419562
AT3G07860	0.556553	238.019	2.59043	0.00958555	0.0492258
AT2G30000	0.744626	187.967	2.71534	0.00662074	0.0370731
AT5G63690	0.851643	47.786	2.75305	0.00590428	0.0338938
AT4G30840	0.501946	209.332	2.63074	0.00851988	0.0448003
AT1G04980	1.94783	459.805	8.98759	2.52722e-19	5.33268e-17
AT3G13230	0.695809	522.888	3.35287	0.00079979	0.00717992
AT1G77630	0.815493	360.051	4.20949	2.55944e-05	0.000438127
AT5G03120	0.998615	346.335	2.76405	0.00570885	0.0330258
AT2G26980	0.773357	3102.61	3.11856	0.00181736	0.0138179
AT3G04770	0.688228	198.246	3.00317	0.00267187	0.0187128
AT1G48570	0.72819	736.561	2.95022	0.00317549	0.0212751
AT4G30240	0.519339	306.377	3.05812	0.00222729	0.0162173
AT3G03630	0.641625	574.111	2.98675	0.00281958	0.0195059
AT2G31600	0.91059	92.3963	5.48552	4.12257e-08	1.92676e-06
AT1G53530	0.609966	182.898	3.40091	0.000671626	0.00625872
AT2G17240	0.825209	1921.38	4.19085	2.77913e-05	0.000469325
AT1G50400	1.32577	21.2709	2.89596	0.00377996	0.0242719
AT2G30070	0.693173	623.7	3.05197	0.00227344	0.0164689
AT1G76300	0.617994	593.362	3.92025	8.84565e-05	0.00122018
AT2G36730	0.848533	85.3351	2.7936	0.00521256	0.0308415
AT1G33770	1.73278	14.7727	3.89452	9.83939e-05	0.00132397
AT5G27430	0.555307	595.217	2.89916	0.00374162	0.0240547
AT2G38170	0.916215	6055.61	3.04954	0.00229195	0.0165523
AT2G32180	0.800123	445.926	4.472	7.74924e-06	0.000165649
AT1G60080	0.696071	215.939	3.78393	0.000154374	0.00191058
AT4G28450	0.613383	543.599	3.26066	0.00111152	0.00929336
AT1G01210	0.726223	278.343	3.82319	0.000131736	0.00167926
AT1G10970	0.718109	107.228	3.49009	0.000482854	0.004793
AT5G28430	1.29451	31.8252	3.36353	0.000769526	0.00696397
AT5G38890	0.626945	210.392	2.9729	0.00294997	0.0201692
AT5G60870	0.587904	156.679	3.11299	0.00185201	0.0140413
AT1G51380	0.96744	77.4275	2.67864	0.0073922	0.040303
AT2G45180	0.758949	30301.4	2.69349	0.00707081	0.0389814
AT1G60850	0.746801	293.362	2.97949	0.00288732	0.0198435
AT2G01100	0.629504	1605.51	2.62759	0.00859932	0.0451735
AT5G52380	0.892427	166.032	3.90796	9.30774e-05	0.00126752
AT1G14970	0.783709	187.064	3.06318	0.00219	0.0160114
AT2G44510	0.714872	137.229	2.85391	0.00431848	0.0268012
AT2G32795	0.65235	101.987	2.6522	0.00799703	0.0427364
AT1G68862	1.04194	105.308	2.83965	0.00451634	0.0277064
AT3G54090	0.831786	929.365	2.85848	0.00425672	0.0265028

## Sheet: Category 8
Locus	logFC	logCPM	F	PValue	FDR
AT2G21660	-1.03992	8494.35	-5.68934	1.27535e-08	6.74228e-07
AT4G04330	-0.630398	774.859	-2.61538	0.00891289	0.0464429
AT1G78270	-1.20406	385.277	-5.9848	2.16655e-09	1.37013e-07
AT5G48250	-0.706077	316.72	-3.29162	0.000996121	0.00853269
AT5G39410	-1.11713	296.16	-6.0689	1.28787e-09	8.60413e-08
AT5G14550	-0.597383	216.708	-4.04759	5.17466e-05	0.000787731
AT4G39070	-1.41848	262.984	-4.73026	2.24235e-06	5.81939e-05
AT1G07050	-0.942974	174.933	-3.19693	0.00138896	0.0110867
AT5G63810	-0.665199	492.361	-3.80646	0.000140968	0.00177141
AT3G14310	-0.830409	3420.8	-3.94056	8.12913e-05	0.00114204
AT5G23575	-0.7446	655.67	-4.71897	2.37047e-06	6.09402e-05
AT2G31360	-0.573866	1162.32	-3.54149	0.000397877	0.00412229
AT5G66790	-1.35161	155.258	-5.66437	1.47569e-08	7.70833e-07
AT5G64860	-0.641942	551.419	-3.40671	0.000657498	0.00615668
AT5G57110	-0.880789	1061.03	-4.96054	7.02986e-07	2.18079e-05
AT2G06925	-1.25814	213.589	-5.14603	2.6605e-07	9.62659e-06
AT3G52180	-0.674457	897.141	-3.86372	0.000111674	0.00146565
AT4G40065	-1.0465	144.766	-3.721	0.000198437	0.00233614
AT2G28840	-0.584876	2215.45	-4.3898	1.13457e-05	0.000226616
AT3G55450	-0.944314	382.39	-7.42594	1.11985e-13	1.29708e-11
AT4G09020	-0.722014	576.532	-2.96897	0.00298797	0.0203613
AT5G24270	-1.10686	300.756	-4.85204	1.222e-06	3.4632e-05
AT2G02120	-1.28177	233.246	-3.62511	0.000288834	0.00318614
AT1G31850	-0.799106	1076.23	-4.34763	1.37618e-05	0.000266387
AT2G23030	-0.913375	178.214	-3.0973	0.00195293	0.0146089
AT5G42420	-0.706025	314.48	-4.13396	3.56564e-05	0.000574818
AT3G16565	-0.871697	103.266	-3.29911	0.000969933	0.00834526
AT2G36400	-0.849199	244.402	-4.15964	3.18753e-05	0.000526201
AT5G08260	-0.827012	477.003	-3.68628	0.000227553	0.00262141
AT2G48030	-0.502735	267.219	-2.99848	0.00271329	0.0189427
AT2G02100	-0.834484	1713.45	-2.7734	0.00554744	0.0323285
AT4G25500	-0.53763	1254.49	-3.16733	0.00153846	0.012041
AT1G25560	-1.00753	1124.89	-4.8785	1.06897e-06	3.09537e-05
AT3G50140	-1.15561	26.955	-2.71169	0.0066942	0.0374061
AT4G35730	-0.7947	174.277	-2.95887	0.00308769	0.020873
AT5G37780	-0.775795	1482.68	-4.52123	6.1482e-06	0.000137492
AT4G34750	-0.895552	161.59	-3.12552	0.00177489	0.0135627
AT1G01340	-0.954193	241.327	-5.02458	5.04531e-07	1.6517e-05
AT1G20840	-1.39087	1865.14	-4.33103	1.48413e-05	0.000283168
AT5G50450	-0.76393	321.971	-2.6015	0.00928162	0.0479539
AT4G14230	-0.79071	372.479	-4.53609	5.7308e-06	0.000129655
AT2G33330	-0.56771	486.184	-4.24686	2.16789e-05	0.000384376
AT3G14840	-0.564963	870.477	-2.81197	0.00492386	0.0295765
AT3G11800	-0.547313	659.862	-2.83281	0.00461402	0.0281195
AT2G28360	-0.560399	305.081	-5.3336	9.62856e-08	3.96147e-06
AT3G12490	-0.543036	1758.84	-4.16523	3.11033e-05	0.000515855
AT2G30870	-0.677903	5014.89	-3.17302	0.00150861	0.0118466
AT2G46200	-0.66218	183.262	-3.45605	0.000548153	0.00531055
AT1G08890	-0.892744	246.977	-4.1998	2.67153e-05	0.000452229
AT1G66410	-0.585565	1734.8	-4.40749	1.04575e-05	0.000211854
AT5G02100	-0.71326	339.07	-6.14151	8.1741e-10	5.63775e-08
AT1G56080	-0.952143	60.9614	-3.70313	0.000212956	0.00248007
AT5G43440	-0.672954	316.882	-3.00286	0.00267459	0.0187256
AT2G01080	-0.69021	134.991	-2.87452	0.00404642	0.0255897
AT5G57830	-0.875742	140.167	-4.8865	1.02644e-06	3.00076e-05
AT4G23060	-0.579995	340.637	-2.61522	0.00891711	0.0464535
AT2G47650	-0.60232	1007.09	-4.49551	6.94029e-06	0.000151394
AT1G29395	-1.24459	212.978	-3.42167	0.000622389	0.00587554
AT1G09960	-0.577879	116.964	-3.11382	0.00184684	0.0140071
AT5G45750	-0.539844	282.892	-3.1429	0.00167281	0.0128936
AT1G48370	-0.692019	74.5556	-3.05057	0.0022841	0.0165237
AT1G05000	-0.688581	241.946	-4.4763	7.59491e-06	0.000163168
AT2G23910	-1.92574	92.1995	-5.01432	5.32226e-07	1.72645e-05
AT1G02690	-0.600209	250.304	-3.97833	6.94012e-05	0.00100344
AT5G58310	-0.754929	584.722	-2.8862	0.00389921	0.0249176
AT2G29980	-0.650326	1692.83	-2.72691	0.00639296	0.0360441
AT2G47240	-0.777067	968.216	-3.30716	0.00094248	0.00815847
AT2G28080	-0.543902	174.353	-2.87069	0.00409576	0.0258175
AT2G41990	-1.07161	94.2969	-3.20259	0.00136199	0.0109246
AT1G29160	-1.09267	60.2107	-3.79755	0.000146132	0.00182446
AT4G19880	-0.977246	1603.72	-6.50113	7.97164e-11	6.58494e-09
AT4G33360	-0.829287	588.967	-4.47345	7.69678e-06	0.000164693
AT3G54650	-0.515663	706.652	-3.9572	7.5835e-05	0.00108252
AT3G13380	-0.742169	211.281	-2.80932	0.00496458	0.0297959
AT5G56840	-1.18715	67.42	-3.84227	0.000121902	0.00157358
AT1G78460	-1.07233	1182.48	-3.69442	0.000220388	0.00255962
AT5G27920	-1.11643	458.001	-4.18548	2.84563e-05	0.000477904
AT2G18196	-0.802615	85.4282	-2.81571	0.00486701	0.0293425
AT3G22120	-0.734173	5331.79	-3.74928	0.000177341	0.0021341
AT4G11080	-0.654738	147.648	-3.27085	0.00107225	0.00902949
AT2G16595	-0.671056	103.725	-3.332	0.000862246	0.00765994
AT4G35790	-0.540157	1667.35	-2.9116	0.00359585	0.0232861
AT1G53340	-0.933522	25.16	-2.62581	0.00864441	0.0453544
AT3G42725	-1.40969	14.6677	-2.84576	0.00443061	0.0273537
AT1G09195	-0.677747	160.088	-3.31678	0.000910605	0.00796013
AT4G27440	-1.30154	1945.37	-5.39323	6.92032e-08	2.99768e-06
AT2G22890	-0.926531	47.5563	-3.50012	0.000465042	0.00466839
AT5G01950	-0.52098	507.315	-3.22023	0.00128089	0.0103744
AT1G15380	-0.729169	1030.5	-3.14673	0.00165108	0.0127584
AT5G62180	-0.775332	72.5665	-3.31947	0.000901875	0.0078903
AT1G15020	-0.53038	379.453	-2.62768	0.00859688	0.0451718
AT2G10410	-0.770232	2275.2	-2.88323	0.00393622	0.0251164
AT1G04030	-0.666393	103.212	-2.72729	0.00638564	0.0360219
AT1G67810	-1.01885	113.444	-2.87031	0.00410065	0.0258406
AT1G21130	-0.902307	3208.9	-4.00288	6.25756e-05	0.000926118
AT1G30420	-1.3109	250.012	-7.0337	2.01129e-12	2.02191e-10
AT4G30660	-1.71055	223.222	-5.60312	2.10525e-08	1.07337e-06
AT5G06930	-0.713914	115.709	-3.32313	0.000890148	0.00782303
AT5G11670	-0.955751	4320.2	-2.91084	0.00360459	0.0233215
AT2G23560	-0.85651	38.7291	-2.92867	0.00340416	0.0223435
AT4G23800	-0.954898	475.871	-3.94218	8.0745e-05	0.00113582
AT5G44610	-1.14581	360.783	-4.55173	5.32055e-06	0.000121795
AT3G25770	-1.29453	1942.16	-3.33501	0.000852961	0.00758377
AT1G14040	-0.780356	128.383	-2.94647	0.00321429	0.0214474
AT3G15358	-0.70899	54.4525	-2.63703	0.00836363	0.0441421
AT3G54150	-1.42606	56.2084	-2.89345	0.00381031	0.0244521
AT4G29050	-1.06655	52.0196	-2.64357	0.00820364	0.0435023
AT4G24265	-2.34596	39.7296	-4.54431	5.51145e-06	0.000125091
AT1G59960	-0.633208	348.602	-2.71043	0.00671966	0.037509
AT3G22142	-0.596082	224.546	-2.6724	0.00753106	0.0408714
AT1G31690	-1.69194	133.022	-4.38547	1.15734e-05	0.000230301
AT5G18310	-0.801976	550.445	-2.92593	0.00343429	0.0225067
AT5G44585	-1.39585	53.8629	-2.63968	0.00829836	0.0438954
AT1G64890	-0.809604	57.1665	-2.71598	0.00660796	0.0370213
AT1G20930	-0.751178	124.532	-2.64088	0.00826907	0.0437731

## Sheet: Category 9
Locus	logFC	logCPM	F	PValue	FDR
AT3G07650	0.565236	1994.49	2.95058	0.00317178	0.0168866
AT2G22450	0.619511	670.228	4.04597	5.21068e-05	0.000687308
AT5G42900	1.14333	1322.61	4.33856	1.43419e-05	0.000246694
AT4G33980	0.815093	511.851	2.78743	0.00531285	0.0251449
AT5G59570	1.09106	381.56	4.71353	2.43458e-06	5.73324e-05
AT2G19450	0.506055	502.419	3.14554	0.00165782	0.0102232
AT3G50500	0.503752	2115.98	4.42654	9.57553e-06	0.000177301
AT5G14920	0.831354	2302.16	3.65763	0.000254557	0.00239097
AT1G51940	0.658408	946.64	3.30206	0.000959781	0.006733
AT1G08980	0.770636	2290.9	4.00514	6.19806e-05	0.00079145
AT5G60100	0.946105	109.754	5.31916	1.04246e-07	4.12953e-06
AT4G01130	0.583424	133.773	3.06082	0.00220734	0.012744
AT3G59350	0.784114	2707.44	2.99309	0.0027617	0.015252
AT5G67480	1.33507	3900.09	4.98906	6.06738e-07	1.83416e-05
AT1G69572	0.702793	80.4429	3.08873	0.00201014	0.0118278
AT5G23210	0.751263	1420.21	4.3953	1.10619e-05	0.000200298
AT5G61380	1.77134	2017.43	7.63784	2.20896e-14	3.51324e-12
AT1G69220	0.525177	1215.91	5.91776	3.2636e-09	1.94828e-07
AT4G27130	0.527025	3262.91	2.61642	0.00888582	0.0372785
AT4G06746	0.538277	111.911	2.72444	0.00644103	0.0292066
AT1G28330	1.08354	7224.36	3.66506	0.000247283	0.00233915
AT2G15960	0.90855	2627.13	2.54039	0.011073	0.0441923
AT3G15620	0.557947	286.968	2.68395	0.00727581	0.0320244
AT1G25275	0.558232	2840.67	2.80113	0.00509244	0.0243395
AT5G47180	0.552946	673.735	3.693	0.000221622	0.00215764
AT1G73380	0.693573	401.054	5.51316	3.52454e-08	1.62586e-06
AT1G22740	0.664675	611.397	3.05086	0.00228187	0.0130694
AT1G75800	0.692492	2824.74	3.71981	0.000199371	0.00198221
AT3G50650	0.607235	232.933	3.44341	0.000574418	0.00447278
AT5G65390	1.04438	778.097	6.04895	1.45789e-09	9.64922e-08
AT3G18930	0.594489	270.827	3.85415	0.000116131	0.00130262
AT2G42580	0.745195	1893.92	3.06259	0.00219434	0.0126977
AT4G03210	0.996767	2621.63	6.14606	7.94325e-10	5.71914e-08
AT1G26665	0.725387	644.892	3.28214	0.00103022	0.00708717
AT2G34770	1.22662	2785.72	6.30455	2.89032e-10	2.22377e-08
AT5G61440	0.584976	746.846	2.65658	0.00789382	0.0340424
AT1G45163	0.928843	213.097	3.7878	0.000151984	0.00159561
AT2G07180	0.516536	1329.87	3.14802	0.00164379	0.0101514
AT4G38540	0.585358	1167.71	3.1592	0.00158205	0.00988176
AT1G09795	0.583191	1925.94	3.52879	0.000417464	0.00348765
AT1G17455	0.50593	139.1	2.77834	0.00546368	0.0256933
AT4G36780	0.597204	1170.64	5.09033	3.57433e-07	1.15244e-05
AT5G04360	0.531692	791.829	3.22215	0.00127233	0.0083304
AT2G37025	0.772618	207.291	3.0749	0.00210573	0.0122817
AT1G75730	0.717626	528.062	5.11375	3.15828e-07	1.03235e-05
AT4G32340	0.833226	737.427	4.16002	3.18223e-05	0.000466809
AT3G60420	0.892951	445.358	3.66468	0.000247648	0.00233948
AT5G61360	1.07875	89.0068	5.14644	2.65477e-07	9.0093e-06
AT3G13450	0.840897	1982.88	2.80578	0.00501954	0.024073
AT2G20120	0.758179	1257.81	4.72134	2.34296e-06	5.56048e-05
AT3G60530	0.679281	1214.12	3.16762	0.00153693	0.0096737
AT3G19860	0.845651	1987.18	4.67378	2.95701e-06	6.73289e-05
AT2G31810	1.02817	5059.38	3.7237	0.000196323	0.0019579
AT5G03720	1.83573	221.636	6.00452	1.91894e-09	1.22812e-07
AT3G15060	0.56276	411.798	3.15113	0.0016264	0.0100732
AT1G78450	0.830561	525.797	2.73861	0.00616995	0.0281994
AT1G79700	0.883503	764.078	2.74311	0.00608609	0.0278819
AT4G26400	0.515479	923.251	2.88484	0.00391616	0.019801
AT2G36900	0.793306	784.505	4.54081	5.60396e-06	0.000113853
AT5G57630	0.620398	804.828	3.10757	0.00188629	0.0112355
AT3G61260	0.874563	6206.57	4.29923	1.7139e-05	0.00028418
AT5G08770	0.555245	184.015	3.77867	0.00015767	0.00164236
AT3G16570	0.630808	2057.45	4.21716	2.47404e-05	0.000380698
AT5G14450	0.964155	400.39	6.38351	1.73078e-10	1.40042e-08
AT5G51545	0.522484	997.206	4.60852	4.05547e-06	8.82275e-05
AT1G57680	0.528198	2554.03	2.53028	0.011397	0.0452483
AT5G45660	0.829626	177.466	5.18689	2.13833e-07	7.53257e-06
AT3G20340	1.18941	248.194	4.4256	9.61749e-06	0.000177769
AT5G58220	0.760413	958.706	6.63572	3.2293e-11	3.08622e-09
AT3G05490	0.805205	888.99	4.08709	4.36817e-05	0.000602943
AT1G13700	0.842282	309.652	3.68994	0.000224309	0.00217591
AT5G67570	0.989969	665.072	6.68802	2.26204e-11	2.26332e-09
AT2G31800	0.515657	1611.37	2.71346	0.00665855	0.0299698
AT3G19910	0.564211	997.135	4.11012	3.95456e-05	0.000557061
AT1G19540	1.46069	227.682	5.12965	2.9028e-07	9.65123e-06
AT5G23590	0.676529	633.827	4.35008	1.3609e-05	0.000235992
AT3G62660	0.536473	751.805	4.01587	5.9227e-05	0.000763609
AT2G46900	0.517912	1082.48	3.55487	0.000378172	0.0032329
AT5G08520	0.655812	843.202	3.44012	0.000581457	0.00451768
AT1G33050	0.679245	2443.77	3.30969	0.000933977	0.00658997
AT2G25770	1.74122	102.789	3.87405	0.000107043	0.0012193
AT5G29000	0.512777	387.868	3.38425	0.000713738	0.00529269
AT1G11350	0.710274	645.734	3.91356	9.09441e-05	0.0010732
AT1G50040	1.54311	379.679	3.30965	0.000934135	0.00658997
AT3G50470	1.32834	40.9601	5.79295	6.91626e-09	3.85862e-07
AT1G55510	1.16359	763.673	5.48364	4.16655e-08	1.86549e-06
AT3G50480	0.970882	1359.25	2.50413	0.0122753	0.0478176
AT1G62480	0.733512	5772.96	3.02295	0.00250324	0.0141048
AT3G07870	0.809854	1094.74	3.85175	0.000117276	0.00131201
AT3G23760	0.50131	612.625	3.2971	0.000976899	0.00681941
AT1G76150	0.907981	906.584	7.30289	2.8166e-13	3.77531e-11
AT1G14520	0.717865	320.036	2.75006	0.00595844	0.0274387
AT3G46640	2.20013	950.131	7.03218	2.03332e-12	2.34239e-10
AT4G27800	0.54357	5097.4	4.28479	1.82909e-05	0.000298252
AT3G01310	0.718714	1604.87	2.81679	0.00485058	0.0234358
AT3G26740	0.833506	9960.53	2.78181	0.00540572	0.0254882
AT3G07780	0.850103	1896.44	4.22242	2.41697e-05	0.000374894
AT4G28180	0.611125	137.057	2.87094	0.00409258	0.0204744
AT4G33670	0.580975	1064.18	3.6669	0.000245505	0.00232542
AT5G22920	0.96718	5212.96	2.71887	0.00655044	0.0295468
AT1G59900	0.565983	3916.1	4.46078	8.16628e-06	0.000155116
AT5G20010	0.71862	4400.8	5.07731	3.82808e-07	1.21949e-05
AT1G22890	1.45253	813.413	5.27141	1.35383e-07	5.1615e-06
AT3G56750	0.541263	712.713	4.29163	1.77369e-05	0.000291083
AT3G48380	0.52967	963.07	2.83922	0.00452234	0.0222074
AT3G58670	0.592779	516.628	4.27742	1.89068e-05	0.000306923
AT4G36900	0.600718	286.347	2.54495	0.0109294	0.0437588
AT1G12710	0.79679	231.608	4.66925	3.02298e-06	6.8611e-05
AT1G63830	0.604	673.367	3.68341	0.00023013	0.00221925
AT2G15880	2.96312	1602.55	7.44564	9.64777e-14	1.38928e-11
AT5G51550	1.23615	2852.81	3.4949	0.00047424	0.00386797
AT5G66050	0.52086	918.658	3.8134	0.000137066	0.00147982
AT5G17850	0.825611	108.109	3.34341	0.000827552	0.0059806
AT2G47960	0.67737	1228.25	7.07526	1.49165e-12	1.74671e-10
AT1G01448	0.50666	515.011	3.24664	0.00116778	0.00781649
AT4G32800	0.955242	98.2352	3.80087	0.000144189	0.00153801
AT5G46840	0.51709	967.021	3.21358	0.00131089	0.00853322
AT1G31350	1.13674	272.366	6.28312	3.31846e-10	2.52582e-08
AT1G27300	0.607058	674.552	3.42435	0.00061628	0.00473474
AT3G25910	0.559792	1712.06	3.80742	0.000140427	0.00150922
AT1G08210	0.610387	525.764	3.80174	0.000143682	0.00153491
AT2G30930	0.814301	1319.53	3.18808	0.00143219	0.00914768
AT4G32760	0.572911	2367.64	3.60536	0.000311722	0.00280313
AT1G05790	0.530847	709.167	3.58318	0.000339433	0.00298136
AT1G61100	0.698647	2170.5	2.91266	0.00358363	0.0185464
AT2G46330	0.648313	1882.03	3.19195	0.00141317	0.00904701
AT5G21170	0.942468	2154	3.06699	0.00216223	0.0125494
AT5G47810	0.647593	229.535	3.687	0.000226918	0.00219223
AT3G21350	0.724171	468.912	5.53981	3.02808e-08	1.41956e-06
AT5G61530	0.639819	843.234	5.58127	2.38767e-08	1.1565e-06
AT1G43130	0.569966	617.436	4.35241	1.3465e-05	0.000233876
AT1G08550	0.500007	2219.69	3.17381	0.0015045	0.00950888
AT4G35750	0.644038	3780.01	2.78977	0.00527449	0.0250022
AT3G26580	0.846357	2806.98	3.87925	0.000104781	0.00120188
AT1G78895	0.731847	325.238	3.38505	0.000711659	0.00528094
AT4G29900	0.952679	2957.55	3.87947	0.000104685	0.00120143
AT1G05890	0.516433	2021.09	4.38461	1.16193e-05	0.000208268
AT2G43400	1.27087	1568.49	4.33879	1.43269e-05	0.000246636
AT3G23730	1.07058	795.257	3.5821	0.00034085	0.00299061
AT1G60730	0.891532	1375.32	3.2006	0.00137143	0.00884358
AT4G24220	0.64759	3959.28	3.87458	0.000106808	0.00121832
AT4G27750	0.592119	481.625	5.08768	3.62475e-07	1.16517e-05
AT3G14010	0.652087	1467.8	5.49092	3.99852e-08	1.81294e-06
AT5G49400	0.547715	573.889	4.05563	4.99992e-05	0.000663501
AT2G37540	0.900035	1124.45	3.75729	0.000171763	0.00175737
AT5G60800	0.978917	252.337	3.1991	0.00137858	0.00887084
AT5G06370	0.647149	764.004	4.54987	5.36786e-06	0.000110318
AT2G47700	0.978822	1949.28	6.21181	5.23791e-10	3.89934e-08
AT1G12730	0.540336	299.581	2.60995	0.0090556	0.0378492
AT5G11580	0.726935	1440.38	4.22356	2.40469e-05	0.000373533
AT1G11180	0.566111	335.238	3.88316	0.000103109	0.00118781
AT2G46260	0.556303	1177.56	3.57433	0.00035112	0.00305556
AT1G24170	0.798035	1002.32	3.58063	0.000342773	0.0030013
AT2G18670	0.885716	190.616	3.40727	0.000656173	0.00497664
AT5G02150	1.04864	442.332	5.1532	2.56083e-07	8.76026e-06
AT5G24490	0.575258	7233.21	2.53366	0.0112879	0.0448987
AT2G41710	0.708669	663.438	3.99939	6.35057e-05	0.000806095
AT4G05150	0.803939	2549.24	3.76671	0.000165415	0.00170552
AT5G16110	0.730956	5972.42	3.02929	0.00245132	0.0138538
AT5G63470	0.5515	986.652	3.11326	0.00185036	0.0111064
AT5G04250	0.571211	120.326	3.1933	0.00140659	0.00902113
AT3G14180	0.663095	662.07	4.10513	4.04096e-05	0.00056808
AT5G09440	0.948489	1314.11	2.73042	0.00632539	0.0287803
AT5G19280	0.518485	683.802	4.27847	1.8818e-05	0.00030635
AT5G02160	0.902513	6853.31	3.96098	7.46414e-05	0.000916863
AT1G71730	0.560065	853.295	4.04291	5.27912e-05	0.000692787
AT2G26430	0.691874	1037.64	6.02225	1.72006e-09	1.11422e-07
AT5G05750	0.627723	757.665	2.92845	0.00340656	0.0178424
AT3G10985	1.03498	2378.44	4.04345	5.26708e-05	0.00069206
AT4G32790	0.72776	287.181	3.26756	0.00108478	0.0073665
AT2G42160	0.553793	570.795	4.33564	1.45337e-05	0.000249108
AT5G23390	0.504821	548.108	3.97502	7.03747e-05	0.000875044
AT5G23130	0.811066	235.053	4.73777	2.16086e-06	5.20364e-05
AT5G54080	1.71987	2343.75	5.8655	4.47769e-09	2.57915e-07
AT5G12390	0.611944	235.8	3.8962	9.77133e-05	0.0011392
AT1G49480	0.639013	1260.18	5.3903	7.03401e-08	2.95678e-06
AT1G75760	0.833046	651.552	4.1044	4.05367e-05	0.000569394
AT2G42400	0.581814	578.802	4.7692	1.84958e-06	4.59957e-05
AT1G12780	0.871818	2926.73	2.56935	0.0101888	0.0415587
AT3G49110	0.6893	159.897	2.82917	0.00466692	0.0227496
AT4G08950	1.75555	4399.54	4.55577	5.21949e-06	0.000107893
AT1G34630	0.579155	599.557	3.1895	0.0014252	0.0091158
AT1G61620	0.552128	1094.16	4.62743	3.70238e-06	8.15136e-05
AT4G34030	0.908274	2362.41	2.98766	0.00281119	0.0154532
AT5G41270	0.734733	180.351	3.90914	9.26262e-05	0.00109003
AT2G39580	0.757859	1788.03	4.19861	2.68556e-05	0.000405737
AT1G14740	0.719843	1884.61	3.46238	0.000535415	0.00424507
AT2G30590	0.6123	554.151	4.13621	3.53088e-05	0.000508791
AT5G54810	0.61744	2870.8	2.58722	0.00967532	0.0398532
AT1G65930	0.528795	16344.2	3.00147	0.00268679	0.0149194
AT3G58750	0.72809	1066.37	2.89432	0.00379975	0.0193825
AT4G00590	0.656139	222.843	3.09202	0.00198802	0.0117235
AT3G22190	0.585304	724.991	3.23899	0.00119953	0.00796894
AT3G15840	0.567401	4907.61	3.29447	0.000986089	0.00686333
AT5G03310	1.1327	11.1511	2.58102	0.00985087	0.040459
AT2G35590	1.26279	8.24312	2.65564	0.00791581	0.0341156
AT5G51560	0.537156	391.236	4.25314	2.10792e-05	0.000335003
AT1G12910	0.871871	1043.76	4.73688	2.17037e-06	5.20888e-05
AT1G12440	0.630411	2780.55	2.79687	0.00516003	0.0245782
AT1G05840	0.611913	967.101	4.01873	5.85133e-05	0.00075578
AT1G55000	0.661	1202.37	3.42381	0.000617488	0.00474231
AT1G01770	1.01426	708.826	4.28535	1.82452e-05	0.000297963
AT5G05690	0.74965	3664.68	3.56603	0.000362433	0.00312973
AT5G62720	0.893548	1484.5	3.82321	0.000131727	0.00143565
AT4G12340	0.541223	644.589	3.71912	0.00019992	0.00198356
AT2G30260	0.565265	867.199	3.69847	0.000216906	0.00212156
AT3G06960	0.547984	795.891	4.11907	3.80413e-05	0.00054013
AT2G42670	0.530454	305.742	3.15827	0.00158711	0.0099041
AT4G21534	0.670106	294.766	3.02376	0.00249656	0.0140721
AT2G45980	0.72858	1578.57	4.28579	1.82091e-05	0.000297601
AT2G42290	0.563109	193.914	3.13431	0.00172261	0.0105116
AT1G27600	0.705851	619.2	4.30028	1.7058e-05	0.000283352
AT5G57565	1.2413	534.108	3.57104	0.00035556	0.00308664
AT1G20010	0.531052	2171.35	2.5257	0.0115468	0.0456899
AT1G15400	0.558871	1074.55	3.1926	0.00141	0.00903214
AT4G30550	0.815088	921.851	5.28034	1.28947e-07	4.94265e-06
AT1G60870	0.618194	1224.69	4.08597	4.38922e-05	0.000604551
AT5G25080	0.558099	474.545	3.97267	7.10728e-05	0.000881667
AT5G64260	0.744248	2939.99	2.92066	0.00349287	0.0181783
AT2G25430	0.808257	3771.49	3.49349	0.000476755	0.00388402
AT1G15670	0.956184	583.523	3.10228	0.00192037	0.0113939
AT4G37240	1.00327	109.967	4.39435	1.11106e-05	0.000200955
AT1G09460	0.653597	182.141	2.84307	0.00446811	0.0219968
AT1G09910	0.508905	353.06	3.73544	0.000187391	0.00188826
AT4G01000	0.645718	2004.02	3.80349	0.000142674	0.00152721
AT2G43430	0.761393	686.008	5.73261	9.88974e-09	5.3495e-07
AT5G43930	0.523528	588.136	3.55129	0.000383347	0.00326665
AT1G67265	3.84061	54.4389	9.04823	1.45303e-19	3.64316e-17
AT5G42920	0.598352	704.523	3.8486	0.000118795	0.00132692
AT3G45100	0.510495	505.399	3.39934	0.000675489	0.00507797
AT1G15420	0.517195	515.079	3.08471	0.00203753	0.0119526
AT2G41430	0.809892	10100.5	3.45707	0.000546091	0.00430729
AT5G18110	0.790745	1562.43	5.65451	1.56292e-08	7.98776e-07
AT5G03540	0.529481	1588.62	3.07399	0.00211217	0.0123159
AT2G45170	0.723267	2203.83	3.20757	0.00133862	0.00867663
AT1G56090	0.598502	215.283	3.49231	0.00047887	0.00388936
AT2G35240	0.53544	724.629	3.54975	0.000385593	0.00327923
AT5G59440	0.538311	622.894	3.18652	0.00143995	0.00916885
AT1G70980	0.70515	806.341	2.97341	0.00294507	0.0159859
AT2G03640	1.07444	2476.54	5.69158	1.25867e-08	6.60709e-07
AT4G16510	0.587926	178.209	3.55855	0.000372904	0.00319555
AT5G04910	0.621934	442.575	3.28801	0.00100899	0.00698395
AT3G57450	0.635891	494.381	2.96168	0.00305963	0.0164513
AT5G01240	0.724458	1183.58	3.33401	0.000856029	0.00615717
AT3G05250	0.708879	297.66	4.51058	6.4651e-06	0.000128627
AT5G44020	0.984768	11894.8	2.5052	0.0122381	0.0477252
AT2G05380	0.78289	9871.74	2.58428	0.00975813	0.0401477
AT5G64880	0.549101	338.497	2.59542	0.0094474	0.0391413
AT2G27500	0.719515	1044.65	3.39339	0.000690342	0.00516956
AT3G12650	0.627495	367.828	3.95576	7.62918e-05	0.000931232
AT3G18145	0.870163	57.4725	3.10955	0.0018737	0.0112043
AT5G08150	1.11676	127.534	2.54457	0.0109412	0.043773
AT4G25835	0.630366	193.053	2.86019	0.00423381	0.0210771
AT5G05100	0.887154	1730.26	5.24162	1.5917e-07	5.89954e-06
AT1G75770	1.16816	364.282	4.56899	4.90069e-06	0.000102496
AT1G29970	0.708548	797.45	4.75076	2.02657e-06	4.94734e-05
AT4G10925	0.667392	452.546	3.26695	0.00108714	0.00737312
AT5G55700	0.80699	657.05	4.75385	1.99576e-06	4.88331e-05
AT5G66055	0.612745	1912.07	3.01623	0.00255941	0.0143549
AT1G58030	0.633926	2799.11	3.32237	0.000892571	0.00635778
AT3G53990	0.791307	1317	2.68495	0.00725401	0.0319579
AT1G64230	0.635816	6261.26	3.617	0.000298032	0.00270084
AT5G47070	0.688444	316.508	3.13855	0.00169783	0.0104067
AT1G62500	0.663737	105.107	2.68996	0.0071461	0.0316038
AT4G24370	0.817928	195.136	5.36237	8.21373e-08	3.35347e-06
AT5G27760	0.632927	930.327	2.93131	0.00337533	0.0177267
AT4G28652	0.543075	349.344	2.57673	0.00997397	0.0408386
AT2G41100	1.283	5599.15	2.92348	0.00346146	0.0180545
AT3G52240	0.686721	800.464	2.98414	0.00284378	0.0155922
AT3G19680	1.48812	1239.08	4.76166	1.9201e-06	4.7291e-05
AT3G06380	0.692773	1491.08	3.74898	0.000177556	0.0018097
AT5G05550	0.642797	557.257	2.51068	0.0120499	0.0472259
AT2G30350	0.680771	263.875	3.19744	0.00138652	0.00891391
AT5G18130	0.618897	755.035	2.53601	0.0112124	0.0446484
AT1G10020	0.918551	949.441	2.74453	0.0060597	0.0277849
AT2G17520	0.767572	976.889	2.74975	0.00596413	0.027459
AT5G16120	0.579214	1128.61	2.72547	0.00642102	0.0291407
AT2G45620	0.586832	1665.93	2.90783	0.00363951	0.0187673
AT3G62720	0.816606	499.879	2.54045	0.0110709	0.0441923
AT1G75240	0.768427	507.366	2.54134	0.0110428	0.0440967
AT2G45000	0.860139	1004.18	3.11832	0.00181883	0.0109521
AT1G22330	0.684783	281.155	3.68715	0.000226777	0.00219223
AT1G11400	0.648251	669.225	3.74631	0.000179453	0.00182641
AT5G53150	0.578726	729.064	2.53993	0.0110876	0.0442423
AT1G73240	0.547157	248.877	2.84052	0.00450398	0.0221428
AT3G62860	0.605922	371.417	3.31904	0.000903271	0.0064087
AT1G02680	0.554144	277.567	2.48707	0.01288	0.0496111
AT5G13210	1.1559	190.156	2.80477	0.00503525	0.0241311
AT3G62650	0.687597	1805.18	2.93326	0.00335423	0.017642
AT4G30270	1.52942	7900.51	3.60403	0.000313325	0.00281238
AT1G72800	1.53573	190.712	4.56033	5.10722e-06	0.00010588
AT5G16160	0.669624	45.5986	2.63801	0.00833931	0.0355241
AT2G30270	0.553764	458.519	2.92257	0.00347161	0.0180896
AT1G21680	1.04667	4541.15	2.93075	0.00338149	0.0177405
AT4G16900	0.60023	430.464	2.68669	0.00721639	0.0318484
AT4G00940	0.826383	70.2033	4.35568	1.32656e-05	0.000230789
AT5G48160	0.617841	2595.9	2.8094	0.00496347	0.0238623
AT2G36220	1.44775	323.663	6.59142	4.35646e-11	3.98476e-09
AT3G06210	0.584494	312.911	2.92402	0.00345544	0.0180319
AT1G26270	0.713422	1381.79	2.69779	0.00698025	0.0311041
AT3G12080	0.528879	1974.32	2.82114	0.00478537	0.0231944
AT1G21910	1.49624	485.056	3.21502	0.00130438	0.00849338
AT1G80190	0.544089	264.448	2.78134	0.00541356	0.0255043
AT5G13220	0.853134	77.8976	2.69112	0.00712121	0.0315393
AT1G18030	0.902558	383.831	4.19855	2.68625e-05	0.000405737
AT2G47890	0.744542	772.275	2.89206	0.00382719	0.0194789
AT1G02670	1.19392	85.1256	3.01293	0.00258742	0.014477
AT5G05710	0.505158	229.307	2.55533	0.0106087	0.0428287
AT4G38090	0.68922	439.263	3.27926	0.0010408	0.00713693
AT3G17465	0.575883	1132.64	2.61876	0.00882505	0.0370892
AT1G76890	0.563721	947.986	2.60475	0.00919404	0.0383151
AT3G11700	0.59957	1851.6	2.5281	0.0114681	0.0454711
AT2G44410	0.711589	759.987	3.43084	0.000601726	0.00464301
AT4G25810	2.14158	1472.28	3.54899	0.000386714	0.00328483
AT1G49050	0.740674	655.146	3.58181	0.000341216	0.00299103
AT3G17460	0.830943	56.9181	2.88606	0.00390093	0.0197474
AT1G76490	0.803903	9356.43	3.28681	0.0010133	0.00700017
AT5G57560	1.97724	6446.64	4.08514	4.40497e-05	0.000605669
AT2G44500	1.10002	790.359	5.12898	2.91314e-07	9.66564e-06
AT4G01330	0.925353	1822.02	3.73104	0.000190693	0.0019161

[truncated: 9 more sheets: Category 10, Category 11, Category 12, Category 13, Category 14, Category 15, Category 16, Category 17, Category 18]
