# Supplementary material for: Novel transcriptional responses to heat revealed by turning up the heat at night
Source: Plant Mol Biol. 2019 May 6;101(1):1–19. doi: 10.1007/s11103-019-00873-3 (PMC6695350; doi:10.1007/s11103-019-00873-3)
Supplement: Supplementary file 5 — Supplementary material 5 (XLSX 29 kb) [file 11103_2019_873_MOESM5_ESM.xlsx]

## Sheet: ESM_5 Info
Novel transcriptional responses to heat revealed by turning up the heat at night
Plant Molecular Biology
Grinevich, Dmitry O.1, Desai, Jigar S.1, Stroup, Kevin P.1, Duan, Jiaqi1, Slabaugh, Erin1, Doherty, Colleen J.1
Affiliation:
1Department of Molecular and Structural Biochemistry, North Carolina State University.
cjdohert@ncsu.edu
ESM_5 Gene Ontology Analysis of Refined Categorization. All enriched PANTHER identified GO terms (p-value < 0.05) in the refined categorization are listed. The significance score in each category from the refined categorization is shown.

## Sheet: GO Data
GO Biological Process	Category 13	Category 1	Category 14	Category 2		Category 17	Category 5	Category 6	Category 18		Category 15	Category 3	Category 4	Category 16	Group Number
response to stimulus (GO:0050896)			0.0001	1.11e-05		0.000583	0.0184	0.00221	0.0398			5.85e-09	0.00137
response to abiotic stimulus (GO:0009628)		0.0438		0.000135		5.88e-09	2.29e-10					5.42e-07	0.00195
secondary metabolic process (GO:0019748)			0.0127	1.22e-05				2.31e-09	3.21e-12				2.25e-06
response to stress (GO:0006950)			0.0496	6.47e-06		3.95e-08	7.83e-05					0.00367
response to chemical (GO:0042221)			0.0402	6.95e-06		0.00558						3.05e-05	0.00202
oxidation-reduction process (GO:0055114)			0.0221	0.0494				0.00903	0.000258			0.00492
response to inorganic substance (GO:0010035)				0.000159		7.78e-08	0.000232					0.00341
secondary metabolite biosynthetic process (GO:0044550)				4.26e-06				6.04e-07	0.000249				0.000257
metabolic process (GO:0008152)				0.000234				2e-06				0.0254	0.00279
response to organic substance (GO:0010033)			0.0184	3.27e-06								0.0013	0.0177
response to endogenous stimulus (GO:0009719)			0.0177	3.98e-06								0.000567	0.0182
response to hormone (GO:0009725)			0.0182	5.31e-06								0.00103	0.0178
sulfur compound metabolic process (GO:0006790)			0.0476	0.00109				0.00286					0.00462
response to oxidative stress (GO:0006979)			0.0291			0.00987	0.00123		0.0406
response to temperature stimulus (GO:0009266)				0.0031		8.31e-17	5.41e-11
phenylpropanoid metabolic process (GO:0009698)								2.16e-06	2.03e-09				0.00264
response to high light intensity (GO:0009644)						7.3e-09	0.00175					0.0384
protein folding (GO:0006457)	5.66e-07					2.68e-08	2.62e-06
response to light stimulus (GO:0009416)						0.0116						2.59e-07	0.00539
response to radiation (GO:0009314)						0.0173						3.7e-07	0.00812
response to oxygen-containing compound (GO:1901700)				1.54e-06								7.41e-06	0.0391
response to light intensity (GO:0009642)						3.98e-06	0.0274					8.35e-06
phenylpropanoid biosynthetic process (GO:0009699)								5.53e-06	0.000141				0.0239
biosynthetic process (GO:0009058)				7.12e-06				0.00871					0.00141
drug catabolic process (GO:0042737)			0.0108					0.019	1.11e-05
organic substance biosynthetic process (GO:1901576)				8.93e-05				0.0089					0.00265
organic substance metabolic process (GO:0071704)				0.01				0.0011					0.0204
response to drug (GO:0042493)				0.0213		0.00286						0.0314
cellular process (GO:0009987)				0.00306								0.0311	0.0402
response to osmotic stress (GO:0006970)						0.0413	0.0151						0.041
drug metabolic process (GO:0017144)				0.0493				0.0215	0.0405
response to heat (GO:0009408)						1.94e-27	1.68e-15
response to reactive oxygen species (GO:0000302)						2.51e-07	0.0431
heat acclimation (GO:0010286)						4.17e-06	0.00179
response to acid chemical (GO:0001101)				4.69e-06								0.000691
carboxylic acid biosynthetic process (GO:0046394)				0.0347				5.35e-06
organic acid biosynthetic process (GO:0016053)				0.0352				6.42e-06
response to hydrogen peroxide (GO:0042542)						7.24e-06	0.00967
glycosinolate biosynthetic process (GO:0019758)				1.13e-05									0.00239
glucosinolate biosynthetic process (GO:0019761)				1.22e-05									0.00259
S-glycoside biosynthetic process (GO:0016144)				1.32e-05									0.00283
response to water deprivation (GO:0009414)				2.14e-05			0.0135
organic acid metabolic process (GO:0006082)				0.00314				2.64e-05
response to water (GO:0009415)				2.75e-05			0.0153
oxoacid metabolic process (GO:0043436)				0.00319				2.77e-05
sulfur compound biosynthetic process (GO:0044272)				3.38e-05									0.00653
hydrogen peroxide metabolic process (GO:0042743)			0.000112						7.65e-05
hydrogen peroxide catabolic process (GO:0042744)			9.28e-05						0.000101
cofactor catabolic process (GO:0051187)			9.96e-05						0.000248
flavonoid metabolic process (GO:0009812)								0.000152					0.0198
response to toxic substance (GO:0009636)						0.000189	0.0129
glycosinolate metabolic process (GO:0019757)				0.000336									0.0246
glucosinolate metabolic process (GO:0019760)				0.00035									0.0253
S-glycoside metabolic process (GO:0016143)				0.000365									0.026
glycosyl compound biosynthetic process (GO:1901659)				0.00038									0.0251
reactive oxygen species metabolic process (GO:0072593)			0.000907						0.000712
flavonoid biosynthetic process (GO:0009813)								0.000724					0.0127
glycosyl compound metabolic process (GO:1901657)				0.000732									0.0184
RNA processing (GO:0006396)	0.0161
small molecule metabolic process (GO:0044281)				0.0032				0.000998
catabolic process (GO:0009056)								0.00898	0.00151
cell wall organization or biogenesis (GO:0071554)			0.00253						0.0396
cellular biosynthetic process (GO:0044249)				0.00405									0.00485
biological regulation (GO:0065007)				0.00424								0.00868
cellular response to chemical stimulus (GO:0070887)				0.00496				0.0467
biological_process (GO:0008150)				0.0054								0.0375
nucleic acid metabolic process (GO:0090304)														0.0253
rhythmic process (GO:0048511)												0.0128	0.0291
cellular metabolic process (GO:0044237)												0.0198	0.0182
alpha-amino acid biosynthetic process (GO:1901607)				0.0191									0.0398
response to salt stress (GO:0009651)							0.02						0.0367
cellular amino acid biosynthetic process (GO:0008652)				0.0343									0.0253
cellular catabolic process (GO:0044248)								0.0342	0.0278
cellular nitrogen compound metabolic process (GO:0034641)														0.0409
regulation of hormone levels (GO:0010817)								0.0487					0.0411
photosynthesis (GO:0015979)												3.57e-09
DNA metabolic process (GO:0006259)														1.75e-07
photosynthesis, light harvesting (GO:0009765)												3.06e-07
photosynthesis, light reaction (GO:0019684)												9.04e-06
suberin biosynthetic process (GO:0010345)								2.09e-05
cellular response to DNA damage stimulus (GO:0006974)														2.35e-05
regulation of cell cycle (GO:0051726)														2.83e-05
DNA repair (GO:0006281)														2.85e-05
cell cycle (GO:0007049)														4.54e-05
microtubule-based movement (GO:0007018)									6.57e-05
response to wounding (GO:0009611)				7.54e-05
small molecule biosynthetic process (GO:0044283)								8.21e-05
generation of precursor metabolites and energy (GO:0006091)												9.02e-05
lignin metabolic process (GO:0009808)									0.000114
protein-chromophore linkage (GO:0018298)												0.00017
photosynthesis, light harvesting in photosystem I (GO:0009768)												0.000187
phenylpropanoid catabolic process (GO:0046271)									0.000207
lignin catabolic process (GO:0046274)									0.000228
DNA replication (GO:0006260)														0.000264
regulation of DNA replication (GO:0006275)														0.000266
movement of cell or subcellular component (GO:0006928)									0.000276
response to cold (GO:0009409)				0.000344
chromosome organization (GO:0051276)														0.000363
response to UV (GO:0009411)													0.000409
trichoblast differentiation (GO:0010054)			0.000985
response to low light intensity stimulus (GO:0009645)												0.00105
root epidermal cell differentiation (GO:0010053)			0.00109
monocarboxylic acid biosynthetic process (GO:0072330)								0.00127
cellular response to extracellular stimulus (GO:0031668)								0.00164
response to unfolded protein (GO:0006986)						0.00181
cellular response to external stimulus (GO:0071496)								0.00185
cellular response to hormone stimulus (GO:0032870)				0.00224
cellular response to endogenous stimulus (GO:0071495)				0.00246
carbohydrate derivative catabolic process (GO:1901136)									0.00261
polysaccharide catabolic process (GO:0000272)								0.00285
cell wall organization (GO:0071555)			0.0031
response to alcohol (GO:0097305)				0.00313
organic cyclic compound biosynthetic process (GO:1901362)													0.00313
response to abscisic acid (GO:0009737)				0.00325
response to cytokinin (GO:0009735)												0.00327
external encapsulating structure organization (GO:0045229)			0.00333
response to karrikin (GO:0080167)								0.00358
cellular response to light stimulus (GO:0071482)												0.00384
plant epidermal cell differentiation (GO:0090627)			0.0041
response to desiccation (GO:0009269)				0.00424
cellular response to stimulus (GO:0051716)				0.00428
response to extracellular stimulus (GO:0009991)								0.00431
cellular response to radiation (GO:0071478)												0.0044
response to chitin (GO:0010200)				0.0045
response to lipid (GO:0033993)				0.00499
inorganic anion transport (GO:0015698)								0.00501
cell differentiation (GO:0030154)			0.00516
cell communication (GO:0007154)				0.0054
carboxylic acid metabolic process (GO:0019752)								0.0055
response to blue light (GO:0009637)												0.00579
cellular response to organic substance (GO:0071310)				0.006
negative regulation of cell cycle (GO:0045786)														0.00611
response to topologically incorrect protein (GO:0035966)						0.00628
lipid metabolic process (GO:0006629)								0.0073
polysaccharide metabolic process (GO:0005976)								0.00772
trichoblast maturation (GO:0048764)			0.00856
cell maturation (GO:0048469)			0.00874
carbohydrate catabolic process (GO:0016052)								0.00881
signal transduction (GO:0007165)				0.00891
root hair cell differentiation (GO:0048765)			0.00913
chaperone-mediated protein folding (GO:0061077)						0.00977
lignan metabolic process (GO:0009806)									0.00977
response to jasmonic acid (GO:0009753)				0.0101
lignan biosynthetic process (GO:0009807)									0.0102
signaling (GO:0023052)				0.0103
DNA-dependent DNA replication (GO:0006261)														0.0105
triterpenoid metabolic process (GO:0006722)									0.0106
aromatic compound biosynthetic process (GO:0019438)													0.0108
DNA recombination (GO:0006310)														0.0116
tricyclic triterpenoid metabolic process (GO:0010683)									0.0122
cellular response to unfolded protein (GO:0034620)						0.0126
anion transmembrane transport (GO:0098656)													0.0133
cellular response to oxygen-containing compound (GO:1901701)				0.0136
hormone-mediated signaling pathway (GO:0009755)				0.0137
cellular response to abiotic stimulus (GO:0071214)												0.0137
cellular response to environmental stimulus (GO:0104004)												0.0142
cellular developmental process (GO:0048869)			0.0142
cell cycle process (GO:0022402)														0.0145
cellular response to acid chemical (GO:0071229)				0.0145
nucleobase-containing compound metabolic process (GO:0006139)														0.0148
'de novo' protein folding (GO:0006458)						0.0151
regulation of DNA metabolic process (GO:0051052)														0.0151
response to endoplasmic reticulum stress (GO:0034976)	0.0157
microtubule-based process (GO:0007017)									0.0172
circadian rhythm (GO:0007623)													0.0174
response to red or far red light (GO:0009639)												0.0174
root morphogenesis (GO:0010015)			0.0179
root hair elongation (GO:0048767)			0.018
organic cyclic compound metabolic process (GO:1901360)													0.0188
response to ethylene (GO:0009723)			0.0193
tissue development (GO:0009888)			0.0194
cellular amino acid metabolic process (GO:0006520)													0.0207
root hair cell development (GO:0080147)			0.0212
cellular response to ethylene stimulus (GO:0071369)			0.0212
cofactor metabolic process (GO:0051186)			0.0217
chromosome segregation (GO:0007059)														0.0221
heterocycle metabolic process (GO:0046483)														0.0233
S-adenosylmethionine metabolic process (GO:0046500)													0.0238
regulation of DNA-dependent DNA replication (GO:0090329)														0.0248
regulation of flavonoid biosynthetic process (GO:0009962)													0.0249
cellular response to topologically incorrect protein (GO:0035967)						0.0255
anthocyanin-containing compound biosynthetic process (GO:0009718)				0.0262
cold acclimation (GO:0009631)				0.028
response to organonitrogen compound (GO:0010243)				0.0284
positive regulation of flavonoid biosynthetic process (GO:0009963)													0.0292
hormone metabolic process (GO:0042445)								0.0296
serine family amino acid biosynthetic process (GO:0009070)				0.0297
regulation of cellular process (GO:0050794)												0.0318
pectin metabolic process (GO:0045488)								0.0339
galacturonan metabolic process (GO:0010393)								0.0343
plant-type cell wall organization or biogenesis (GO:0071669)			0.0368
plant epidermis development (GO:0090558)			0.0373
cellular macromolecule metabolic process (GO:0044260)														0.0374
macromolecule metabolic process (GO:0043170)														0.0388
cellular component organization or biogenesis (GO:0071840)														0.039
xylem development (GO:0010089)														0.0391
anion transport (GO:0006820)													0.0396
regulation of cell cycle process (GO:0010564)														0.04
abscisic acid-activated signaling pathway (GO:0009738)				0.0401
cellular aromatic compound metabolic process (GO:0006725)													0.0403
cellular response to inorganic substance (GO:0071241)									0.0404
transmembrane transport (GO:0055085)													0.0405
protein ubiquitination (GO:0016567)											0.0405
cellular response to metal ion (GO:0071248)									0.0414
protein modification by small protein conjugation (GO:0032446)											0.0423
alpha-amino acid metabolic process (GO:1901605)													0.0454
cell wall modification (GO:0042545)									0.0461
cellular response to nutrient levels (GO:0031669)								0.0463
cellular component organization (GO:0016043)														0.0466
regulation of biological quality (GO:0065008)								0.0468
modification-dependent macromolecule catabolic process (GO:0043632)											0.0468
growth (GO:0040007)														0.0469
detoxification (GO:0098754)								0.047
inositol phosphate-mediated signaling (GO:0048016)								0.047
nitrate metabolic process (GO:0042126)								0.0472
modification-dependent protein catabolic process (GO:0019941)											0.0472
intracellular sterol transport (GO:0032366)									0.048
oligopeptide transport (GO:0006857)								0.0481
lipid transport (GO:0006869)									0.0483
nitrate assimilation (GO:0042128)								0.0484
root hair initiation (GO:0048766)			0.0484
regulation of biological process (GO:0050789)				0.0485
anthocyanin-containing compound metabolic process (GO:0046283)				0.0489
sterol transport (GO:0015918)									0.0491
Total Number of Enriched Categories	3	1	36	69		25	18	47	33		4	37	52	26
