# Supplementary material for: Novel transcriptional responses to heat revealed by turning up the heat at night
Source: Plant Mol Biol. 2019 May 6;101(1):1–19. doi: 10.1007/s11103-019-00873-3 (PMC6695350; doi:10.1007/s11103-019-00873-3)
Supplement: Supplementary file 6 — Supplementary material 6 (XLSX 267 kb) [file 11103_2019_873_MOESM6_ESM.xlsx]

## Sheet: ESM_6 Info
Novel transcriptional responses to heat revealed by turning up the heat at night
Plant Molecular Biology
Grinevich, Dmitry O.1, Desai, Jigar S.1, Stroup, Kevin P.1, Duan, Jiaqi1, Slabaugh, Erin1, Doherty, Colleen J.1
Affiliation:
1Department of Molecular and Structural Biochemistry, North Carolina State University.
cjdohert@ncsu.edu
ESM_6 Promoter Analysis of Refined Categorization. Cis-regulatory elements identified as enriched in each of the potential regulatory clusters (Figure 3) using HOMER2 (Heinz et al. 2010).

## Sheet: Category 1
Consensus Sequence and Position Weight Matrix (ACGT)	Motif Name	Log Odds of Detection Threshold	Log p-value of Enrichment		Number of target sequences with motif, % of total targets	number of background sequences with motif, % of total background	Enrichment score	Average posiion of motif in target sequences (0 = start of sequences)	Standard deviation of position in target sequences	Average position of motif in background sequences (0 = start of sequences)	Standard deviation of position in background sequences	Log ratio of + strand occurences to - strand occurrences	Average number of occurrences per sequence in sequences with 1 or more binding site
>TGGCTGATAT	1-TGGCTGATAT	9.76955	-23.9437	0	T:16.0(12.31%)	B:487.3(1.34%)	P:1e-10	Tpos:311.9	Tstd:148.3	Bpos:270.9	Bstd:157.7	StrandBias:0.7	Multiplicity:1.00
0.001	0.001	0.001	0.997
0.083	0.001	0.915	0.001
0.074	0.001	0.924	0.001
0.001	0.946	0.001	0.052
0.001	0.001	0.001	0.997
0.001	0.297	0.641	0.061
0.997	0.001	0.001	0.001
0.001	0.001	0.078	0.92
0.824	0.001	0.091	0.084
0.081	0.001	0.001	0.917
>CACGTGTCAA	2-CACGTGTCAA	9.23208	-20.5633	0	T:21.0(16.15%)	B:1149.8(3.17%)	P:1e-8	Tpos:293.6	Tstd:120.3	Bpos:321.8	Bstd:151.6	StrandBias:1.3	Multiplicity:1.14
0.001	0.997	0.001	0.001
0.997	0.001	0.001	0.001
0.001	0.921	0.001	0.077
0.001	0.12	0.81	0.069
0.001	0.001	0.001	0.997
0.001	0.001	0.917	0.081
0.001	0.001	0.173	0.825
0.052	0.898	0.001	0.049
0.873	0.06	0.066	0.001
0.873	0.001	0.106	0.02
>CTACAATGGT	3-CTACAATGGT	9.80727	-20.1949	0	T:14.0(10.77%)	B:457.6(1.26%)	P:1e-8	Tpos:275.0	Tstd:155.1	Bpos:277.2	Bstd:175.9	StrandBias:0.6	Multiplicity:1.07
0.001	0.997	0.001	0.001
0.17	0.001	0.001	0.828
0.897	0.101	0.001	0.001
0.076	0.664	0.15	0.11
0.997	0.001	0.001	0.001
0.86	0.001	0.001	0.138
0.001	0.001	0.001	0.997
0.001	0.001	0.997	0.001
0.001	0.001	0.894	0.104
0.001	0.001	0.001	0.997
>CTCAACGGTT	4-CTCAACGGTT	10.3962	-18.1629	0	T:11.0(8.46%)	B:291.7(0.80%)	P:1e-7	Tpos:275.2	Tstd:167.1	Bpos:280.6	Bstd:163.9	StrandBias:1.0	Multiplicity:1.09
0.23	0.768	0.001	0.001
0.101	0.001	0.001	0.897
0.001	0.879	0.119	0.001
0.997	0.001	0.001	0.001
0.997	0.001	0.001	0.001
0.001	0.997	0.001	0.001
0.001	0.001	0.915	0.083
0.091	0.127	0.704	0.078
0.001	0.081	0.001	0.917
0.001	0.001	0.001	0.997
>TTCTATACAT	5-TTCTATACAT	9.71515	-17.9494	0	T:25.0(19.23%)	B:1887.2(5.20%)	P:1e-7	Tpos:288.3	Tstd:160.8	Bpos:268.4	Bstd:162.2	StrandBias:0.4	Multiplicity:1.04
0.001	0.051	0.001	0.947
0.001	0.001	0.001	0.997
0.001	0.88	0.04	0.079
0.058	0.072	0.001	0.869
0.827	0.055	0.08	0.038
0.001	0.001	0.001	0.997
0.997	0.001	0.001	0.001
0.043	0.78	0.001	0.176
0.787	0.001	0.211	0.001
0.044	0.001	0.001	0.954
>ACACAAACVC	6-ACACAAACVC	9.47313	-16.3687	0	T:19.0(14.62%)	B:1205.4(3.32%)	P:1e-7	Tpos:333.0	Tstd:153.0	Bpos:305.4	Bstd:181.9	StrandBias:-0.7	Multiplicity:1.26
0.636	0.262	0.001	0.101
0.001	0.997	0.001	0.001
0.832	0.001	0.166	0.001
0.001	0.935	0.063	0.001
0.897	0.001	0.101	0.001
0.754	0.001	0.001	0.244
0.801	0.001	0.001	0.197
0.001	0.861	0.001	0.137
0.365	0.305	0.328	0.001
0.001	0.93	0.003	0.066
>TGGTTCTCGA	7-TGGTTCTCGA	9.9203	-15.3952	0	T:11.0(8.46%)	B:386.8(1.07%)	P:1e-6	Tpos:351.7	Tstd:140.1	Bpos:292.2	Bstd:177.9	StrandBias:0.7	Multiplicity:1.18
0.001	0.001	0.001	0.997
0.001	0.001	0.935	0.063
0.087	0.092	0.765	0.056
0.077	0.114	0.001	0.808
0.001	0.001	0.001	0.997
0.001	0.997	0.001	0.001
0.097	0.001	0.001	0.901
0.001	0.946	0.001	0.052
0.001	0.001	0.997	0.001
0.725	0.162	0.112	0.001
>AGTTTAGGTC	8-AGTTTAGGTC	8.35028	-12.5974	0	T:16.0(12.31%)	B:1126.3(3.11%)	P:1e-5	Tpos:275.5	Tstd:150.1	Bpos:268.2	Bstd:156.8	StrandBias:-0.4	Multiplicity:1.00
0.7	0.1	0.1	0.1
0.1	0.1	0.7	0.1
0.1	0.1	0.1	0.7
0.1	0.1	0.1	0.7
0.1	0.1	0.1	0.7
0.7	0.1	0.1	0.1
0.1	0.1	0.7	0.1
0.1	0.1	0.7	0.1
0.1	0.1	0.1	0.7
0.1	0.7	0.1	0.1
>ATTATCGACCAC	1-ATTATCGACCAC	10.7769	-21.7312	0	T:10.0(7.69%)	B:151.2(0.42%)	P:1e-9	Tpos:188.3	Tstd:148.5	Bpos:255.1	Bstd:146.6	StrandBias:-1.2	Multiplicity:1.00
0.996	0.001	0.001	0.002
0.097	0.001	0.31	0.592
0.001	0.001	0.001	0.997
0.794	0.001	0.117	0.088
0.178	0.001	0.001	0.82
0.009	0.721	0.094	0.176
0.102	0.094	0.699	0.105
0.997	0.001	0.001	0.001
0.19	0.808	0.001	0.001
0.001	0.685	0.001	0.313
0.996	0.001	0.001	0.002
0.195	0.699	0.105	0.001
>GGTTCATATTAA	2-GGTTCATATTAA	13.8281	-21.4634	0	T:7.0(5.38%)	B:42.0(0.12%)	P:1e-9	Tpos:280.3	Tstd:55.6	Bpos:297.1	Bstd:145.1	StrandBias:-0.4	Multiplicity:1.00
0.134	0.001	0.864	0.001
0.001	0.001	0.864	0.134
0.001	0.171	0.001	0.827
0.001	0.001	0.001	0.997
0.001	0.997	0.001	0.001
0.997	0.001	0.001	0.001
0.001	0.001	0.181	0.817
0.997	0.001	0.001	0.001
0.21	0.001	0.001	0.788
0.001	0.001	0.001	0.997
0.997	0.001	0.001	0.001
0.997	0.001	0.001	0.001
>TGTATTTTAATT	3-TGTATTTTAATT	12.9805	-20.5448	0	T:12.0(9.23%)	B:294.6(0.81%)	P:1e-8	Tpos:268.0	Tstd:132.6	Bpos:249.1	Bstd:140.5	StrandBias:-0.5	Multiplicity:1.00
0.001	0.001	0.001	0.997
0.048	0.001	0.834	0.117
0.001	0.001	0.001	0.997
0.997	0.001	0.001	0.001
0.104	0.149	0.001	0.746
0.001	0.001	0.001	0.997
0.001	0.001	0.001	0.997
0.001	0.001	0.001	0.997
0.894	0.104	0.001	0.001
0.931	0.001	0.001	0.067
0.001	0.184	0.001	0.814
0.001	0.001	0.13	0.868
>ATGAATGGCRTT	4-ATGAATGGCRTT	8.73143	-19.9548	0	T:23.0(17.69%)	B:1439.4(3.97%)	P:1e-8	Tpos:299.5	Tstd:155.3	Bpos:269.9	Bstd:164.5	StrandBias:0.5	Multiplicity:1.00
0.832	0.001	0.052	0.115
0.241	0.137	0.157	0.465
0.273	0.142	0.455	0.13
0.997	0.001	0.001	0.001
0.706	0.001	0.147	0.146
0.084	0.001	0.001	0.914
0.085	0.052	0.804	0.059
0.034	0.095	0.75	0.121
0.097	0.753	0.003	0.147
0.432	0.001	0.413	0.154
0.111	0.001	0.001	0.887
0.059	0.052	0.001	0.888
>TACCATTCTACA	5-TACCATTCTACA	11.3144	-19.9164	0	T:10.0(7.69%)	B:184.8(0.51%)	P:1e-8	Tpos:262.8	Tstd:98.5	Bpos:254.1	Bstd:157.5	StrandBias:2.3	Multiplicity:1.10
0.001	0.001	0.125	0.873
0.997	0.001	0.001	0.001
0.001	0.892	0.001	0.106
0.074	0.693	0.126	0.107
0.997	0.001	0.001	0.001
0.125	0.001	0.001	0.873
0.001	0.001	0.001	0.997
0.317	0.575	0.107	0.001
0.199	0.001	0.001	0.799
0.766	0.001	0.001	0.232
0.081	0.638	0.28	0.001
0.997	0.001	0.001	0.001
>CTGACATGACAT	6-CTGACATGACAT	11.5238	-17.8735	0	T:9.0(6.92%)	B:169.2(0.47%)	P:1e-7	Tpos:206.7	Tstd:170.7	Bpos:280.4	Bstd:164.1	StrandBias:1.2	Multiplicity:1.00
0.16	0.642	0.197	0.001
0.001	0.001	0.001	0.997
0.01	0.001	0.988	0.001
0.997	0.001	0.001	0.001
0.281	0.571	0.147	0.001
0.987	0.011	0.001	0.001
0.316	0.001	0.001	0.682
0.196	0.001	0.802	0.001
0.997	0.001	0.001	0.001
0.293	0.553	0.001	0.153
0.997	0.001	0.001	0.001
0.001	0.18	0.001	0.818
>CCACGTTTCAAA	7-CCACGTTTCAAA	10.5086	-16.0846	0	T:13.0(10.00%)	B:540.9(1.49%)	P:1e-6	Tpos:283.1	Tstd:151.0	Bpos:282.8	Bstd:150.3	StrandBias:0.7	Multiplicity:1.00
0.07	0.711	0.001	0.218
0.098	0.732	0.169	0.001
0.853	0.145	0.001	0.001
0.107	0.886	0.001	0.006
0.099	0.118	0.492	0.291
0.168	0.001	0.001	0.83
0.001	0.001	0.191	0.807
0.001	0.001	0.001	0.997
0.001	0.991	0.007	0.001
0.736	0.001	0.118	0.145
0.997	0.001	0.001	0.001
0.997	0.001	0.001	0.001
>CATATTGCTGTC	8-CATATTGCTGTC	14.0154	-15.7049	0	T:4.0(3.08%)	B:10.9(0.03%)	P:1e-6	Tpos:324.0	Tstd:61.2	Bpos:353.5	Bstd:128.6	StrandBias:0.6	Multiplicity:1.25
0.222	0.776	0.001	0.001
0.997	0.001	0.001	0.001
0.001	0.001	0.001	0.997
0.82	0.001	0.001	0.178
0.001	0.001	0.001	0.997
0.001	0.222	0.001	0.776
0.001	0.001	0.997	0.001
0.151	0.847	0.001	0.001
0.001	0.001	0.001	0.997
0.001	0.001	0.997	0.001
0.001	0.001	0.001	0.997
0.001	0.997	0.001	0.001
>AACTCGAAAGCG	9-AACTCGAAAGCG	10.8729	-12.8284	0	T:7.0(5.38%)	B:162.7(0.45%)	P:1e-5	Tpos:252.2	Tstd:151.2	Bpos:275.9	Bstd:163.4	StrandBias:0.0	Multiplicity:1.14
0.992	0.006	0.001	0.001
0.771	0.007	0.001	0.221
0.001	0.997	0.001	0.001
0.015	0.001	0.006	0.978
0.046	0.952	0.001	0.001
0.001	0.004	0.761	0.234
0.755	0.004	0.001	0.24
0.726	0.267	0.006	0.001
0.997	0.001	0.001	0.001
0.268	0.007	0.72	0.005
0.001	0.987	0.001	0.011
0.31	0.215	0.469	0.005
>WGGCTCAT	1-WGGCTCAT	7.83648	-21.5621	0	T:24.0(18.46%)	B:1445.1(3.98%)	P:1e-9	Tpos:287.8	Tstd:129.5	Bpos:279.9	Bstd:163.8	StrandBias:-0.1	Multiplicity:1.04
0.468	0.001	0.033	0.498
0.001	0.001	0.937	0.061
0.257	0.012	0.73	0.001
0.001	0.594	0.404	0.001
0.033	0.001	0.009	0.957
0.001	0.589	0.409	0.001
0.778	0.001	0.22	0.001
0.196	0.017	0.147	0.64
>AGCGTACC	2-AGCGTACC	6.20604	-17.0821	0	T:25.0(19.23%)	B:1975.0(5.44%)	P:1e-7	Tpos:269.7	Tstd:172.8	Bpos:295.5	Bstd:166.5	StrandBias:-0.2	Multiplicity:1.04
0.744	0.015	0.049	0.192
0.001	0.273	0.69	0.036
0.074	0.817	0.108	0.001
0.011	0.238	0.75	0.001
0.04	0.13	0.134	0.696
0.485	0.152	0.216	0.148
0.001	0.908	0.09	0.001
0.001	0.915	0.001	0.083
>TTTGTGGC	3-TTTGTGGC	6.2618	-14.6138	0	T:66.0(50.77%)	B:10794.7(29.76%)	P:1e-6	Tpos:312.0	Tstd:155.1	Bpos:280.8	Bstd:170.9	StrandBias:0.2	Multiplicity:1.40
0.001	0.259	0.146	0.594
0.001	0.164	0.222	0.613
0.367	0.069	0.001	0.563
0.001	0.183	0.815	0.001
0.296	0.001	0.001	0.702
0.001	0.001	0.771	0.227
0.001	0.025	0.973	0.001
0.175	0.422	0.151	0.251
>CACGTGTA	4-CACGTGTA	9.01293	-14.1304	0	T:25.0(19.23%)	B:2313.1(6.38%)	P:1e-6	Tpos:286.8	Tstd:118.2	Bpos:319.5	Bstd:152.6	StrandBias:0.0	Multiplicity:1.16
0.001	0.997	0.001	0.001
0.808	0.001	0.001	0.19
0.001	0.997	0.001	0.001
0.001	0.001	0.997	0.001
0.001	0.042	0.001	0.956
0.001	0.001	0.997	0.001
0.001	0.001	0.001	0.997
0.7	0.298	0.001	0.001
>GRACTAGG	5-GRACTAGG	9.11807	-9.43864	0	T:14.0(10.77%)	B:1156.8(3.19%)	P:1e-4	Tpos:256.2	Tstd:132.5	Bpos:291.3	Bstd:166.2	StrandBias:0.7	Multiplicity:1.14
0.001	0.001	0.997	0.001
0.56	0.001	0.438	0.001
0.997	0.001	0.001	0.001
0.001	0.618	0.001	0.38
0.001	0.001	0.001	0.997
0.808	0.001	0.19	0.001
0.001	0.179	0.819	0.001
0.001	0.001	0.997	0.001

## Sheet: Category 2
Consensus Sequence and Position Weight Matrix (ACGT)	Motif Name	Log Odds of Detection Threshold	Log p-value of Enrichment		Number of target sequences with motif, % of total targets	number of background sequences with motif, % of total background	Enrichment score	Average posiion of motif in target sequences (0 = start of sequences)	Standard deviation of position in target sequences	Average position of motif in background sequences (0 = start of sequences)	Standard deviation of position in background sequences	Log ratio of + strand occurences to - strand occurrences	Average number of occurrences per sequence in sequences with 1 or more binding site
>AATGCAATCT	1-AATGCAATCT	9.80468	-21.8391	0	T:19.0(10.44%)	B:602.8(1.64%)	P:1e-9	Tpos:346.0	Tstd:151.3	Bpos:272.1	Bstd:156.3	StrandBias:0.5	Multiplicity:1.00
0.854	0.085	0.001	0.06
0.946	0.001	0.001	0.052
0.051	0.091	0.001	0.857
0.037	0.107	0.855	0.001
0.23	0.739	0.001	0.03
0.997	0.001	0.001	0.001
0.997	0.001	0.001	0.001
0.001	0.001	0.001	0.997
0.001	0.951	0.047	0.001
0.038	0.001	0.113	0.848
>ACACGTGGCA	2-ACACGTGGCA	7.15915	-21.6442	0	T:51.0(28.02%)	B:4087.0(11.15%)	P:1e-9	Tpos:301.0	Tstd:125.1	Bpos:307.7	Bstd:152.5	StrandBias:-0.2	Multiplicity:1.25
0.712	0.116	0.001	0.171
0.157	0.78	0.001	0.062
0.997	0.001	0.001	0.001
0.104	0.837	0.044	0.015
0.153	0.063	0.783	0.001
0.001	0.001	0.001	0.997
0.035	0.001	0.814	0.15
0.033	0.149	0.707	0.111
0.074	0.683	0.144	0.099
0.683	0.087	0.113	0.117
>TAATCAACAG	3-TAATCAACAG	7.16018	-20.8488	0	T:61.0(33.52%)	B:5597.2(15.27%)	P:1e-9	Tpos:255.2	Tstd:147.9	Bpos:269.5	Bstd:162.1	StrandBias:1.3	Multiplicity:1.17
0.084	0.031	0.033	0.852
0.869	0.016	0.064	0.051
0.869	0.036	0.021	0.074
0.054	0.067	0.058	0.821
0.078	0.811	0.063	0.048
0.73	0.124	0.093	0.053
0.71	0.04	0.099	0.151
0.092	0.742	0.069	0.097
0.826	0.098	0.056	0.02
0.069	0.1	0.778	0.053
>TTTATGYRGC	4-TTTATGYRGC	8.17371	-20.4829	0	T:33.0(18.13%)	B:1988.0(5.42%)	P:1e-8	Tpos:219.0	Tstd:157.5	Bpos:276.4	Bstd:167.1	StrandBias:-1.1	Multiplicity:1.12
0.001	0.001	0.394	0.604
0.001	0.001	0.001	0.997
0.001	0.001	0.241	0.757
0.648	0.35	0.001	0.001
0.199	0.001	0.001	0.799
0.194	0.001	0.645	0.16
0.001	0.515	0.001	0.483
0.43	0.001	0.568	0.001
0.001	0.001	0.765	0.233
0.171	0.741	0.001	0.087
>TACTCCWAYW	5-TACTCCWAYW	9.91832	-20.1848	0	T:17.0(9.34%)	B:519.9(1.42%)	P:1e-8	Tpos:261.6	Tstd:128.1	Bpos:257.2	Bstd:155.7	StrandBias:0.7	Multiplicity:1.06
0.124	0.011	0.001	0.864
0.997	0.001	0.001	0.001
0.001	0.75	0.248	0.001
0.001	0.001	0.001	0.997
0.001	0.987	0.011	0.001
0.001	0.997	0.001	0.001
0.532	0.001	0.001	0.466
0.997	0.001	0.001	0.001
0.001	0.457	0.168	0.375
0.395	0.126	0.001	0.477
>TGACAGGGGT	6-TGACAGGGGT	10.6989	-19.0172	0	T:9.0(4.95%)	B:104.4(0.28%)	P:1e-8	Tpos:265.8	Tstd:128.4	Bpos:301.0	Bstd:163.8	StrandBias:-1.0	Multiplicity:1.00
0.164	0.001	0.001	0.834
0.001	0.001	0.997	0.001
0.844	0.154	0.001	0.001
0.1	0.789	0.001	0.11
0.997	0.001	0.001	0.001
0.099	0.001	0.899	0.001
0.097	0.001	0.901	0.001
0.115	0.001	0.883	0.001
0.001	0.001	0.997	0.001
0.001	0.001	0.001	0.997
>GCWSCCCATA	7-GCWSCCCATA	7.86011	-17.5848	0	T:9.0(4.95%)	B:124.6(0.34%)	P:1e-7	Tpos:370.4	Tstd:90.7	Bpos:249.1	Bstd:134.3	StrandBias:-0.3	Multiplicity:1.00
0.001	0.001	0.997	0.001
0.001	0.672	0.326	0.001
0.505	0.001	0.088	0.406
0.001	0.479	0.519	0.001
0.001	0.997	0.001	0.001
0.001	0.997	0.001	0.001
0.001	0.997	0.001	0.001
0.997	0.001	0.001	0.001
0.001	0.001	0.001	0.997
0.916	0.082	0.001	0.001
>CTTAAAGGTC	8-CTTAAAGGTC	10.3901	-17.4547	0	T:9.0(4.95%)	B:126.3(0.34%)	P:1e-7	Tpos:370.6	Tstd:116.5	Bpos:275.5	Bstd:172.4	StrandBias:0.3	Multiplicity:1.00
0.001	0.763	0.235	0.001
0.23	0.001	0.001	0.768
0.001	0.001	0.001	0.997
0.789	0.209	0.001	0.001
0.904	0.001	0.001	0.094
0.997	0.001	0.001	0.001
0.001	0.001	0.997	0.001
0.068	0.001	0.93	0.001
0.001	0.001	0.001	0.997
0.001	0.777	0.221	0.001
>GTTTCCTGGC	9-GTTTCCTGGC	11.9237	-16.7708	0	T:6.0(3.30%)	B:35.4(0.10%)	P:1e-7	Tpos:373.6	Tstd:68.6	Bpos:285.4	Bstd:135.0	StrandBias:-10.0	Multiplicity:1.00
0.001	0.001	0.997	0.001
0.001	0.001	0.001	0.997
0.001	0.001	0.001	0.997
0.001	0.001	0.001	0.997
0.001	0.997	0.001	0.001
0.001	0.997	0.001	0.001
0.001	0.001	0.001	0.997
0.001	0.001	0.997	0.001
0.193	0.001	0.805	0.001
0.001	0.815	0.001	0.183
>TTGCTCGTTA	10-TTGCTCGTTA	11.0666	-15.3764	0	T:7.0(3.85%)	B:77.8(0.21%)	P:1e-6	Tpos:223.9	Tstd:143.2	Bpos:270.3	Bstd:166.8	StrandBias:0.4	Multiplicity:1.00
0.069	0.344	0.001	0.586
0.001	0.001	0.001	0.997
0.001	0.318	0.68	0.001
0.001	0.75	0.001	0.248
0.001	0.001	0.001	0.997
0.001	0.997	0.001	0.001
0.001	0.001	0.73	0.268
0.001	0.001	0.001	0.997
0.001	0.001	0.001	0.997
0.646	0.284	0.001	0.069
>GAAAGAGGGG	11-GAAAGAGGGG	9.81121	-14.626	0	T:16.0(8.79%)	B:682.7(1.86%)	P:1e-6	Tpos:314.2	Tstd:140.8	Bpos:359.3	Bstd:166.5	StrandBias:-2.1	Multiplicity:1.00
0.001	0.001	0.859	0.139
0.997	0.001	0.001	0.001
0.913	0.001	0.085	0.001
0.997	0.001	0.001	0.001
0.001	0.001	0.997	0.001
0.883	0.001	0.001	0.115
0.001	0.001	0.92	0.078
0.077	0.001	0.852	0.07
0.039	0.114	0.846	0.001
0.054	0.116	0.829	0.001
>ATTCGATCAT	12-ATTCGATCAT	7.24071	-9.7953	0	T:34.0(18.68%)	B:3365.1(9.18%)	P:1e-4	Tpos:241.0	Tstd:142.2	Bpos:271.1	Bstd:163.6	StrandBias:0.2	Multiplicity:1.21
0.812	0.066	0.024	0.098
0.084	0.019	0.104	0.793
0.022	0.055	0.144	0.779
0.019	0.96	0.02	0.001
0.059	0.066	0.831	0.044
0.654	0.118	0.142	0.086
0.049	0.065	0.074	0.812
0.085	0.838	0.038	0.039
0.659	0.122	0.123	0.096
0.09	0.024	0.001	0.885
>AACTACTCACAA	1-AACTACTCACAA	13.4182	-29.8452	0	T:10.0(5.49%)	B:43.5(0.12%)	P:1e-12	Tpos:328.1	Tstd:115.9	Bpos:267.6	Bstd:184.3	StrandBias:0.6	Multiplicity:1.00
0.868	0.13	0.001	0.001
0.845	0.153	0.001	0.001
0.116	0.882	0.001	0.001
0.001	0.001	0.001	0.997
0.997	0.001	0.001	0.001
0.103	0.895	0.001	0.001
0.001	0.001	0.001	0.997
0.001	0.997	0.001	0.001
0.997	0.001	0.001	0.001
0.108	0.614	0.277	0.001
0.997	0.001	0.001	0.001
0.997	0.001	0.001	0.001
>CTTCCTAGTTTT	2-CTTCCTAGTTTT	12.916	-22.8851	0	T:8.0(4.40%)	B:41.0(0.11%)	P:1e-9	Tpos:307.5	Tstd:146.7	Bpos:382.7	Bstd:137.1	StrandBias:0.7	Multiplicity:1.00
0.001	0.798	0.2	0.001
0.001	0.001	0.001	0.997
0.001	0.001	0.001	0.997
0.001	0.997	0.001	0.001
0.001	0.854	0.001	0.144
0.001	0.001	0.001	0.997
0.798	0.001	0.001	0.2
0.001	0.001	0.997	0.001
0.001	0.001	0.001	0.997
0.001	0.001	0.271	0.727
0.001	0.001	0.001	0.997
0.001	0.001	0.001	0.997
>AGACACATGKCA	3-AGACACATGKCA	9.80801	-20.2679	0	T:20.0(10.99%)	B:743.1(2.03%)	P:1e-8	Tpos:315.8	Tstd:119.5	Bpos:301.8	Bstd:155.2	StrandBias:0.4	Multiplicity:1.15
0.504	0.203	0.216	0.077
0.167	0.094	0.738	0.001
0.997	0.001	0.001	0.001
0.182	0.567	0.176	0.075
0.997	0.001	0.001	0.001
0.003	0.995	0.001	0.001
0.663	0.001	0.335	0.001
0.001	0.083	0.082	0.834
0.255	0.001	0.67	0.074
0.08	0.002	0.48	0.439
0.001	0.921	0.077	0.001
0.841	0.082	0.076	0.001
>ATGACCTTCGTT	4-ATGACCTTCGTT	13.0253	-20.2099	0	T:6.0(3.30%)	B:18.7(0.05%)	P:1e-8	Tpos:122.2	Tstd:113.4	Bpos:167.4	Bstd:107.4	StrandBias:-1.0	Multiplicity:1.00
0.997	0.001	0.001	0.001
0.001	0.228	0.001	0.77
0.001	0.001	0.997	0.001
0.997	0.001	0.001	0.001
0.001	0.997	0.001	0.001
0.263	0.457	0.278	0.001
0.001	0.001	0.001	0.997
0.001	0.001	0.001	0.997
0.228	0.77	0.001	0.001
0.001	0.001	0.77	0.228
0.001	0.001	0.263	0.735
0.001	0.001	0.001	0.997
>TTGGCGGCCCAT	5-TTGGCGGCCCAT	13.3245	-19.9614	0	T:5.0(2.75%)	B:7.1(0.02%)	P:1e-8	Tpos:288.0	Tstd:62.6	Bpos:301.0	Bstd:111.2	StrandBias:10.0	Multiplicity:1.00
0.001	0.001	0.001	0.997
0.001	0.001	0.001	0.997
0.001	0.001	0.997	0.001
0.001	0.001	0.997	0.001
0.001	0.735	0.001	0.263
0.001	0.001	0.735	0.263
0.001	0.001	0.997	0.001
0.001	0.997	0.001	0.001
0.263	0.735	0.001	0.001
0.001	0.735	0.263	0.001
0.997	0.001	0.001	0.001
0.001	0.001	0.001	0.997
>GAAAATGCCAGG	6-GAAAATGCCAGG	11.8426	-19.8167	0	T:8.0(4.40%)	B:63.1(0.17%)	P:1e-8	Tpos:272.6	Tstd:111.7	Bpos:330.8	Bstd:143.9	StrandBias:0.7	Multiplicity:1.00
0.001	0.001	0.997	0.001
0.997	0.001	0.001	0.001
0.843	0.001	0.001	0.155
0.997	0.001	0.001	0.001
0.81	0.001	0.001	0.188
0.001	0.001	0.001	0.997
0.222	0.001	0.615	0.162
0.41	0.588	0.001	0.001
0.001	0.777	0.001	0.221
0.777	0.001	0.001	0.221
0.001	0.167	0.831	0.001
0.161	0.001	0.837	0.001
>TTAAGCCACGTG	7-TTAAGCCACGTG	10.8494	-19.6146	0	T:12.0(6.59%)	B:227.2(0.62%)	P:1e-8	Tpos:237.8	Tstd:171.4	Bpos:327.7	Bstd:151.2	StrandBias:1.2	Multiplicity:1.00
0.226	0.186	0.001	0.587
0.159	0.158	0.085	0.598
0.861	0.093	0.001	0.045
0.899	0.048	0.004	0.049
0.089	0.107	0.803	0.001
0.156	0.587	0.172	0.085
0.107	0.799	0.093	0.001
0.997	0.001	0.001	0.001
0.001	0.892	0.106	0.001
0.001	0.001	0.995	0.003
0.001	0.001	0.001	0.997
0.001	0.001	0.997	0.001
>TAAATATCCACC	8-TAAATATCCACC	13.8771	-19.4996	0	T:7.0(3.85%)	B:40.5(0.11%)	P:1e-8	Tpos:271.1	Tstd:155.6	Bpos:306.9	Bstd:179.9	StrandBias:1.3	Multiplicity:1.00
0.001	0.001	0.001	0.997
0.997	0.001	0.001	0.001
0.997	0.001	0.001	0.001
0.806	0.001	0.001	0.192
0.001	0.001	0.001	0.997
0.997	0.001	0.001	0.001
0.001	0.001	0.001	0.997
0.142	0.856	0.001	0.001
0.133	0.865	0.001	0.001
0.997	0.001	0.001	0.001
0.001	0.829	0.001	0.169
0.001	0.851	0.001	0.147
>CGTTCGTTAATT	9-CGTTCGTTAATT	10.9104	-18.5959	0	T:13.0(7.14%)	B:307.0(0.84%)	P:1e-8	Tpos:227.4	Tstd:106.1	Bpos:259.0	Bstd:173.4	StrandBias:0.0	Multiplicity:1.17
0.001	0.734	0.001	0.264
0.007	0.001	0.922	0.07
0.096	0.001	0.001	0.902
0.005	0.175	0.008	0.812
0.126	0.78	0.001	0.093
0.355	0.001	0.643	0.001
0.001	0.007	0.001	0.991
0.001	0.154	0.001	0.844
0.997	0.001	0.001	0.001
0.997	0.001	0.001	0.001
0.159	0.001	0.159	0.681
0.399	0.001	0.001	0.599
>ACGTGGAAATAA	10-ACGTGGAAATAA	14.7537	-18.2699	0	T:5.0(2.75%)	B:11.0(0.03%)	P:1e-7	Tpos:312.0	Tstd:111.7	Bpos:316.6	Bstd:168.9	StrandBias:2.0	Multiplicity:1.00
0.997	0.001	0.001	0.001
0.001	0.997	0.001	0.001
0.001	0.001	0.997	0.001
0.001	0.001	0.001	0.997
0.001	0.001	0.997	0.001
0.001	0.001	0.997	0.001
0.997	0.001	0.001	0.001
0.997	0.001	0.001	0.001
0.997	0.001	0.001	0.001
0.001	0.215	0.001	0.783
0.997	0.001	0.001	0.001
0.73	0.001	0.268	0.001
>AAATTATTTTGT	11-AAATTATTTTGT	10.5017	-16.2433	0	T:20.0(10.99%)	B:953.1(2.60%)	P:1e-7	Tpos:234.3	Tstd:136.8	Bpos:241.9	Bstd:150.6	StrandBias:0.2	Multiplicity:1.15
0.953	0.001	0.001	0.045
0.997	0.001	0.001	0.001
0.896	0.064	0.001	0.039
0.001	0.001	0.072	0.926
0.037	0.001	0.001	0.961
0.937	0.001	0.061	0.001
0.054	0.087	0.16	0.699
0.001	0.001	0.08	0.918
0.001	0.001	0.001	0.997
0.001	0.001	0.077	0.921
0.033	0.001	0.965	0.001
0.001	0.075	0.061	0.863
>CACGTGTA	1-CACGTGTA	5.63828	-25.4913	0	T:91.0(50.00%)	B:9632.3(26.27%)	P:1e-11	Tpos:300.0	Tstd:141.2	Bpos:292.1	Bstd:161.1	StrandBias:-0.0	Multiplicity:1.38
0.049	0.949	0.001	0.001
0.929	0.028	0.001	0.042
0.111	0.836	0.016	0.037
0.001	0.001	0.95	0.048
0.001	0.014	0.028	0.957
0.001	0.001	0.938	0.06
0.03	0.075	0.035	0.86
0.607	0.211	0.058	0.124
>ATGACGTC	2-ATGACGTC	6.69039	-16.8722	0	T:46.0(25.27%)	B:4003.5(10.92%)	P:1e-7	Tpos:268.5	Tstd:147.0	Bpos:289.7	Bstd:169.2	StrandBias:-0.3	Multiplicity:1.13
0.868	0.025	0.043	0.064
0.107	0.001	0.001	0.891
0.023	0.011	0.902	0.064
0.984	0.001	0.014	0.001
0.084	0.82	0.014	0.082
0.001	0.014	0.915	0.07
0.039	0.001	0.031	0.929
0.007	0.769	0.001	0.223
>GAGCGCCA	3-GAGCGCCA	7.0631	-16.5469	0	T:24.0(13.19%)	B:1328.1(3.62%)	P:1e-7	Tpos:228.1	Tstd:161.3	Bpos:305.5	Bstd:168.9	StrandBias:-0.7	Multiplicity:1.04
0.044	0.073	0.814	0.069
0.877	0.001	0.121	0.001
0.051	0.001	0.835	0.113
0.185	0.717	0.053	0.045
0.069	0.001	0.929	0.001
0.001	0.95	0.001	0.048
0.06	0.938	0.001	0.001
0.997	0.001	0.001	0.001
>AATAAGTA	4-AATAAGTA	7.78317	-14.6022	0	T:81.0(44.51%)	B:9977.5(27.21%)	P:1e-6	Tpos:285.8	Tstd:150.0	Bpos:264.2	Bstd:160.0	StrandBias:0.0	Multiplicity:1.38
0.793	0.205	0.001	0.001
0.768	0.23	0.001	0.001
0.001	0.001	0.001	0.997
0.761	0.001	0.237	0.001
0.997	0.001	0.001	0.001
0.101	0.001	0.897	0.001
0.001	0.001	0.136	0.862
0.913	0.085	0.001	0.001
>AACGAGCA	5-AACGAGCA	9.675	-12.7758	0	T:10.0(5.49%)	B:291.9(0.80%)	P:1e-5	Tpos:270.2	Tstd:150.6	Bpos:273.0	Bstd:176.3	StrandBias:-0.8	Multiplicity:1.10
0.997	0.001	0.001	0.001
0.997	0.001	0.001	0.001
0.001	0.997	0.001	0.001
0.001	0.001	0.997	0.001
0.75	0.001	0.248	0.001
0.001	0.001	0.997	0.001
0.001	0.997	0.001	0.001
0.997	0.001	0.001	0.001

## Sheet: Category 3
Consensus Sequence and Position Weight Matrix (ACGT)	Motif Name	Log Odds of Detection Threshold	Log p-value of Enrichment		Number of target sequences with motif, % of total targets	number of background sequences with motif, % of total background	Enrichment score	Average posiion of motif in target sequences (0 = start of sequences)	Standard deviation of position in target sequences	Average position of motif in background sequences (0 = start of sequences)	Standard deviation of position in background sequences	Log ratio of + strand occurences to - strand occurrences	Average number of occurrences per sequence in sequences with 1 or more binding site
>MCACGTGGCD	1-MCACGTGGCD	8.19652	-45.5953	0	T:70.0(25.09%)	B:2578.0(7.09%)	P:1e-19	Tpos:354.3	Tstd:112.1	Bpos:330.0	Bstd:146.6	StrandBias:0.0	Multiplicity:1.16
0.517	0.481	0.001	0.001
0.02	0.632	0.106	0.242
0.814	0.035	0.109	0.042
0.047	0.837	0.001	0.115
0.038	0.001	0.915	0.046
0.001	0.001	0.001	0.997
0.142	0.049	0.808	0.001
0.067	0.153	0.578	0.202
0.172	0.783	0.028	0.017
0.374	0.081	0.277	0.268
>TAYGTGGCAA	2-TAYGTGGCAA	7.19574	-40.8133	0	T:100.0(35.84%)	B:5313.5(14.61%)	P:1e-17	Tpos:315.3	Tstd:137.9	Bpos:277.6	Bstd:164.8	StrandBias:0.0	Multiplicity:1.10
0.101	0.103	0.239	0.557
0.958	0.001	0.04	0.001
0.065	0.485	0.001	0.448
0.001	0.036	0.954	0.009
0.001	0.001	0.001	0.997
0.037	0.001	0.907	0.055
0.054	0.054	0.66	0.232
0.086	0.811	0.102	0.001
0.731	0.083	0.023	0.163
0.463	0.248	0.065	0.224
>TACGTGTACA	3-TACGTGTACA	9.16052	-25.4952	0	T:25.0(8.96%)	B:575.9(1.58%)	P:1e-11	Tpos:346.8	Tstd:137.1	Bpos:256.6	Bstd:162.6	StrandBias:0.2	Multiplicity:1.04
0.078	0.043	0.058	0.821
0.701	0.1	0.13	0.069
0.001	0.997	0.001	0.001
0.001	0.001	0.957	0.041
0.001	0.001	0.001	0.997
0.09	0.001	0.855	0.054
0.001	0.001	0.042	0.956
0.937	0.001	0.001	0.061
0.001	0.874	0.001	0.124
0.941	0.001	0.057	0.001
>AGATGAGGCT	4-AGATGAGGCT	9.17477	-22.7826	0	T:22.0(7.89%)	B:500.7(1.38%)	P:1e-9	Tpos:354.1	Tstd:155.1	Bpos:288.9	Bstd:178.3	StrandBias:-0.1	Multiplicity:1.05
0.734	0.001	0.264	0.001
0.001	0.001	0.997	0.001
0.997	0.001	0.001	0.001
0.107	0.001	0.111	0.781
0.245	0.001	0.753	0.001
0.498	0.31	0.001	0.191
0.001	0.001	0.752	0.246
0.001	0.001	0.997	0.001
0.003	0.995	0.001	0.001
0.096	0.076	0.151	0.677
>GAGGTTTAGC	5-GAGGTTTAGC	8.63371	-20.4649	0	T:16.0(5.73%)	B:279.9(0.77%)	P:1e-8	Tpos:246.2	Tstd:153.7	Bpos:299.3	Bstd:150.6	StrandBias:-0.4	Multiplicity:1.00
0.204	0.294	0.467	0.035
0.594	0.296	0.039	0.071
0.082	0.039	0.78	0.099
0.263	0.024	0.647	0.066
0.079	0.055	0.001	0.865
0.237	0.015	0.014	0.734
0.035	0.069	0.032	0.864
0.811	0.09	0.053	0.046
0.163	0.036	0.646	0.155
0.23	0.555	0.115	0.1
>TTCTTTCATG	6-TTCTTTCATG	9.80929	-20.331	0	T:29.0(10.39%)	B:991.2(2.73%)	P:1e-8	Tpos:242.2	Tstd:150.0	Bpos:265.3	Bstd:163.2	StrandBias:0.0	Multiplicity:1.00
0.03	0.043	0.001	0.926
0.039	0.052	0.001	0.908
0.109	0.825	0.065	0.001
0.02	0.001	0.001	0.978
0.05	0.091	0.001	0.858
0.136	0.028	0.001	0.835
0.001	0.941	0.057	0.001
0.903	0.05	0.046	0.001
0.025	0.001	0.001	0.973
0.11	0.001	0.848	0.041
>CAACTGGAAC	7-CAACTGGAAC	8.60323	-19.8333	0	T:19.0(6.81%)	B:432.8(1.19%)	P:1e-8	Tpos:248.9	Tstd:136.4	Bpos:250.8	Bstd:162.9	StrandBias:-1.2	Multiplicity:1.05
0.124	0.494	0.144	0.237
0.77	0.05	0.098	0.082
0.779	0.048	0.086	0.087
0.228	0.432	0.209	0.131
0.051	0.037	0.041	0.871
0.264	0.006	0.709	0.021
0.143	0.003	0.608	0.246
0.877	0.043	0.011	0.069
0.794	0.068	0.063	0.075
0.267	0.669	0.034	0.03
>GTGKGTGGGT	8-GTGKGTGGGT	8.87272	-19.8137	0	T:28.0(10.04%)	B:950.6(2.61%)	P:1e-8	Tpos:348.9	Tstd:129.1	Bpos:302.5	Bstd:172.2	StrandBias:-1.2	Multiplicity:1.00
0.269	0.001	0.729	0.001
0.062	0.124	0.001	0.813
0.139	0.001	0.785	0.075
0.186	0.001	0.35	0.463
0.001	0.001	0.787	0.211
0.001	0.001	0.001	0.997
0.001	0.001	0.94	0.058
0.001	0.143	0.855	0.001
0.198	0.001	0.655	0.146
0.144	0.001	0.001	0.854
>AATTACCACC	9-AATTACCACC	7.75786	-19.0607	0	T:23.0(8.24%)	B:674.1(1.85%)	P:1e-8	Tpos:240.5	Tstd:154.5	Bpos:265.9	Bstd:164.3	StrandBias:0.7	Multiplicity:1.04
0.483	0.201	0.201	0.115
0.726	0.166	0.048	0.06
0.046	0.074	0.091	0.789
0.233	0.11	0.178	0.478
0.626	0.222	0.028	0.124
0.215	0.569	0.031	0.185
0.143	0.574	0.038	0.245
0.904	0.04	0.023	0.033
0.082	0.796	0.058	0.064
0.166	0.579	0.225	0.03
>ATCCGCTCTG	10-ATCCGCTCTG	10.4264	-18.966	0	T:11.0(3.94%)	B:120.8(0.33%)	P:1e-8	Tpos:307.4	Tstd:134.5	Bpos:325.8	Bstd:168.5	StrandBias:0.8	Multiplicity:1.00
0.997	0.001	0.001	0.001
0.001	0.001	0.001	0.997
0.001	0.997	0.001	0.001
0.001	0.926	0.001	0.072
0.085	0.001	0.777	0.137
0.001	0.918	0.08	0.001
0.158	0.001	0.001	0.84
0.146	0.852	0.001	0.001
0.001	0.001	0.001	0.997
0.001	0.112	0.886	0.001
>GGGTCCCHTA	11-GGGTCCCHTA	9.83902	-18.3421	0	T:11.0(3.94%)	B:128.7(0.35%)	P:1e-7	Tpos:350.1	Tstd:118.5	Bpos:276.1	Bstd:165.6	StrandBias:0.3	Multiplicity:1.00
0.102	0.001	0.896	0.001
0.151	0.001	0.847	0.001
0.258	0.001	0.678	0.063
0.001	0.001	0.001	0.997
0.001	0.997	0.001	0.001
0.072	0.926	0.001	0.001
0.122	0.871	0.001	0.006
0.333	0.386	0.001	0.28
0.163	0.001	0.001	0.835
0.689	0.001	0.009	0.301
>GGTCCATCTT	12-GGTCCATCTT	8.94292	-18.202	0	T:21.0(7.53%)	B:590.3(1.62%)	P:1e-7	Tpos:326.0	Tstd:160.0	Bpos:291.1	Bstd:159.5	StrandBias:-0.3	Multiplicity:1.05
0.001	0.001	0.962	0.036
0.001	0.001	0.947	0.051
0.066	0.038	0.12	0.776
0.001	0.956	0.001	0.042
0.049	0.949	0.001	0.001
0.863	0.069	0.001	0.067
0.001	0.001	0.001	0.997
0.046	0.913	0.001	0.04
0.051	0.001	0.2	0.748
0.001	0.065	0.001	0.933
>CACTTGTGTG	13-CACTTGTGTG	9.53851	-18.0544	0	T:20.0(7.17%)	B:539.4(1.48%)	P:1e-7	Tpos:259.9	Tstd:141.5	Bpos:272.7	Bstd:170.5	StrandBias:0.1	Multiplicity:1.05
0.001	0.953	0.001	0.045
0.997	0.001	0.001	0.001
0.18	0.69	0.094	0.036
0.001	0.001	0.001	0.997
0.001	0.072	0.081	0.846
0.001	0.001	0.965	0.033
0.001	0.091	0.001	0.907
0.083	0.001	0.882	0.034
0.067	0.001	0.085	0.847
0.048	0.001	0.95	0.001
>AACTWAGATT	14-AACTWAGATT	6.39452	-17.0656	0	T:37.0(13.26%)	B:1754.0(4.82%)	P:1e-7	Tpos:244.8	Tstd:165.9	Bpos:245.1	Bstd:159.0	StrandBias:-0.5	Multiplicity:1.11
0.468	0.267	0.152	0.113
0.446	0.017	0.247	0.29
0.196	0.4	0.196	0.209
0.256	0.004	0.236	0.504
0.367	0.199	0.202	0.231
0.47	0.264	0.254	0.012
0.003	0.002	0.891	0.104
0.532	0.091	0.019	0.358
0.258	0.001	0.001	0.74
0.327	0.088	0.001	0.584
>ACGTCAAGTG	15-ACGTCAAGTG	9.87216	-15.4011	0	T:15.0(5.38%)	B:356.6(0.98%)	P:1e-6	Tpos:305.2	Tstd:111.2	Bpos:299.1	Bstd:154.7	StrandBias:0.4	Multiplicity:1.07
0.997	0.001	0.001	0.001
0.045	0.88	0.001	0.074
0.001	0.001	0.936	0.062
0.048	0.001	0.001	0.95
0.001	0.907	0.091	0.001
0.856	0.001	0.001	0.142
0.869	0.001	0.001	0.129
0.069	0.001	0.843	0.087
0.001	0.001	0.001	0.997
0.096	0.001	0.827	0.076
>GTGACGAAAG	16-GTGACGAAAG	9.5406	-15.3889	0	T:20.0(7.17%)	B:639.8(1.76%)	P:1e-6	Tpos:357.2	Tstd:155.7	Bpos:306.8	Bstd:176.4	StrandBias:-0.4	Multiplicity:1.05
0.001	0.075	0.87	0.054
0.001	0.001	0.001	0.997
0.001	0.065	0.869	0.065
0.902	0.001	0.096	0.001
0.033	0.889	0.045	0.033
0.119	0.001	0.822	0.058
0.997	0.001	0.001	0.001
0.997	0.001	0.001	0.001
0.887	0.111	0.001	0.001
0.051	0.063	0.816	0.07
>TCCCAAATAT	17-TCCCAAATAT	9.5501	-14.7996	0	T:18.0(6.45%)	B:542.8(1.49%)	P:1e-6	Tpos:267.2	Tstd:171.5	Bpos:267.7	Bstd:160.7	StrandBias:0.2	Multiplicity:1.06
0.001	0.001	0.001	0.997
0.001	0.997	0.001	0.001
0.001	0.997	0.001	0.001
0.146	0.852	0.001	0.001
0.997	0.001	0.001	0.001
0.844	0.001	0.154	0.001
0.997	0.001	0.001	0.001
0.001	0.001	0.053	0.945
0.888	0.11	0.001	0.001
0.001	0.001	0.001	0.997
>GAGCCAGGAA	18-GAGCCAGGAA	10.2962	-13.2632	0	T:3.0(1.08%)	B:1.9(0.01%)	P:1e-5	Tpos:501.7	Tstd:31.8	Bpos:130.7	Bstd:10.7	StrandBias:-1.0	Multiplicity:1.00
0.1	0.1	0.7	0.1
0.7	0.1	0.1	0.1
0.1	0.1	0.7	0.1
0.1	0.7	0.1	0.1
0.1	0.7	0.1	0.1
0.7	0.1	0.1	0.1
0.1	0.1	0.7	0.1
0.1	0.1	0.7	0.1
0.7	0.1	0.1	0.1
0.7	0.1	0.1	0.1
>GCGTGKWAWA	19-GCGTGKWAWA	9.26113	-12.4404	0	T:12.0(4.30%)	B:289.6(0.80%)	P:1e-5	Tpos:194.3	Tstd:108.5	Bpos:270.4	Bstd:163.5	StrandBias:0.0	Multiplicity:1.17
0.001	0.001	0.997	0.001
0.001	0.846	0.152	0.001
0.001	0.001	0.997	0.001
0.001	0.001	0.362	0.636
0.001	0.183	0.815	0.001
0.001	0.089	0.391	0.519
0.439	0.001	0.193	0.367
0.997	0.001	0.001	0.001
0.444	0.001	0.249	0.306
0.715	0.001	0.283	0.001
>TGACACGTGTCB	1-TGACACGTGTCB	6.32327	-34.3888	0	T:84.0(30.11%)	B:4379.7(12.04%)	P:1e-14	Tpos:346.7	Tstd:116.1	Bpos:305.9	Bstd:159.8	StrandBias:-0.3	Multiplicity:1.15
0.139	0.093	0.136	0.632
0.138	0.15	0.644	0.068
0.584	0.163	0.084	0.169
0.158	0.628	0.077	0.137
0.624	0.165	0.095	0.116
0.122	0.664	0.053	0.161
0.122	0.124	0.621	0.133
0.069	0.116	0.137	0.678
0.072	0.117	0.695	0.116
0.212	0.084	0.101	0.603
0.131	0.583	0.193	0.093
0.043	0.31	0.262	0.384
>TCCTACGTGGCA	2-TCCTACGTGGCA	7.86599	-26.3442	0	T:34.0(12.19%)	B:1050.9(2.89%)	P:1e-11	Tpos:335.0	Tstd:111.7	Bpos:306.4	Bstd:156.2	StrandBias:-0.1	Multiplicity:1.06
0.123	0.06	0.117	0.7
0.09	0.682	0.038	0.19
0.086	0.699	0.074	0.141
0.017	0.051	0.163	0.769
0.789	0.001	0.137	0.073
0.09	0.792	0.069	0.049
0.107	0.001	0.804	0.088
0.045	0.024	0.024	0.907
0.189	0.049	0.673	0.089
0.151	0.086	0.652	0.111
0.136	0.725	0.045	0.094
0.816	0.045	0.045	0.094
>CCTCTTATGCGC	3-CCTCTTATGCGC	8.11378	-25.3156	0	T:37.0(13.26%)	B:1284.9(3.53%)	P:1e-10	Tpos:273.4	Tstd:146.3	Bpos:297.5	Bstd:163.8	StrandBias:0.1	Multiplicity:1.00
0.114	0.743	0.042	0.101
0.145	0.59	0.023	0.242
0.018	0.046	0.039	0.897
0.06	0.812	0.001	0.127
0.046	0.042	0.023	0.889
0.077	0.052	0.001	0.87
0.759	0.055	0.046	0.14
0.023	0.082	0.035	0.86
0.08	0.095	0.699	0.126
0.169	0.528	0.124	0.179
0.101	0.129	0.54	0.23
0.12	0.817	0.024	0.039
>AGGCCACATAAT	4-AGGCCACATAAT	14.2661	-24.4089	0	T:7.0(2.51%)	B:11.0(0.03%)	P:1e-10	Tpos:391.4	Tstd:61.0	Bpos:300.7	Bstd:130.5	StrandBias:1.3	Multiplicity:1.00
0.997	0.001	0.001	0.001
0.321	0.001	0.677	0.001
0.001	0.001	0.997	0.001
0.001	0.997	0.001	0.001
0.001	0.997	0.001	0.001
0.997	0.001	0.001	0.001
0.001	0.997	0.001	0.001
0.997	0.001	0.001	0.001
0.001	0.001	0.001	0.997
0.755	0.243	0.001	0.001
0.997	0.001	0.001	0.001
0.188	0.001	0.001	0.81
>TTRGYATGTTCT	5-TTRGYATGTTCT	10.8402	-23.9544	0	T:24.0(8.60%)	B:568.1(1.56%)	P:1e-10	Tpos:270.7	Tstd:123.4	Bpos:264.3	Bstd:154.9	StrandBias:-1.3	Multiplicity:1.00
0.001	0.001	0.001	0.997
0.086	0.055	0.11	0.749
0.393	0.091	0.515	0.001
0.001	0.086	0.616	0.297
0.086	0.368	0.05	0.496
0.88	0.118	0.001	0.001
0.004	0.001	0.001	0.994
0.113	0.001	0.569	0.317
0.001	0.001	0.003	0.995
0.204	0.001	0.001	0.794
0.003	0.74	0.166	0.091
0.001	0.05	0.001	0.948
>TTGGTATCACAA	6-TTGGTATCACAA	13.6974	-23.4547	0	T:9.0(3.23%)	B:37.6(0.10%)	P:1e-10	Tpos:250.9	Tstd:164.3	Bpos:271.2	Bstd:138.9	StrandBias:-1.8	Multiplicity:1.00
0.001	0.001	0.001	0.997
0.001	0.001	0.001	0.997
0.001	0.001	0.997	0.001
0.001	0.001	0.997	0.001
0.161	0.001	0.001	0.837
0.671	0.001	0.226	0.102
0.193	0.001	0.001	0.805
0.12	0.878	0.001	0.001
0.997	0.001	0.001	0.001
0.001	0.997	0.001	0.001
0.997	0.001	0.001	0.001
0.997	0.001	0.001	0.001
>ATTCTCAGCCAC	7-ATTCTCAGCCAC	9.60843	-22.6383	0	T:22.0(7.89%)	B:504.9(1.39%)	P:1e-9	Tpos:371.7	Tstd:140.5	Bpos:294.7	Bstd:177.6	StrandBias:0.3	Multiplicity:1.00
0.898	0.001	0.001	0.1
0.121	0.053	0.001	0.825
0.061	0.112	0.001	0.826
0.079	0.745	0.062	0.114
0.002	0.001	0.001	0.996
0.045	0.702	0.121	0.132
0.997	0.001	0.001	0.001
0.213	0.212	0.401	0.174
0.053	0.849	0.001	0.097
0.001	0.888	0.05	0.061
0.931	0.001	0.001	0.067
0.001	0.953	0.001	0.045
>TTCTTTATTTTC	8-TTCTTTATTTTC	12.2969	-20.7487	0	T:22.0(7.89%)	B:560.6(1.54%)	P:1e-9	Tpos:276.1	Tstd:152.7	Bpos:281.6	Bstd:155.5	StrandBias:0.0	Multiplicity:1.00
0.001	0.001	0.001	0.997
0.001	0.082	0.001	0.916
0.065	0.878	0.056	0.001
0.064	0.001	0.001	0.934
0.063	0.071	0.001	0.865
0.001	0.236	0.065	0.698
0.962	0.036	0.001	0.001
0.052	0.001	0.001	0.946
0.001	0.001	0.001	0.997
0.073	0.001	0.001	0.925
0.076	0.001	0.001	0.922
0.001	0.997	0.001	0.001
>TAAAACGTCATG	9-TAAAACGTCATG	9.82643	-20.5595	0	T:22.0(7.89%)	B:566.5(1.56%)	P:1e-8	Tpos:283.6	Tstd:114.3	Bpos:271.3	Bstd:154.7	StrandBias:0.1	Multiplicity:1.05
0.001	0.001	0.096	0.902
0.883	0.001	0.115	0.001
0.938	0.001	0.001	0.06
0.873	0.055	0.001	0.071
0.806	0.132	0.001	0.061
0.001	0.926	0.001	0.072
0.001	0.119	0.878	0.002
0.102	0.122	0.05	0.726
0.105	0.733	0.001	0.161
0.997	0.001	0.001	0.001
0.097	0.109	0.132	0.662
0.087	0.081	0.684	0.148
>CAACACGCCACG	10-CAACACGCCACG	14.1625	-19.9669	0	T:6.0(2.15%)	B:11.4(0.03%)	P:1e-8	Tpos:308.3	Tstd:131.0	Bpos:270.5	Bstd:140.4	StrandBias:1.0	Multiplicity:1.00
0.001	0.997	0.001	0.001
0.997	0.001	0.001	0.001
0.997	0.001	0.001	0.001
0.001	0.997	0.001	0.001
0.997	0.001	0.001	0.001
0.001	0.811	0.001	0.187
0.218	0.001	0.78	0.001
0.001	0.997	0.001	0.001
0.001	0.997	0.001	0.001
0.997	0.001	0.001	0.001
0.001	0.997	0.001	0.001
0.187	0.218	0.594	0.001
>AATTAAGATTCC	11-AATTAAGATTCC	11.1345	-19.6491	0	T:13.0(4.66%)	B:177.6(0.49%)	P:1e-8	Tpos:237.8	Tstd:159.4	Bpos:264.7	Bstd:157.8	StrandBias:0.8	Multiplicity:1.08
0.997	0.001	0.001	0.001
0.712	0.286	0.001	0.001
0.001	0.312	0.001	0.686
0.23	0.001	0.099	0.67
0.753	0.001	0.001	0.245
0.997	0.001	0.001	0.001
0.26	0.001	0.738	0.001
0.9	0.001	0.001	0.098
0.001	0.001	0.001	0.997
0.001	0.115	0.181	0.703
0.001	0.916	0.001	0.082
0.001	0.96	0.001	0.038
>AGCATTCACTTG	12-AGCATTCACTTG	14.0812	-19.5323	0	T:4.0(1.43%)	B:0.8(0.00%)	P:1e-8	Tpos:434.8	Tstd:75.7	Bpos:122.0	Bstd:0.0	StrandBias:1.6	Multiplicity:1.00
0.997	0.001	0.001	0.001
0.321	0.001	0.677	0.001
0.001	0.997	0.001	0.001
0.772	0.001	0.001	0.226
0.398	0.001	0.001	0.6
0.001	0.321	0.001	0.677
0.001	0.997	0.001	0.001
0.997	0.001	0.001	0.001
0.001	0.997	0.001	0.001
0.374	0.001	0.001	0.624
0.001	0.001	0.001	0.997
0.001	0.001	0.997	0.001
>TCTATAAAGTTA	13-TCTATAAAGTTA	11.6558	-18.9682	0	T:13.0(4.66%)	B:188.7(0.52%)	P:1e-8	Tpos:265.3	Tstd:156.9	Bpos:247.9	Bstd:150.9	StrandBias:-1.5	Multiplicity:1.15
0.001	0.26	0.001	0.738
0.088	0.763	0.03	0.119
0.001	0.001	0.001	0.997
0.627	0.13	0.001	0.242
0.088	0.279	0.001	0.632
0.786	0.001	0.001	0.212
0.997	0.001	0.001	0.001
0.997	0.001	0.001	0.001
0.001	0.001	0.997	0.001
0.372	0.001	0.001	0.626
0.108	0.001	0.133	0.758
0.88	0.118	0.001	0.001
>ATTCAGTTACAT	14-ATTCAGTTACAT	10.7139	-18.9584	0	T:17.0(6.09%)	B:358.9(0.99%)	P:1e-8	Tpos:220.6	Tstd:157.3	Bpos:260.5	Bstd:151.5	StrandBias:0.2	Multiplicity:1.00
0.905	0.001	0.001	0.093
0.118	0.001	0.079	0.802
0.001	0.001	0.001	0.997
0.071	0.852	0.009	0.068
0.704	0.001	0.251	0.044
0.145	0.001	0.62	0.234
0.098	0.273	0.001	0.628
0.001	0.001	0.001	0.997
0.48	0.181	0.138	0.2
0.001	0.916	0.001	0.082
0.586	0.001	0.216	0.197
0.001	0.257	0.001	0.741
>CTCAATCTTATT	15-CTCAATCTTATT	13.3004	-18.7691	0	T:10.0(3.58%)	B:93.7(0.26%)	P:1e-8	Tpos:351.7	Tstd:152.6	Bpos:301.4	Bstd:173.8	StrandBias:-0.6	Multiplicity:1.00
0.001	0.904	0.001	0.094
0.001	0.001	0.001	0.997
0.001	0.9	0.098	0.001
0.896	0.102	0.001	0.001
0.914	0.001	0.001	0.084
0.001	0.001	0.001	0.997
0.09	0.908	0.001	0.001
0.001	0.001	0.001	0.997
0.001	0.084	0.001	0.914
0.9	0.001	0.098	0.001
0.001	0.001	0.001	0.997
0.001	0.103	0.108	0.788
>AAGCTAATATCG	16-AAGCTAATATCG	13.6523	-18.5144	0	T:6.0(2.15%)	B:15.0(0.04%)	P:1e-8	Tpos:223.3	Tstd:130.3	Bpos:335.0	Bstd:100.1	StrandBias:2.3	Multiplicity:1.00
0.828	0.001	0.17	0.001
0.997	0.001	0.001	0.001
0.001	0.001	0.828	0.17
0.001	0.997	0.001	0.001
0.001	0.001	0.001	0.997
0.997	0.001	0.001	0.001
0.799	0.001	0.199	0.001
0.001	0.001	0.001	0.997
0.997	0.001	0.001	0.001
0.001	0.17	0.001	0.828
0.001	0.997	0.001	0.001
0.001	0.001	0.884	0.114
>TTGTGCGATGAT	17-TTGTGCGATGAT	12.6267	-18.3642	0	T:8.0(2.87%)	B:48.5(0.13%)	P:1e-7	Tpos:252.2	Tstd:135.8	Bpos:261.0	Bstd:138.7	StrandBias:-0.7	Multiplicity:1.00
0.001	0.269	0.001	0.729
0.001	0.001	0.001	0.997
0.001	0.001	0.997	0.001
0.001	0.001	0.001	0.997
0.001	0.231	0.767	0.001
0.001	0.827	0.001	0.171
0.055	0.001	0.674	0.27
0.997	0.001	0.001	0.001
0.001	0.001	0.001	0.997
0.269	0.001	0.729	0.001
0.997	0.001	0.001	0.001
0.001	0.001	0.001	0.997
>TGTTTGAAACAC	18-TGTTTGAAACAC	9.9451	-17.1259	0	T:17.0(6.09%)	B:408.8(1.12%)	P:1e-7	Tpos:215.1	Tstd:136.0	Bpos:260.8	Bstd:157.5	StrandBias:-0.7	Multiplicity:1.00
0.001	0.001	0.057	0.941
0.048	0.001	0.913	0.038
0.226	0.039	0.002	0.733
0.09	0.084	0.001	0.825
0.001	0.001	0.066	0.932
0.058	0.232	0.674	0.036
0.899	0.099	0.001	0.001
0.8	0.115	0.001	0.084
0.92	0.045	0.001	0.034
0.035	0.808	0.118	0.039
0.836	0.057	0.106	0.001
0.03	0.729	0.166	0.075
>AAACTTTGCAAG	19-AAACTTTGCAAG	15.4786	-15.995	0	T:4.0(1.43%)	B:3.2(0.01%)	P:1e-6	Tpos:120.5	Tstd:57.7	Bpos:255.6	Bstd:161.2	StrandBias:1.6	Multiplicity:1.00
0.673	0.001	0.001	0.325
0.997	0.001	0.001	0.001
0.997	0.001	0.001	0.001
0.001	0.997	0.001	0.001
0.001	0.001	0.001	0.997
0.001	0.001	0.001	0.997
0.001	0.001	0.001	0.997
0.001	0.001	0.997	0.001
0.001	0.997	0.001	0.001
0.997	0.001	0.001	0.001
0.997	0.001	0.001	0.001
0.001	0.001	0.997	0.001
>ACTAGCTAGTTT	20-ACTAGCTAGTTT	11.7414	-13.6564	0	T:6.0(2.15%)	B:39.3(0.11%)	P:1e-5	Tpos:168.8	Tstd:83.8	Bpos:243.4	Bstd:151.5	StrandBias:1.0	Multiplicity:1.00
0.973	0.001	0.025	0.001
0.205	0.793	0.001	0.001
0.277	0.001	0.001	0.721
0.997	0.001	0.001	0.001
0.001	0.001	0.997	0.001
0.001	0.997	0.001	0.001
0.001	0.001	0.001	0.997
0.973	0.001	0.001	0.025
0.001	0.001	0.997	0.001
0.001	0.001	0.001	0.997
0.001	0.001	0.001	0.997
0.217	0.001	0.232	0.55
>CACGTGTC	1-CACGTGTC	6.09218	-40.4093	0	T:107.0(38.35%)	B:5993.2(16.48%)	P:1e-17	Tpos:337.0	Tstd:116.6	Bpos:316.5	Bstd:154.7	StrandBias:0.1	Multiplicity:1.39
0.001	0.952	0.001	0.046
0.953	0.001	0.038	0.008
0.019	0.974	0.006	0.001
0.001	0.042	0.916	0.041
0.001	0.014	0.001	0.984
0.001	0.001	0.997	0.001
0.001	0.017	0.227	0.755
0.111	0.775	0.037	0.077
>TGTGTGGC	2-TGTGTGGC	7.04269	-25.4509	0	T:78.0(27.96%)	B:4593.3(12.63%)	P:1e-11	Tpos:354.4	Tstd:131.7	Bpos:291.3	Bstd:174.2	StrandBias:-1.3	Multiplicity:1.05
0.061	0.001	0.015	0.923
0.185	0.175	0.605	0.035
0.001	0.051	0.021	0.927
0.022	0.001	0.976	0.001
0.001	0.001	0.054	0.944
0.028	0.001	0.97	0.001
0.001	0.001	0.969	0.029
0.001	0.681	0.145	0.173
>AGATGTGG	3-AGATGTGG	6.88592	-21.929	0	T:95.0(34.05%)	B:6643.3(18.27%)	P:1e-9	Tpos:303.5	Tstd:153.1	Bpos:280.6	Bstd:171.4	StrandBias:-0.9	Multiplicity:1.20
0.831	0.001	0.001	0.167
0.001	0.102	0.814	0.083
0.954	0.044	0.001	0.001
0.001	0.001	0.102	0.896
0.047	0.001	0.842	0.11
0.052	0.013	0.001	0.934
0.068	0.035	0.864	0.033
0.038	0.001	0.96	0.001
>CTGTCGTG	4-CTGTCGTG	6.20889	-21.8352	0	T:89.0(31.90%)	B:6041.7(16.62%)	P:1e-9	Tpos:298.2	Tstd:149.9	Bpos:294.8	Bstd:165.5	StrandBias:0.0	Multiplicity:1.25
0.111	0.793	0.092	0.004
0.074	0.001	0.154	0.771
0.219	0.001	0.779	0.001
0.34	0.001	0.035	0.624
0.02	0.978	0.001	0.001
0.184	0.256	0.559	0.001
0.001	0.001	0.001	0.997
0.001	0.21	0.614	0.175
>GCCTTATC	5-GCCTTATC	6.46637	-19.1431	0	T:64.0(22.94%)	B:3908.2(10.75%)	P:1e-8	Tpos:341.1	Tstd:155.6	Bpos:288.9	Bstd:166.4	StrandBias:0.0	Multiplicity:1.16
0.151	0.063	0.719	0.067
0.031	0.934	0.034	0.001
0.054	0.843	0.083	0.02
0.008	0.027	0.105	0.86
0.001	0.019	0.082	0.898
0.979	0.019	0.001	0.001
0.005	0.021	0.001	0.973
0.001	0.919	0.009	0.071

## Sheet: Category 4
Consensus Sequence and Position Weight Matrix (ACGT)	Motif Name	Log Odds of Detection Threshold	Log p-value of Enrichment		Number of target sequences with motif, % of total targets	number of background sequences with motif, % of total background	Enrichment score	Average posiion of motif in target sequences (0 = start of sequences)	Standard deviation of position in target sequences	Average position of motif in background sequences (0 = start of sequences)	Standard deviation of position in background sequences	Log ratio of + strand occurences to - strand occurrences	Average number of occurrences per sequence in sequences with 1 or more binding site
>CACCTACCCC	1-CACCTACCCC	9.26693	-22.9356	0	T:13.0(5.00%)	B:144.9(0.40%)	P:1e-9	Tpos:383.5	Tstd:93.0	Bpos:346.3	Bstd:143.2	StrandBias:0.7	Multiplicity:1.00
0.001	0.9	0.001	0.098
0.997	0.001	0.001	0.001
0.001	0.997	0.001	0.001
0.001	0.997	0.001	0.001
0.118	0.14	0.001	0.741
0.859	0.001	0.139	0.001
0.075	0.807	0.001	0.117
0.001	0.934	0.001	0.064
0.084	0.914	0.001	0.001
0.056	0.942	0.001	0.001
>CAACCCCACA	2-CAACCCCACA	8.57701	-21.9586	0	T:32.0(12.31%)	B:1205.3(3.29%)	P:1e-9	Tpos:391.8	Tstd:122.4	Bpos:303.6	Bstd:171.8	StrandBias:2.2	Multiplicity:1.03
0.194	0.604	0.105	0.097
0.997	0.001	0.001	0.001
0.818	0.114	0.067	0.001
0.059	0.898	0.001	0.042
0.061	0.582	0.356	0.001
0.008	0.99	0.001	0.001
0.134	0.565	0.001	0.3
0.997	0.001	0.001	0.001
0.109	0.701	0.189	0.001
0.996	0.002	0.001	0.001
>GGGACCTCAA	3-GGGACCTCAA	10.7218	-21.5376	0	T:11.0(4.23%)	B:100.2(0.27%)	P:1e-9	Tpos:373.2	Tstd:143.7	Bpos:258.6	Bstd:170.9	StrandBias:0.8	Multiplicity:1.00
0.001	0.001	0.903	0.095
0.001	0.001	0.997	0.001
0.001	0.001	0.997	0.001
0.843	0.155	0.001	0.001
0.001	0.895	0.001	0.103
0.109	0.889	0.001	0.001
0.001	0.001	0.001	0.997
0.001	0.763	0.116	0.12
0.9	0.001	0.001	0.098
0.997	0.001	0.001	0.001
>ACCACTACTC	4-ACCACTACTC	7.92918	-21.1875	0	T:21.0(8.08%)	B:536.3(1.47%)	P:1e-9	Tpos:247.3	Tstd:163.8	Bpos:301.9	Bstd:173.8	StrandBias:0.4	Multiplicity:1.00
0.818	0.06	0.061	0.061
0.197	0.457	0.198	0.148
0.186	0.641	0.124	0.049
0.854	0.063	0.032	0.051
0.056	0.716	0.045	0.183
0.256	0.13	0.03	0.584
0.707	0.213	0.023	0.057
0.12	0.581	0.055	0.244
0.142	0.189	0.032	0.637
0.235	0.626	0.089	0.05
>TTCTTTCATG	5-TTCTTTCATG	9.87952	-18.4887	0	T:32.0(12.31%)	B:1396.9(3.82%)	P:1e-8	Tpos:275.7	Tstd:150.2	Bpos:272.7	Bstd:170.9	StrandBias:-0.7	Multiplicity:1.06
0.001	0.067	0.001	0.931
0.061	0.001	0.001	0.937
0.001	0.9	0.098	0.001
0.001	0.001	0.001	0.997
0.001	0.053	0.001	0.945
0.101	0.001	0.062	0.836
0.148	0.755	0.096	0.001
0.997	0.001	0.001	0.001
0.104	0.077	0.001	0.818
0.001	0.063	0.872	0.064
>AAGAAACTGT	6-AAGAAACTGT	9.98132	-17.8868	0	T:28.0(10.77%)	B:1129.3(3.09%)	P:1e-7	Tpos:304.8	Tstd:171.1	Bpos:274.8	Bstd:166.9	StrandBias:0.0	Multiplicity:1.00
0.896	0.06	0.043	0.001
0.885	0.052	0.041	0.022
0.001	0.001	0.974	0.024
0.789	0.001	0.001	0.209
0.997	0.001	0.001	0.001
0.977	0.001	0.001	0.021
0.087	0.867	0.038	0.008
0.001	0.043	0.035	0.921
0.139	0.014	0.764	0.083
0.029	0.001	0.001	0.969
>GCAATTACGT	7-GCAATTACGT	8.0704	-17.2233	0	T:22.0(8.46%)	B:743.9(2.03%)	P:1e-7	Tpos:312.4	Tstd:156.6	Bpos:284.2	Bstd:160.5	StrandBias:0.1	Multiplicity:1.14
0.001	0.076	0.922	0.001
0.131	0.755	0.113	0.001
0.828	0.083	0.046	0.043
0.661	0.221	0.001	0.117
0.042	0.02	0.061	0.877
0.001	0.021	0.16	0.818
0.514	0.148	0.246	0.092
0.021	0.919	0.04	0.02
0.021	0.047	0.931	0.001
0.104	0.001	0.094	0.801
>TTGACATGGG	8-TTGACATGGG	9.56899	-17.005	0	T:18.0(6.92%)	B:503.7(1.38%)	P:1e-7	Tpos:266.4	Tstd:155.0	Bpos:273.4	Bstd:164.2	StrandBias:0.3	Multiplicity:1.00
0.001	0.001	0.001	0.997
0.04	0.001	0.127	0.832
0.113	0.138	0.656	0.093
0.997	0.001	0.001	0.001
0.001	0.92	0.001	0.078
0.882	0.001	0.001	0.116
0.001	0.124	0.001	0.874
0.001	0.14	0.635	0.224
0.001	0.001	0.997	0.001
0.001	0.02	0.661	0.318
>AGTGAGAGAC	9-AGTGAGAGAC	8.71899	-16.7347	0	T:30.0(11.54%)	B:1349.0(3.69%)	P:1e-7	Tpos:364.2	Tstd:147.1	Bpos:344.9	Bstd:176.2	StrandBias:-0.9	Multiplicity:1.07
0.925	0.073	0.001	0.001
0.027	0.001	0.933	0.039
0.131	0.065	0.054	0.75
0.031	0.054	0.86	0.055
0.929	0.001	0.001	0.069
0.001	0.001	0.997	0.001
0.954	0.001	0.001	0.044
0.001	0.087	0.911	0.001
0.855	0.072	0.072	0.001
0.001	0.913	0.029	0.057
>TTTTCCCGCT	10-TTTTCCCGCT	10.2058	-15.8445	0	T:11.0(4.23%)	B:180.1(0.49%)	P:1e-6	Tpos:345.3	Tstd:158.7	Bpos:322.9	Bstd:142.6	StrandBias:0.8	Multiplicity:1.00
0.108	0.105	0.001	0.786
0.001	0.001	0.001	0.997
0.001	0.111	0.001	0.887
0.001	0.001	0.154	0.844
0.001	0.997	0.001	0.001
0.001	0.997	0.001	0.001
0.056	0.863	0.001	0.08
0.043	0.001	0.926	0.03
0.001	0.932	0.066	0.001
0.001	0.061	0.099	0.839
>TAATATTCCT	11-TAATATTCCT	9.04725	-14.3449	0	T:37.0(14.23%)	B:2126.7(5.81%)	P:1e-6	Tpos:267.0	Tstd:149.5	Bpos:274.7	Bstd:161.0	StrandBias:0.2	Multiplicity:1.16
0.001	0.001	0.001	0.997
0.508	0.358	0.001	0.133
0.997	0.001	0.001	0.001
0.001	0.001	0.308	0.69
0.575	0.001	0.185	0.239
0.101	0.098	0.001	0.8
0.001	0.127	0.001	0.871
0.12	0.7	0.07	0.11
0.114	0.76	0.118	0.008
0.001	0.001	0.001	0.997
>GGTCTTGGTT	12-GGTCTTGGTT	9.60648	-14.3072	0	T:18.0(6.92%)	B:608.2(1.66%)	P:1e-6	Tpos:338.1	Tstd:155.9	Bpos:282.3	Bstd:167.3	StrandBias:-1.0	Multiplicity:1.00
0.081	0.209	0.648	0.062
0.079	0.11	0.81	0.001
0.001	0.162	0.001	0.836
0.001	0.782	0.001	0.216
0.001	0.207	0.001	0.791
0.001	0.001	0.052	0.946
0.001	0.001	0.997	0.001
0.001	0.214	0.72	0.065
0.001	0.001	0.097	0.901
0.001	0.123	0.001	0.875
>GACAHGAATG	13-GACAHGAATG	10.5188	-12.4851	0	T:16.0(6.15%)	B:557.8(1.52%)	P:1e-5	Tpos:323.1	Tstd:150.4	Bpos:272.4	Bstd:171.4	StrandBias:-1.4	Multiplicity:1.12
0.001	0.001	0.997	0.001
0.997	0.001	0.001	0.001
0.001	0.997	0.001	0.001
0.997	0.001	0.001	0.001
0.388	0.272	0.001	0.339
0.272	0.261	0.466	0.001
0.997	0.001	0.001	0.001
0.737	0.261	0.001	0.001
0.339	0.001	0.001	0.659
0.001	0.001	0.997	0.001
>AAACAAAATACT	1-AAACAAAATACT	12.8287	-28.6032	0	T:16.0(6.15%)	B:169.6(0.46%)	P:1e-12	Tpos:255.2	Tstd:117.8	Bpos:238.6	Bstd:164.6	StrandBias:0.0	Multiplicity:1.00
0.927	0.001	0.071	0.001
0.759	0.078	0.001	0.162
0.997	0.001	0.001	0.001
0.001	0.997	0.001	0.001
0.821	0.07	0.108	0.001
0.773	0.001	0.102	0.124
0.997	0.001	0.001	0.001
0.937	0.001	0.001	0.061
0.001	0.001	0.001	0.997
0.954	0.001	0.001	0.044
0.001	0.868	0.13	0.001
0.001	0.001	0.001	0.997
>CCACRTATTATG	2-CCACRTATTATG	11.0892	-19.1309	0	T:11.0(4.23%)	B:128.9(0.35%)	P:1e-8	Tpos:325.7	Tstd:152.0	Bpos:272.1	Bstd:149.2	StrandBias:-0.3	Multiplicity:1.00
0.162	0.673	0.164	0.001
0.001	0.997	0.001	0.001
0.726	0.001	0.163	0.11
0.152	0.839	0.001	0.008
0.348	0.001	0.488	0.163
0.001	0.163	0.163	0.673
0.711	0.001	0.117	0.171
0.15	0.001	0.023	0.826
0.001	0.001	0.001	0.997
0.849	0.001	0.001	0.149
0.001	0.001	0.001	0.997
0.001	0.001	0.725	0.273
>ACATACTTTTGG	3-ACATACTTTTGG	10.3002	-19.103	0	T:17.0(6.54%)	B:384.5(1.05%)	P:1e-8	Tpos:240.7	Tstd:154.3	Bpos:268.7	Bstd:157.3	StrandBias:0.9	Multiplicity:1.00
0.744	0.057	0.073	0.126
0.003	0.77	0.09	0.137
0.979	0.001	0.001	0.019
0.06	0.209	0.001	0.73
0.797	0.001	0.005	0.197
0.001	0.886	0.059	0.054
0.123	0.001	0.001	0.875
0.001	0.001	0.001	0.997
0.174	0.001	0.001	0.824
0.168	0.001	0.061	0.77
0.169	0.001	0.726	0.104
0.068	0.001	0.874	0.057
>GGACCCTAATAT	4-GGACCCTAATAT	13.568	-18.0785	0	T:6.0(2.31%)	B:19.0(0.05%)	P:1e-7	Tpos:184.2	Tstd:117.1	Bpos:312.5	Bstd:165.4	StrandBias:0.0	Multiplicity:1.00
0.001	0.001	0.997	0.001
0.17	0.001	0.828	0.001
0.997	0.001	0.001	0.001
0.001	0.801	0.197	0.001
0.001	0.801	0.197	0.001
0.106	0.892	0.001	0.001
0.154	0.001	0.001	0.844
0.997	0.001	0.001	0.001
0.997	0.001	0.001	0.001
0.001	0.001	0.001	0.997
0.997	0.001	0.001	0.001
0.001	0.001	0.001	0.997
>GAAGCCACGTBG	5-GAAGCCACGTBG	9.01568	-15.8219	0	T:24.0(9.23%)	B:949.1(2.59%)	P:1e-6	Tpos:261.7	Tstd:162.3	Bpos:291.2	Bstd:165.2	StrandBias:0.3	Multiplicity:1.12
0.209	0.001	0.789	0.001
0.997	0.001	0.001	0.001
0.79	0.001	0.001	0.208
0.219	0.001	0.722	0.058
0.063	0.573	0.001	0.363
0.089	0.695	0.061	0.155
0.933	0.001	0.001	0.065
0.317	0.601	0.081	0.001
0.001	0.001	0.936	0.062
0.08	0.001	0.001	0.918
0.131	0.235	0.254	0.381
0.001	0.001	0.836	0.162
>CTCACCAACCMC	6-CTCACCAACCMC	10.1319	-15.7767	0	T:15.0(5.77%)	B:374.2(1.02%)	P:1e-6	Tpos:378.3	Tstd:114.3	Bpos:307.8	Bstd:178.5	StrandBias:2.3	Multiplicity:1.20
0.314	0.614	0.001	0.071
0.001	0.109	0.001	0.889
0.064	0.721	0.001	0.214
0.997	0.001	0.001	0.001
0.001	0.991	0.001	0.007
0.13	0.798	0.001	0.071
0.916	0.082	0.001	0.001
0.934	0.001	0.001	0.064
0.06	0.684	0.071	0.185
0.071	0.645	0.083	0.201
0.51	0.374	0.069	0.047
0.103	0.895	0.001	0.001
>ACACACAATATC	7-ACACACAATATC	11.0256	-15.4814	0	T:11.0(4.23%)	B:188.0(0.51%)	P:1e-6	Tpos:286.4	Tstd:141.4	Bpos:309.8	Bstd:169.7	StrandBias:0.8	Multiplicity:1.00
0.565	0.093	0.153	0.189
0.092	0.906	0.001	0.001
0.651	0.131	0.001	0.217
0.001	0.997	0.001	0.001
0.906	0.001	0.001	0.092
0.001	0.803	0.103	0.093
0.997	0.001	0.001	0.001
0.868	0.001	0.13	0.001
0.001	0.001	0.001	0.997
0.682	0.101	0.131	0.086
0.001	0.001	0.001	0.997
0.001	0.668	0.33	0.001
>TGTTTGTTACGA	8-TGTTTGTTACGA	10.4842	-13.1205	0	T:13.0(5.00%)	B:347.7(0.95%)	P:1e-5	Tpos:257.6	Tstd:158.8	Bpos:256.9	Bstd:156.9	StrandBias:-0.8	Multiplicity:1.08
0.001	0.001	0.108	0.89
0.3	0.001	0.698	0.001
0.001	0.001	0.241	0.757
0.001	0.12	0.001	0.878
0.089	0.001	0.001	0.909
0.001	0.121	0.777	0.101
0.242	0.001	0.187	0.57
0.1	0.001	0.001	0.898
0.878	0.001	0.12	0.001
0.001	0.997	0.001	0.001
0.121	0.085	0.793	0.001
0.997	0.001	0.001	0.001
>CACGTGKC	1-CACGTGKC	7.01036	-22.4925	0	T:78.0(30.00%)	B:5313.3(14.52%)	P:1e-9	Tpos:300.0	Tstd:134.5	Bpos:311.4	Bstd:154.3	StrandBias:-0.1	Multiplicity:1.12
0.093	0.757	0.001	0.149
0.997	0.001	0.001	0.001
0.109	0.889	0.001	0.001
0.001	0.001	0.997	0.001
0.001	0.001	0.001	0.997
0.001	0.047	0.796	0.156
0.102	0.125	0.457	0.316
0.063	0.822	0.001	0.114
>CCCACACA	2-CCCACACA	5.99933	-18.4585	0	T:76.0(29.23%)	B:5585.4(15.26%)	P:1e-8	Tpos:298.9	Tstd:156.7	Bpos:304.2	Bstd:178.3	StrandBias:0.9	Multiplicity:1.12
0.096	0.864	0.039	0.001
0.094	0.78	0.03	0.096
0.001	0.823	0.06	0.116
0.971	0.001	0.001	0.027
0.001	0.955	0.029	0.015
0.817	0.107	0.075	0.001
0.001	0.959	0.001	0.039
0.827	0.059	0.001	0.113
>GTGTGGTA	3-GTGTGGTA	7.12148	-17.7446	0	T:70.0(26.92%)	B:5032.5(13.75%)	P:1e-7	Tpos:316.1	Tstd:139.3	Bpos:269.2	Bstd:169.3	StrandBias:-0.2	Multiplicity:1.08
0.001	0.028	0.895	0.076
0.054	0.001	0.001	0.944
0.11	0.001	0.673	0.216
0.147	0.001	0.001	0.851
0.001	0.001	0.857	0.141
0.001	0.001	0.997	0.001
0.102	0.001	0.001	0.896
0.92	0.053	0.026	0.001
>CACTCTTC	4-CACTCTTC	5.79967	-15.33	0	T:119.0(45.77%)	B:11196.6(30.60%)	P:1e-6	Tpos:307.4	Tstd:167.7	Bpos:298.3	Bstd:172.7	StrandBias:0.7	Multiplicity:1.24
0.102	0.835	0.062	0.001
0.997	0.001	0.001	0.001
0.001	0.911	0.001	0.087
0.001	0.093	0.001	0.905
0.001	0.731	0.001	0.267
0.001	0.001	0.111	0.887
0.001	0.123	0.071	0.805
0.001	0.92	0.001	0.078
>GGAGGGTC	5-GGAGGGTC	6.09654	-11.9756	0	T:51.0(19.62%)	B:3775.1(10.32%)	P:1e-5	Tpos:269.8	Tstd:149.5	Bpos:299.5	Bstd:168.0	StrandBias:-0.7	Multiplicity:1.16
0.197	0.194	0.608	0.001
0.001	0.082	0.855	0.062
0.54	0.127	0.001	0.332
0.012	0.036	0.794	0.158
0.001	0.001	0.997	0.001
0.053	0.004	0.828	0.115
0.001	0.109	0.191	0.699
0.006	0.894	0.099	0.001

## Sheet: Category 5
Consensus Sequence and Position Weight Matrix (ACGT)	Motif Name	Log Odds of Detection Threshold	Log p-value of Enrichment		Number of target sequences with motif, % of total targets	number of background sequences with motif, % of total background	Enrichment score	Average posiion of motif in target sequences (0 = start of sequences)	Standard deviation of position in target sequences	Average position of motif in background sequences (0 = start of sequences)	Standard deviation of position in background sequences	Log ratio of + strand occurences to - strand occurrences	Average number of occurrences per sequence in sequences with 1 or more binding site
>TTCTAGAAGC	1-TTCTAGAAGC	7.19456	-38.0331	0	T:49.0(37.40%)	B:3531.7(9.77%)	P:1e-16	Tpos:348.7	Tstd:143.2	Bpos:276.3	Bstd:167.3	StrandBias:0.1	Multiplicity:1.10
0.128	0.071	0.085	0.716
0.019	0.015	0.087	0.879
0.063	0.877	0.037	0.023
0.045	0.054	0.109	0.792
0.838	0.091	0.012	0.059
0.011	0.071	0.829	0.089
0.855	0.029	0.072	0.044
0.786	0.116	0.062	0.036
0.157	0.07	0.681	0.092
0.077	0.755	0.134	0.034
>AGAATAGTAC	2-AGAATAGTAC	10.0082	-21.0122	0	T:14.0(10.69%)	B:423.6(1.17%)	P:1e-9	Tpos:159.6	Tstd:116.2	Bpos:255.3	Bstd:160.0	StrandBias:-0.4	Multiplicity:1.08
0.997	0.001	0.001	0.001
0.139	0.001	0.805	0.055
0.997	0.001	0.001	0.001
0.924	0.001	0.001	0.074
0.001	0.001	0.001	0.997
0.909	0.001	0.001	0.089
0.049	0.001	0.949	0.001
0.001	0.151	0.12	0.728
0.817	0.001	0.001	0.181
0.056	0.942	0.001	0.001
>AACTTCTGGA	3-AACTTCTGGA	9.43971	-20.9463	0	T:21.0(16.03%)	B:1111.3(3.07%)	P:1e-9	Tpos:294.7	Tstd:139.0	Bpos:274.8	Bstd:158.6	StrandBias:0.5	Multiplicity:1.05
0.833	0.001	0.001	0.165
0.916	0.001	0.001	0.082
0.014	0.725	0.001	0.26
0.104	0.001	0.001	0.894
0.001	0.001	0.001	0.997
0.001	0.684	0.117	0.198
0.001	0.001	0.001	0.997
0.001	0.29	0.508	0.201
0.166	0.001	0.632	0.201
0.883	0.001	0.115	0.001
>TGATGCCCAA	4-TGATGCCCAA	10.2738	-19.7598	0	T:11.0(8.40%)	B:245.4(0.68%)	P:1e-8	Tpos:242.7	Tstd:169.2	Bpos:271.0	Bstd:144.4	StrandBias:-1.4	Multiplicity:1.00
0.001	0.001	0.001	0.997
0.001	0.001	0.997	0.001
0.857	0.001	0.141	0.001
0.044	0.208	0.056	0.692
0.001	0.001	0.997	0.001
0.064	0.841	0.094	0.001
0.001	0.927	0.001	0.071
0.001	0.907	0.001	0.091
0.876	0.001	0.001	0.122
0.997	0.001	0.001	0.001
>ATACACACAC	5-ATACACACAC	7.47379	-16.0243	0	T:34.0(25.95%)	B:3551.3(9.82%)	P:1e-6	Tpos:309.6	Tstd:143.6	Bpos:293.9	Bstd:162.9	StrandBias:0.9	Multiplicity:1.15
0.833	0.084	0.026	0.057
0.065	0.09	0.059	0.786
0.876	0.035	0.036	0.053
0.096	0.797	0.044	0.063
0.883	0.023	0.03	0.064
0.09	0.698	0.099	0.113
0.812	0.001	0.056	0.131
0.076	0.778	0.07	0.076
0.745	0.06	0.158	0.037
0.073	0.801	0.078	0.048
>GATCTTACTC	6-GATCTTACTC	10.0305	-15.8747	0	T:12.0(9.16%)	B:450.3(1.25%)	P:1e-6	Tpos:300.3	Tstd:182.1	Bpos:273.1	Bstd:161.4	StrandBias:0.8	Multiplicity:1.17
0.069	0.001	0.857	0.073
0.997	0.001	0.001	0.001
0.097	0.001	0.001	0.901
0.087	0.854	0.001	0.058
0.001	0.001	0.001	0.997
0.091	0.075	0.001	0.833
0.801	0.065	0.093	0.041
0.001	0.943	0.001	0.055
0.001	0.001	0.001	0.997
0.001	0.903	0.095	0.001
>RCTARAGTTT	7-RCTARAGTTT	9.64001	-15.2323	0	T:20.0(15.27%)	B:1419.6(3.93%)	P:1e-6	Tpos:268.2	Tstd:154.2	Bpos:262.0	Bstd:155.3	StrandBias:0.7	Multiplicity:1.05
0.411	0.001	0.362	0.227
0.001	0.997	0.001	0.001
0.001	0.418	0.001	0.58
0.997	0.001	0.001	0.001
0.516	0.001	0.482	0.001
0.997	0.001	0.001	0.001
0.001	0.001	0.836	0.162
0.001	0.001	0.001	0.997
0.001	0.001	0.001	0.997
0.001	0.001	0.244	0.754
>ACGAATATGT	8-ACGAATATGT	9.94054	-14.3887	0	T:13.0(9.92%)	B:622.1(1.72%)	P:1e-6	Tpos:325.1	Tstd:160.8	Bpos:260.9	Bstd:152.5	StrandBias:-2.5	Multiplicity:1.00
0.997	0.001	0.001	0.001
0.001	0.81	0.151	0.038
0.001	0.001	0.62	0.378
0.865	0.001	0.001	0.133
0.843	0.155	0.001	0.001
0.001	0.001	0.116	0.882
0.931	0.001	0.001	0.067
0.179	0.141	0.001	0.679
0.001	0.001	0.997	0.001
0.128	0.001	0.001	0.87
>GWTCVCGAAA	9-GWTCVCGAAA	8.85132	-12.6212	0	T:16.0(12.21%)	B:1111.9(3.08%)	P:1e-5	Tpos:311.6	Tstd:150.8	Bpos:276.1	Bstd:163.2	StrandBias:-1.0	Multiplicity:1.12
0.339	0.001	0.647	0.013
0.441	0.147	0.001	0.41
0.096	0.167	0.001	0.736
0.001	0.82	0.001	0.178
0.356	0.337	0.306	0.001
0.072	0.679	0.053	0.196
0.191	0.001	0.8	0.008
0.997	0.001	0.001	0.001
0.997	0.001	0.001	0.001
0.997	0.001	0.001	0.001
>CGACACGTGT	10-CGACACGTGT	8.77626	-11.7765	0	T:15.0(11.45%)	B:1052.3(2.91%)	P:1e-5	Tpos:314.5	Tstd:114.8	Bpos:326.2	Bstd:142.8	StrandBias:0.4	Multiplicity:1.07
0.001	0.77	0.112	0.117
0.052	0.001	0.946	0.001
0.789	0.081	0.129	0.001
0.098	0.9	0.001	0.001
0.997	0.001	0.001	0.001
0.088	0.91	0.001	0.001
0.096	0.001	0.812	0.091
0.001	0.001	0.001	0.997
0.001	0.001	0.908	0.09
0.001	0.001	0.001	0.997
>CTCCAAAGAT	11-CTCCAAAGAT	8.35028	-8.77842	0	T:16.0(12.21%)	B:1534.8(4.25%)	P:1e-3	Tpos:379.6	Tstd:127.2	Bpos:280.1	Bstd:169.3	StrandBias:0.5	Multiplicity:1.06
0.1	0.7	0.1	0.1
0.1	0.1	0.1	0.7
0.1	0.7	0.1	0.1
0.1	0.7	0.1	0.1
0.7	0.1	0.1	0.1
0.7	0.1	0.1	0.1
0.7	0.1	0.1	0.1
0.1	0.1	0.7	0.1
0.7	0.1	0.1	0.1
0.1	0.1	0.1	0.7
>TAGTAAATTA	12-TAGTAAATTA	10.9046	-8.48648	0	T:11.0(8.40%)	B:812.6(2.25%)	P:1e-3	Tpos:220.2	Tstd:113.5	Bpos:251.5	Bstd:141.8	StrandBias:0.4	Multiplicity:1.45
0.001	0.001	0.001	0.997
0.921	0.077	0.001	0.001
0.001	0.001	0.997	0.001
0.001	0.074	0.001	0.924
0.997	0.001	0.001	0.001
0.997	0.001	0.001	0.001
0.997	0.001	0.001	0.001
0.077	0.001	0.081	0.841
0.001	0.001	0.001	0.997
0.922	0.001	0.076	0.001
>GAACCTTCTCGA	1-GAACCTTCTCGA	11.052	-45.2846	0	T:16.0(12.21%)	B:112.1(0.31%)	P:1e-19	Tpos:365.0	Tstd:145.0	Bpos:306.1	Bstd:177.1	StrandBias:0.9	Multiplicity:1.00
0.001	0.002	0.922	0.075
0.997	0.001	0.001	0.001
0.899	0.099	0.001	0.001
0.07	0.71	0.079	0.141
0.002	0.666	0.177	0.155
0.099	0.001	0.001	0.899
0.001	0.001	0.001	0.997
0.064	0.934	0.001	0.001
0.186	0.001	0.001	0.812
0.077	0.603	0.233	0.087
0.099	0.065	0.835	0.001
0.733	0.001	0.099	0.167
>CTAGAAASTTNC	2-CTAGAAASTTNC	7.40155	-26.8601	0	T:15.0(11.45%)	B:327.8(0.91%)	P:1e-11	Tpos:383.6	Tstd:82.1	Bpos:281.8	Bstd:167.9	StrandBias:0.5	Multiplicity:1.13
0.126	0.721	0.001	0.152
0.117	0.25	0.116	0.517
0.535	0.157	0.205	0.103
0.156	0.001	0.75	0.093
0.605	0.209	0.023	0.163
0.527	0.047	0.279	0.147
0.469	0.163	0.174	0.194
0.23	0.24	0.382	0.147
0.242	0.001	0.001	0.756
0.103	0.104	0.314	0.479
0.173	0.318	0.296	0.213
0.215	0.492	0.135	0.158
>AGATGCTTCTRG	3-AGATGCTTCTRG	11.9974	-26.5914	0	T:9.0(6.87%)	B:58.6(0.16%)	P:1e-11	Tpos:361.3	Tstd:154.4	Bpos:295.1	Bstd:183.0	StrandBias:-0.3	Multiplicity:1.00
0.758	0.001	0.24	0.001
0.001	0.001	0.803	0.195
0.749	0.01	0.24	0.001
0.001	0.001	0.001	0.997
0.001	0.001	0.75	0.248
0.001	0.706	0.284	0.009
0.195	0.001	0.001	0.803
0.001	0.001	0.001	0.997
0.001	0.997	0.001	0.001
0.001	0.001	0.001	0.997
0.484	0.001	0.514	0.001
0.001	0.001	0.997	0.001
>TGAAGCATAGCA	4-TGAAGCATAGCA	13.9633	-24.4677	0	T:6.0(4.58%)	B:11.1(0.03%)	P:1e-10	Tpos:253.8	Tstd:141.4	Bpos:222.4	Bstd:133.7	StrandBias:2.3	Multiplicity:1.00
0.001	0.001	0.001	0.997
0.001	0.001	0.997	0.001
0.997	0.001	0.001	0.001
0.997	0.001	0.001	0.001
0.001	0.001	0.997	0.001
0.164	0.834	0.001	0.001
0.997	0.001	0.001	0.001
0.001	0.001	0.15	0.848
0.834	0.001	0.164	0.001
0.001	0.001	0.834	0.164
0.001	0.811	0.001	0.187
0.997	0.001	0.001	0.001
>YAAGAGCCACGT	5-YAAGAGCCACGT	11.4191	-23.8627	0	T:11.0(8.40%)	B:163.7(0.45%)	P:1e-10	Tpos:260.0	Tstd:143.6	Bpos:287.7	Bstd:156.3	StrandBias:-3.3	Multiplicity:1.00
0.001	0.43	0.001	0.568
0.992	0.001	0.006	0.001
0.997	0.001	0.001	0.001
0.17	0.173	0.656	0.001
0.997	0.001	0.001	0.001
0.201	0.001	0.597	0.201
0.163	0.597	0.001	0.239
0.163	0.635	0.001	0.201
0.997	0.001	0.001	0.001
0.001	0.997	0.001	0.001
0.001	0.001	0.997	0.001
0.001	0.001	0.001	0.997
>ACACATATTACT	6-ACACATATTACT	14.0734	-21.571	0	T:6.0(4.58%)	B:20.7(0.06%)	P:1e-9	Tpos:276.0	Tstd:173.8	Bpos:243.8	Bstd:150.5	StrandBias:2.3	Multiplicity:1.00
0.778	0.22	0.001	0.001
0.202	0.796	0.001	0.001
0.997	0.001	0.001	0.001
0.001	0.997	0.001	0.001
0.997	0.001	0.001	0.001
0.001	0.001	0.001	0.997
0.997	0.001	0.001	0.001
0.001	0.001	0.001	0.997
0.164	0.001	0.001	0.834
0.997	0.001	0.001	0.001
0.001	0.778	0.22	0.001
0.001	0.001	0.001	0.997
>ATGATCAAAGTG	7-ATGATCAAAGTG	13.5109	-21.5374	0	T:7.0(5.34%)	B:41.1(0.11%)	P:1e-9	Tpos:150.6	Tstd:140.2	Bpos:228.2	Bstd:130.4	StrandBias:0.4	Multiplicity:1.00
0.73	0.155	0.114	0.001
0.001	0.001	0.001	0.997
0.001	0.001	0.997	0.001
0.83	0.168	0.001	0.001
0.001	0.001	0.001	0.997
0.001	0.844	0.154	0.001
0.997	0.001	0.001	0.001
0.844	0.154	0.001	0.001
0.997	0.001	0.001	0.001
0.001	0.001	0.997	0.001
0.001	0.001	0.001	0.997
0.001	0.001	0.894	0.104
>AAAATTCATCAT	8-AAAATTCATCAT	10.9512	-21.3882	0	T:17.0(12.98%)	B:668.8(1.85%)	P:1e-9	Tpos:228.6	Tstd:142.9	Bpos:243.8	Bstd:146.1	StrandBias:0.3	Multiplicity:1.06
0.767	0.044	0.058	0.131
0.792	0.142	0.001	0.065
0.942	0.001	0.001	0.056
0.831	0.057	0.001	0.111
0.045	0.001	0.001	0.953
0.001	0.109	0.063	0.827
0.057	0.805	0.096	0.042
0.942	0.001	0.001	0.056
0.143	0.206	0.055	0.596
0.265	0.562	0.083	0.09
0.997	0.001	0.001	0.001
0.001	0.001	0.001	0.997
>GGAHGTGGTHTC	9-GGAHGTGGTHTC	9.59213	-19.7971	0	T:7.0(5.34%)	B:55.0(0.15%)	P:1e-8	Tpos:334.6	Tstd:109.6	Bpos:252.1	Bstd:136.0	StrandBias:-1.3	Multiplicity:1.00
0.001	0.001	0.984	0.014
0.001	0.001	0.997	0.001
0.997	0.001	0.001	0.001
0.268	0.375	0.001	0.356
0.001	0.001	0.997	0.001
0.001	0.001	0.001	0.997
0.001	0.001	0.997	0.001
0.33	0.001	0.668	0.001
0.001	0.014	0.001	0.984
0.375	0.356	0.001	0.268
0.001	0.001	0.001	0.997
0.001	0.687	0.001	0.311
>TCCTCTCCTCTC	10-TCCTCTCCTCTC	9.76267	-19.6772	0	T:26.0(19.85%)	B:1845.9(5.11%)	P:1e-8	Tpos:405.1	Tstd:150.8	Bpos:353.0	Bstd:172.3	StrandBias:2.3	Multiplicity:1.12
0.001	0.001	0.001	0.997
0.228	0.638	0.001	0.133
0.001	0.784	0.071	0.144
0.086	0.001	0.001	0.912
0.056	0.853	0.001	0.09
0.001	0.087	0.076	0.836
0.001	0.702	0.109	0.188
0.116	0.754	0.001	0.129
0.001	0.001	0.001	0.997
0.001	0.881	0.001	0.117
0.056	0.178	0.001	0.765
0.053	0.889	0.055	0.003
>CTATTCTTCGTC	11-CTATTCTTCGTC	13.8657	-18.8755	0	T:5.0(3.82%)	B:14.9(0.04%)	P:1e-8	Tpos:266.8	Tstd:204.1	Bpos:296.3	Bstd:202.7	StrandBias:2.0	Multiplicity:1.00
0.001	0.997	0.001	0.001
0.183	0.001	0.001	0.815
0.997	0.001	0.001	0.001
0.001	0.001	0.001	0.997
0.001	0.001	0.001	0.997
0.209	0.789	0.001	0.001
0.001	0.001	0.183	0.815
0.001	0.001	0.001	0.997
0.001	0.862	0.001	0.136
0.001	0.001	0.898	0.1
0.001	0.001	0.001	0.997
0.001	0.997	0.001	0.001
>GCCAAAGTTTGT	12-GCCAAAGTTTGT	13.9468	-16.5808	0	T:5.0(3.82%)	B:24.1(0.07%)	P:1e-7	Tpos:266.0	Tstd:114.4	Bpos:276.1	Bstd:149.1	StrandBias:2.3	Multiplicity:1.20
0.001	0.001	0.77	0.228
0.001	0.997	0.001	0.001
0.001	0.997	0.001	0.001
0.997	0.001	0.001	0.001
0.997	0.001	0.001	0.001
0.997	0.001	0.001	0.001
0.001	0.001	0.997	0.001
0.001	0.001	0.001	0.997
0.001	0.001	0.001	0.997
0.001	0.001	0.001	0.997
0.158	0.001	0.84	0.001
0.196	0.001	0.229	0.574
>CTTACACGTGTA	13-CTTACACGTGTA	11.2917	-13.7794	0	T:8.0(6.11%)	B:202.7(0.56%)	P:1e-5	Tpos:318.9	Tstd:108.3	Bpos:325.3	Bstd:136.6	StrandBias:0.8	Multiplicity:1.12
0.244	0.702	0.001	0.053
0.001	0.001	0.054	0.944
0.002	0.001	0.13	0.867
0.714	0.284	0.001	0.001
0.001	0.997	0.001	0.001
0.95	0.001	0.048	0.001
0.001	0.754	0.001	0.244
0.052	0.284	0.663	0.001
0.001	0.283	0.001	0.715
0.002	0.001	0.996	0.001
0.001	0.001	0.001	0.997
0.585	0.413	0.001	0.001
>TAGTAAATTAYM	14-TAGTAAATTAYM	11.8094	-10.8872	0	T:7.0(5.34%)	B:218.4(0.60%)	P:1e-4	Tpos:173.3	Tstd:109.7	Bpos:246.4	Bstd:145.5	StrandBias:1.0	Multiplicity:1.71
0.001	0.001	0.001	0.997
0.743	0.227	0.001	0.029
0.001	0.001	0.997	0.001
0.001	0.148	0.001	0.85
0.997	0.001	0.001	0.001
0.997	0.001	0.001	0.001
0.997	0.001	0.001	0.001
0.001	0.001	0.001	0.997
0.001	0.001	0.001	0.997
0.828	0.001	0.001	0.17
0.086	0.439	0.171	0.303
0.446	0.552	0.001	0.001
>TTTCTAGA	1-TTTCTAGA	7.65341	-33.6351	0	T:50.0(38.17%)	B:4109.8(11.37%)	P:1e-14	Tpos:348.1	Tstd:147.7	Bpos:279.5	Bstd:170.3	StrandBias:0.5	Multiplicity:1.16
0.001	0.386	0.001	0.612
0.001	0.001	0.026	0.972
0.001	0.001	0.001	0.997
0.001	0.997	0.001	0.001
0.001	0.001	0.034	0.964
0.564	0.09	0.345	0.001
0.001	0.001	0.997	0.001
0.997	0.001	0.001	0.001
>AGTCGGTC	2-AGTCGGTC	6.47947	-15.6318	0	T:30.0(22.90%)	B:2914.6(8.06%)	P:1e-6	Tpos:269.2	Tstd:133.7	Bpos:289.2	Bstd:160.5	StrandBias:0.0	Multiplicity:1.17
0.576	0.001	0.422	0.001
0.001	0.001	0.941	0.057
0.086	0.066	0.267	0.581
0.001	0.617	0.187	0.195
0.064	0.001	0.934	0.001
0.059	0.001	0.905	0.035
0.035	0.058	0.24	0.667
0.063	0.853	0.001	0.083
>CGTGTGTA	3-CGTGTGTA	6.66719	-14.7201	0	T:37.0(28.24%)	B:4314.9(11.94%)	P:1e-6	Tpos:325.0	Tstd:136.5	Bpos:290.3	Bstd:165.5	StrandBias:-0.6	Multiplicity:1.32
0.004	0.728	0.153	0.115
0.02	0.034	0.945	0.001
0.001	0.14	0.001	0.858
0.01	0.001	0.969	0.02
0.022	0.038	0.033	0.907
0.06	0.035	0.877	0.028
0.046	0.021	0.116	0.817
0.897	0.017	0.085	0.001
>SACGTGTC	4-SACGTGTC	7.31944	-14.5628	0	T:43.0(32.82%)	B:5524.2(15.28%)	P:1e-6	Tpos:308.9	Tstd:135.5	Bpos:305.5	Bstd:153.3	StrandBias:-0.1	Multiplicity:1.28
0.155	0.428	0.416	0.001
0.997	0.001	0.001	0.001
0.038	0.557	0.001	0.404
0.001	0.001	0.997	0.001
0.001	0.001	0.001	0.997
0.126	0.001	0.872	0.001
0.001	0.001	0.222	0.776
0.001	0.997	0.001	0.001
>AAATAGTA	5-AAATAGTA	8.23695	-7.62537	0	T:17.0(12.98%)	B:1878.8(5.20%)	P:1e-3	Tpos:165.8	Tstd:122.9	Bpos:245.1	Bstd:151.6	StrandBias:-1.0	Multiplicity:1.41
0.7	0.1	0.1	0.1
0.7	0.1	0.1	0.1
0.7	0.1	0.1	0.1
0.1	0.1	0.1	0.7
0.7	0.1	0.1	0.1
0.1	0.1	0.7	0.1
0.1	0.1	0.1	0.7
0.7	0.1	0.1	0.1

## Sheet: Category 6
Consensus Sequence and Position Weight Matrix (ACGT)	Motif Name	Log Odds of Detection Threshold	Log p-value of Enrichment		Number of target sequences with motif, % of total targets	number of background sequences with motif, % of total background	Enrichment score	Average posiion of motif in target sequences (0 = start of sequences)	Standard deviation of position in target sequences	Average position of motif in background sequences (0 = start of sequences)	Standard deviation of position in background sequences	Log ratio of + strand occurences to - strand occurrences	Average number of occurrences per sequence in sequences with 1 or more binding site
>ACTACCACCA	1-ACTACCACCA	10.1733	-28.5118	0	T:18.0(7.96%)	B:262.8(0.75%)	P:1e-12	Tpos:262.1	Tstd:155.9	Bpos:283.9	Bstd:197.7	StrandBias:0.0	Multiplicity:1.00
0.806	0.192	0.001	0.001
0.001	0.996	0.001	0.002
0.024	0.001	0.001	0.974
0.676	0.001	0.001	0.322
0.097	0.674	0.001	0.228
0.001	0.997	0.001	0.001
0.864	0.001	0.001	0.134
0.001	0.71	0.172	0.117
0.001	0.997	0.001	0.001
0.766	0.001	0.115	0.118
>TTAACTAACC	2-TTAACTAACC	8.98247	-26.393	0	T:27.0(11.95%)	B:781.2(2.24%)	P:1e-11	Tpos:292.0	Tstd:142.0	Bpos:255.8	Bstd:174.8	StrandBias:0.6	Multiplicity:1.04
0.109	0.119	0.001	0.771
0.104	0.025	0.001	0.87
0.867	0.131	0.001	0.001
0.843	0.155	0.001	0.001
0.001	0.997	0.001	0.001
0.049	0.117	0.001	0.833
0.888	0.001	0.001	0.11
0.997	0.001	0.001	0.001
0.001	0.997	0.001	0.001
0.031	0.906	0.001	0.062
>AATGACAATC	3-AATGACAATC	9.95964	-22.0689	0	T:25.0(11.06%)	B:815.3(2.34%)	P:1e-9	Tpos:226.4	Tstd:161.1	Bpos:276.7	Bstd:169.4	StrandBias:0.8	Multiplicity:1.00
0.908	0.001	0.09	0.001
0.944	0.001	0.001	0.054
0.108	0.001	0.001	0.89
0.001	0.058	0.94	0.001
0.997	0.001	0.001	0.001
0.107	0.861	0.031	0.001
0.918	0.001	0.08	0.001
0.938	0.001	0.001	0.06
0.266	0.001	0.001	0.732
0.059	0.909	0.031	0.001
>TGGCAAAATT	4-TGGCAAAATT	9.70788	-21.9708	0	T:25.0(11.06%)	B:819.8(2.35%)	P:1e-9	Tpos:261.9	Tstd:137.6	Bpos:274.3	Bstd:178.4	StrandBias:-1.1	Multiplicity:1.00
0.035	0.001	0.001	0.963
0.015	0.001	0.89	0.094
0.001	0.001	0.997	0.001
0.001	0.971	0.027	0.001
0.841	0.001	0.001	0.157
0.929	0.001	0.069	0.001
0.896	0.052	0.051	0.001
0.785	0.074	0.055	0.086
0.001	0.047	0.092	0.86
0.029	0.04	0.001	0.93
>CCACCGATAC	5-CCACCGATAC	10.3194	-21.1437	0	T:11.0(4.87%)	B:115.9(0.33%)	P:1e-9	Tpos:268.7	Tstd:148.3	Bpos:339.4	Bstd:163.5	StrandBias:1.0	Multiplicity:1.09
0.001	0.997	0.001	0.001
0.001	0.997	0.001	0.001
0.997	0.001	0.001	0.001
0.001	0.997	0.001	0.001
0.001	0.997	0.001	0.001
0.225	0.001	0.773	0.001
0.773	0.001	0.144	0.082
0.001	0.069	0.078	0.852
0.714	0.098	0.085	0.103
0.001	0.997	0.001	0.001
>CCTCAATAAT	6-CCTCAATAAT	9.87321	-20.7681	0	T:21.0(9.29%)	B:606.3(1.74%)	P:1e-9	Tpos:256.7	Tstd:164.1	Bpos:271.0	Bstd:176.5	StrandBias:1.1	Multiplicity:1.05
0.122	0.808	0.049	0.021
0.001	0.997	0.001	0.001
0.001	0.066	0.097	0.836
0.019	0.979	0.001	0.001
0.935	0.063	0.001	0.001
0.776	0.062	0.11	0.052
0.001	0.057	0.072	0.87
0.942	0.056	0.001	0.001
0.948	0.001	0.001	0.05
0.054	0.001	0.001	0.944
>ACACGTCATT	7-ACACGTCATT	8.70826	-19.9135	0	T:21.0(9.29%)	B:637.5(1.83%)	P:1e-8	Tpos:288.8	Tstd:140.2	Bpos:302.4	Bstd:170.5	StrandBias:-1.0	Multiplicity:1.05
0.763	0.087	0.149	0.001
0.001	0.917	0.001	0.081
0.837	0.001	0.115	0.047
0.001	0.967	0.001	0.031
0.001	0.001	0.997	0.001
0.001	0.162	0.001	0.836
0.001	0.99	0.008	0.001
0.521	0.042	0.116	0.321
0.115	0.164	0.001	0.72
0.072	0.001	0.001	0.926
>TGGAGTACTA	8-TGGAGTACTA	7.12606	-19.3608	0	T:49.0(21.68%)	B:3073.0(8.81%)	P:1e-8	Tpos:289.9	Tstd:145.2	Bpos:259.8	Bstd:173.1	StrandBias:-0.5	Multiplicity:1.17
0.076	0.029	0.021	0.874
0.111	0.016	0.848	0.025
0.067	0.018	0.854	0.061
0.723	0.071	0.063	0.143
0.049	0.059	0.834	0.058
0.057	0.054	0.069	0.82
0.742	0.103	0.059	0.096
0.095	0.6	0.085	0.22
0.045	0.076	0.018	0.861
0.852	0.056	0.042	0.05
>TGTCACTATC	9-TGTCACTATC	8.16976	-18.7339	0	T:26.0(11.50%)	B:1041.8(2.99%)	P:1e-8	Tpos:302.8	Tstd:143.0	Bpos:283.3	Bstd:178.1	StrandBias:0.2	Multiplicity:1.00
0.001	0.106	0.001	0.892
0.032	0.057	0.872	0.039
0.001	0.001	0.001	0.997
0.063	0.872	0.001	0.064
0.744	0.123	0.096	0.037
0.039	0.923	0.001	0.037
0.044	0.066	0.001	0.889
0.908	0.001	0.064	0.027
0.057	0.001	0.001	0.941
0.001	0.997	0.001	0.001
>CCTCTAACTG	10-CCTCTAACTG	10.3559	-18.7246	0	T:10.0(4.42%)	B:112.4(0.32%)	P:1e-8	Tpos:315.2	Tstd:147.2	Bpos:294.6	Bstd:173.7	StrandBias:-0.8	Multiplicity:1.10
0.088	0.91	0.001	0.001
0.077	0.921	0.001	0.001
0.001	0.001	0.001	0.997
0.001	0.923	0.001	0.075
0.001	0.106	0.001	0.892
0.928	0.07	0.001	0.001
0.997	0.001	0.001	0.001
0.075	0.923	0.001	0.001
0.001	0.112	0.174	0.713
0.001	0.072	0.881	0.046
>TCAAAGCACC	11-TCAAAGCACC	7.9838	-18.1605	0	T:39.0(17.26%)	B:2198.4(6.30%)	P:1e-7	Tpos:316.6	Tstd:156.1	Bpos:279.9	Bstd:181.6	StrandBias:1.3	Multiplicity:1.13
0.001	0.214	0.001	0.784
0.035	0.958	0.001	0.006
0.788	0.057	0.001	0.154
0.711	0.287	0.001	0.001
0.997	0.001	0.001	0.001
0.013	0.175	0.589	0.223
0.043	0.952	0.001	0.004
0.997	0.001	0.001	0.001
0.18	0.663	0.053	0.104
0.046	0.815	0.068	0.071
>TCACAGTCAC	12-TCACAGTCAC	9.88576	-18.1158	0	T:18.0(7.96%)	B:514.3(1.47%)	P:1e-7	Tpos:260.7	Tstd:144.8	Bpos:288.4	Bstd:188.0	StrandBias:0.0	Multiplicity:1.00
0.045	0.001	0.123	0.831
0.082	0.916	0.001	0.001
0.854	0.001	0.144	0.001
0.103	0.764	0.066	0.067
0.997	0.001	0.001	0.001
0.033	0.04	0.864	0.063
0.001	0.001	0.001	0.997
0.059	0.864	0.076	0.001
0.997	0.001	0.001	0.001
0.051	0.947	0.001	0.001
>GTAGGATGTG	13-GTAGGATGTG	10.4764	-17.7365	0	T:11.0(4.87%)	B:163.5(0.47%)	P:1e-7	Tpos:288.2	Tstd:123.0	Bpos:279.2	Bstd:164.4	StrandBias:-0.8	Multiplicity:1.00
0.001	0.001	0.867	0.131
0.001	0.001	0.001	0.997
0.598	0.023	0.211	0.168
0.21	0.001	0.771	0.018
0.001	0.024	0.974	0.001
0.968	0.03	0.001	0.001
0.001	0.001	0.001	0.997
0.393	0.001	0.604	0.002
0.011	0.001	0.002	0.986
0.008	0.001	0.758	0.233
>TCAACACTTA	14-TCAACACTTA	8.79276	-17.3709	0	T:29.0(12.83%)	B:1362.0(3.91%)	P:1e-7	Tpos:298.2	Tstd:169.5	Bpos:267.7	Bstd:175.8	StrandBias:-0.4	Multiplicity:1.14
0.144	0.006	0.001	0.849
0.035	0.859	0.001	0.105
0.614	0.074	0.001	0.311
0.729	0.269	0.001	0.001
0.001	0.917	0.081	0.001
0.719	0.108	0.001	0.172
0.001	0.832	0.16	0.007
0.109	0.001	0.132	0.758
0.078	0.075	0.001	0.846
0.874	0.03	0.041	0.055
>TATCACATGG	15-TATCACATGG	11.5843	-14.6342	0	T:10.0(4.42%)	B:178.8(0.51%)	P:1e-6	Tpos:171.5	Tstd:100.3	Bpos:258.2	Bstd:184.8	StrandBias:-2.0	Multiplicity:1.00
0.001	0.001	0.001	0.997
0.58	0.001	0.001	0.418
0.001	0.001	0.001	0.997
0.001	0.997	0.001	0.001
0.997	0.001	0.001	0.001
0.001	0.997	0.001	0.001
0.997	0.001	0.001	0.001
0.001	0.001	0.001	0.997
0.251	0.001	0.734	0.014
0.001	0.001	0.997	0.001
>ATTCGCTAAT	16-ATTCGCTAAT	9.81871	-9.85416	0	T:26.0(11.50%)	B:1697.9(4.87%)	P:1e-4	Tpos:247.1	Tstd:139.5	Bpos:262.9	Bstd:159.4	StrandBias:-1.1	Multiplicity:1.08
0.997	0.001	0.001	0.001
0.001	0.001	0.001	0.997
0.001	0.155	0.001	0.843
0.001	0.589	0.158	0.252
0.377	0.001	0.601	0.021
0.001	0.678	0.223	0.098
0.14	0.001	0.001	0.858
0.997	0.001	0.001	0.001
0.997	0.001	0.001	0.001
0.272	0.001	0.001	0.726
>TACTCTTTACTC	1-TACTCTTTACTC	13.5176	-22.9476	0	T:8.0(3.54%)	B:30.1(0.09%)	P:1e-9	Tpos:265.9	Tstd:110.9	Bpos:286.2	Bstd:185.8	StrandBias:0.0	Multiplicity:1.00
0.136	0.001	0.001	0.862
0.896	0.001	0.001	0.102
0.162	0.836	0.001	0.001
0.001	0.001	0.001	0.997
0.001	0.836	0.162	0.001
0.001	0.001	0.001	0.997
0.001	0.001	0.001	0.997
0.162	0.001	0.001	0.836
0.877	0.001	0.001	0.121
0.001	0.997	0.001	0.001
0.001	0.001	0.001	0.997
0.001	0.997	0.001	0.001
>ATTTTAGAGAAA	2-ATTTTAGAGAAA	13.1884	-22.7337	0	T:12.0(5.31%)	B:128.7(0.37%)	P:1e-9	Tpos:283.3	Tstd:188.1	Bpos:254.3	Bstd:182.2	StrandBias:-0.5	Multiplicity:1.00
0.858	0.001	0.14	0.001
0.001	0.001	0.001	0.997
0.001	0.115	0.231	0.653
0.088	0.001	0.001	0.91
0.088	0.001	0.001	0.91
0.997	0.001	0.001	0.001
0.047	0.001	0.886	0.066
0.936	0.001	0.001	0.062
0.001	0.001	0.914	0.084
0.997	0.001	0.001	0.001
0.997	0.001	0.001	0.001
0.997	0.001	0.001	0.001
>CTCCATTAAAGA	3-CTCCATTAAAGA	13.3965	-22.506	0	T:8.0(3.54%)	B:32.7(0.09%)	P:1e-9	Tpos:447.2	Tstd:51.0	Bpos:344.2	Bstd:151.9	StrandBias:1.6	Multiplicity:1.00
0.001	0.997	0.001	0.001
0.001	0.001	0.125	0.873
0.001	0.86	0.001	0.138
0.001	0.997	0.001	0.001
0.997	0.001	0.001	0.001
0.001	0.001	0.001	0.997
0.001	0.001	0.001	0.997
0.997	0.001	0.001	0.001
0.699	0.161	0.001	0.139
0.889	0.109	0.001	0.001
0.001	0.098	0.9	0.001
0.873	0.001	0.001	0.125
>TACWCCAATTRT	4-TACWCCAATTRT	10.0085	-21.9096	0	T:24.0(10.62%)	B:755.8(2.17%)	P:1e-9	Tpos:286.6	Tstd:145.6	Bpos:266.7	Bstd:178.2	StrandBias:0.3	Multiplicity:1.04
0.146	0.001	0.001	0.852
0.612	0.344	0.001	0.043
0.001	0.825	0.113	0.061
0.486	0.001	0.001	0.512
0.001	0.931	0.001	0.067
0.089	0.842	0.068	0.001
0.997	0.001	0.001	0.001
0.691	0.307	0.001	0.001
0.348	0.001	0.005	0.646
0.104	0.001	0.108	0.787
0.455	0.001	0.543	0.001
0.188	0.001	0.001	0.81
>TTTAATACGGAC	5-TTTAATACGGAC	11.0178	-21.1863	0	T:10.0(4.42%)	B:85.4(0.24%)	P:1e-9	Tpos:255.0	Tstd:157.1	Bpos:293.4	Bstd:151.7	StrandBias:-0.8	Multiplicity:1.10
0.001	0.148	0.001	0.85
0.001	0.001	0.001	0.997
0.172	0.128	0.001	0.699
0.997	0.001	0.001	0.001
0.85	0.148	0.001	0.001
0.116	0.001	0.149	0.734
0.734	0.001	0.149	0.116
0.001	0.918	0.001	0.08
0.062	0.001	0.836	0.101
0.197	0.005	0.738	0.06
0.997	0.001	0.001	0.001
0.001	0.673	0.096	0.23
>RTTGKYCKAGCT	6-RTTGKYCKAGCT	10.2724	-20.9741	0	T:6.0(2.65%)	B:11.6(0.03%)	P:1e-9	Tpos:265.2	Tstd:125.2	Bpos:251.4	Bstd:170.6	StrandBias:0.0	Multiplicity:1.00
0.454	0.001	0.544	0.001
0.001	0.001	0.001	0.997
0.001	0.001	0.021	0.977
0.024	0.001	0.974	0.001
0.001	0.001	0.544	0.454
0.001	0.544	0.001	0.454
0.001	0.997	0.001	0.001
0.001	0.001	0.454	0.544
0.997	0.001	0.001	0.001
0.001	0.001	0.977	0.021
0.001	0.997	0.001	0.001
0.001	0.001	0.001	0.997
>GAATTTTATAAC	7-GAATTTTATAAC	13.1642	-20.7261	0	T:11.0(4.87%)	B:120.5(0.35%)	P:1e-9	Tpos:264.4	Tstd:121.2	Bpos:212.2	Bstd:168.0	StrandBias:-0.8	Multiplicity:1.00
0.066	0.131	0.802	0.001
0.997	0.001	0.001	0.001
0.881	0.001	0.117	0.001
0.001	0.001	0.001	0.997
0.001	0.139	0.001	0.859
0.001	0.001	0.112	0.886
0.001	0.001	0.001	0.997
0.997	0.001	0.001	0.001
0.001	0.089	0.001	0.909
0.909	0.001	0.001	0.089
0.997	0.001	0.001	0.001
0.071	0.868	0.001	0.06
>AAGGTGCTTTGA	8-AAGGTGCTTTGA	10.2768	-19.3191	0	T:14.0(6.19%)	B:263.3(0.76%)	P:1e-8	Tpos:382.3	Tstd:133.9	Bpos:292.7	Bstd:169.2	StrandBias:-0.6	Multiplicity:1.07
0.852	0.001	0.085	0.062
0.852	0.001	0.062	0.085
0.085	0.076	0.838	0.001
0.289	0.001	0.708	0.002
0.001	0.001	0.001	0.997
0.001	0.085	0.8	0.114
0.164	0.575	0.197	0.064
0.171	0.001	0.085	0.743
0.058	0.001	0.067	0.874
0.085	0.001	0.001	0.913
0.085	0.001	0.862	0.052
0.997	0.001	0.001	0.001
>TCATTTTGTCCG	9-TCATTTTGTCCG	14.2137	-19.1668	0	T:5.0(2.21%)	B:6.9(0.02%)	P:1e-8	Tpos:282.8	Tstd:132.5	Bpos:328.9	Bstd:134.8	StrandBias:0.6	Multiplicity:1.00
0.001	0.001	0.001	0.997
0.001	0.789	0.001	0.209
0.997	0.001	0.001	0.001
0.001	0.001	0.001	0.997
0.001	0.001	0.001	0.997
0.001	0.001	0.001	0.997
0.001	0.001	0.001	0.997
0.001	0.001	0.997	0.001
0.001	0.001	0.001	0.997
0.001	0.823	0.001	0.175
0.242	0.756	0.001	0.001
0.127	0.001	0.871	0.001
>GTTATGTGACGA	10-GTTATGTGACGA	13.7515	-18.9075	0	T:6.0(2.65%)	B:17.8(0.05%)	P:1e-8	Tpos:317.3	Tstd:41.7	Bpos:277.4	Bstd:183.1	StrandBias:-1.0	Multiplicity:1.00
0.001	0.174	0.824	0.001
0.001	0.001	0.001	0.997
0.001	0.001	0.001	0.997
0.874	0.001	0.001	0.124
0.001	0.001	0.001	0.997
0.001	0.001	0.997	0.001
0.001	0.001	0.001	0.997
0.001	0.001	0.997	0.001
0.997	0.001	0.001	0.001
0.146	0.852	0.001	0.001
0.001	0.001	0.824	0.174
0.796	0.001	0.001	0.202
>TTGTGATCTAAA	11-TTGTGATCTAAA	13.4097	-16.4089	0	T:8.0(3.54%)	B:76.6(0.22%)	P:1e-7	Tpos:279.9	Tstd:125.3	Bpos:228.5	Bstd:146.8	StrandBias:-1.8	Multiplicity:1.12
0.001	0.001	0.001	0.997
0.001	0.001	0.001	0.997
0.001	0.001	0.997	0.001
0.001	0.001	0.001	0.997
0.115	0.152	0.642	0.091
0.997	0.001	0.001	0.001
0.001	0.001	0.001	0.997
0.001	0.759	0.129	0.111
0.001	0.001	0.001	0.997
0.835	0.163	0.001	0.001
0.898	0.001	0.001	0.1
0.997	0.001	0.001	0.001
>CCAACCCAACGT	12-CCAACCCAACGT	10.0361	-15.9832	0	T:5.0(2.21%)	B:14.3(0.04%)	P:1e-6	Tpos:296.2	Tstd:77.5	Bpos:311.8	Bstd:137.9	StrandBias:2.0	Multiplicity:1.00
0.001	0.954	0.001	0.044
0.001	0.997	0.001	0.001
0.997	0.001	0.001	0.001
0.997	0.001	0.001	0.001
0.001	0.997	0.001	0.001
0.001	0.997	0.001	0.001
0.001	0.811	0.187	0.001
0.954	0.001	0.001	0.044
0.811	0.001	0.001	0.187
0.001	0.947	0.001	0.051
0.001	0.001	0.997	0.001
0.001	0.001	0.001	0.997
>TTGACTACTCGG	13-TTGACTACTCGG	14.5165	-15.9795	0	T:4.0(1.77%)	B:4.3(0.01%)	P:1e-6	Tpos:221.8	Tstd:184.5	Bpos:174.3	Bstd:98.9	StrandBias:-0.6	Multiplicity:1.25
0.001	0.001	0.001	0.997
0.001	0.001	0.001	0.997
0.001	0.267	0.731	0.001
0.997	0.001	0.001	0.001
0.001	0.997	0.001	0.001
0.001	0.001	0.001	0.997
0.997	0.001	0.001	0.001
0.231	0.767	0.001	0.001
0.001	0.001	0.001	0.997
0.001	0.997	0.001	0.001
0.001	0.267	0.731	0.001
0.001	0.001	0.997	0.001
>TMMTTATATARA	14-TMMTTATATARA	9.76838	-15.6692	0	T:52.0(23.01%)	B:3790.7(10.87%)	P:1e-6	Tpos:318.0	Tstd:166.2	Bpos:275.7	Bstd:175.1	StrandBias:-0.3	Multiplicity:1.23
0.112	0.001	0.001	0.886
0.542	0.456	0.001	0.001
0.408	0.378	0.022	0.191
0.298	0.024	0.001	0.677
0.039	0.001	0.038	0.922
0.977	0.001	0.001	0.021
0.062	0.001	0.001	0.936
0.582	0.001	0.001	0.416
0.097	0.044	0.094	0.765
0.927	0.048	0.024	0.001
0.457	0.076	0.4	0.068
0.701	0.162	0.136	0.001
>AAGCATATAGAG	15-AAGCATATAGAG	13.7584	-15.2079	0	T:6.0(2.65%)	B:35.8(0.10%)	P:1e-6	Tpos:397.1	Tstd:47.0	Bpos:234.5	Bstd:187.0	StrandBias:-0.4	Multiplicity:1.17
0.997	0.001	0.001	0.001
0.997	0.001	0.001	0.001
0.001	0.001	0.997	0.001
0.001	0.997	0.001	0.001
0.79	0.001	0.208	0.001
0.001	0.001	0.001	0.997
0.997	0.001	0.001	0.001
0.001	0.001	0.001	0.997
0.997	0.001	0.001	0.001
0.132	0.001	0.866	0.001
0.79	0.001	0.001	0.208
0.143	0.001	0.7	0.156
>TAACCTAAATGA	16-TAACCTAAATGA	13.4166	-14.3818	0	T:8.0(3.54%)	B:101.2(0.29%)	P:1e-6	Tpos:292.2	Tstd:112.2	Bpos:260.7	Bstd:179.0	StrandBias:1.0	Multiplicity:1.12
0.001	0.001	0.001	0.997
0.997	0.001	0.001	0.001
0.997	0.001	0.001	0.001
0.098	0.785	0.001	0.116
0.001	0.997	0.001	0.001
0.093	0.001	0.001	0.905
0.997	0.001	0.001	0.001
0.808	0.001	0.001	0.19
0.997	0.001	0.001	0.001
0.091	0.001	0.001	0.907
0.101	0.001	0.782	0.116
0.997	0.001	0.001	0.001
>TCCAAGTTCAAT	17-TCCAAGTTCAAT	10.1363	-13.3266	0	T:12.0(5.31%)	B:315.3(0.90%)	P:1e-5	Tpos:309.2	Tstd:152.8	Bpos:267.8	Bstd:177.1	StrandBias:-0.4	Multiplicity:1.17
0.177	0.001	0.077	0.745
0.06	0.882	0.001	0.057
0.11	0.689	0.155	0.046
0.785	0.077	0.001	0.137
0.72	0.001	0.183	0.096
0.059	0.001	0.939	0.001
0.001	0.001	0.001	0.997
0.144	0.077	0.001	0.778
0.076	0.922	0.001	0.001
0.613	0.155	0.155	0.077
0.758	0.133	0.001	0.108
0.001	0.002	0.012	0.985
>TTACGCCA	1-TTACGCCA	4.96524	-25.0672	0	T:139.0(61.50%)	B:13674.5(39.21%)	P:1e-10	Tpos:280.2	Tstd:150.8	Bpos:279.3	Bstd:174.3	StrandBias:0.7	Multiplicity:1.37
0.069	0.123	0.127	0.681
0.092	0.078	0.102	0.728
0.695	0.115	0.069	0.121
0.103	0.67	0.071	0.156
0.114	0.057	0.758	0.071
0.079	0.826	0.036	0.059
0.07	0.792	0.067	0.071
0.858	0.069	0.026	0.047
>CAACCACC	2-CAACCACC	6.11171	-16.2493	0	T:62.0(27.43%)	B:4851.2(13.91%)	P:1e-7	Tpos:304.3	Tstd:131.3	Bpos:295.7	Bstd:189.1	StrandBias:0.2	Multiplicity:1.27
0.075	0.923	0.001	0.001
0.846	0.033	0.019	0.102
0.872	0.037	0.09	0.001
0.001	0.997	0.001	0.001
0.069	0.725	0.088	0.118
0.905	0.001	0.001	0.093
0.001	0.942	0.056	0.001
0.066	0.836	0.001	0.097
>ACGTCATT	3-ACGTCATT	6.6295	-16.1047	0	T:65.0(28.76%)	B:5223.7(14.98%)	P:1e-6	Tpos:243.1	Tstd:144.7	Bpos:274.8	Bstd:172.7	StrandBias:-0.4	Multiplicity:1.22
0.997	0.001	0.001	0.001
0.116	0.737	0.115	0.032
0.001	0.229	0.769	0.001
0.001	0.057	0.376	0.566
0.001	0.868	0.13	0.001
0.564	0.304	0.001	0.131
0.147	0.257	0.001	0.595
0.146	0.001	0.025	0.828
>AATGGAGC	4-AATGGAGC	2.9331	-12.6762	0	T:60.0(26.55%)	B:5138.7(14.74%)	P:1e-5	Tpos:340.1	Tstd:161.7	Bpos:303.2	Bstd:188.8	StrandBias:-0.2	Multiplicity:1.20
0.997	0.001	0.001	0.001
0.576	0.422	0.001	0.001
0.001	0.001	0.394	0.604
0.001	0.001	0.997	0.001
0.001	0.001	0.997	0.001
0.747	0.001	0.251	0.001
0.001	0.001	0.997	0.001
0.022	0.643	0.001	0.334
>TAGGTAGG	5-TAGGTAGG	5.6258	-11.2484	0	T:77.0(34.07%)	B:7556.3(21.67%)	P:1e-4	Tpos:295.2	Tstd:148.4	Bpos:268.8	Bstd:174.8	StrandBias:-0.9	Multiplicity:1.38
0.083	0.067	0.114	0.736
0.829	0.053	0.069	0.049
0.195	0.013	0.704	0.088
0.067	0.146	0.772	0.015
0.087	0.074	0.047	0.792
0.777	0.027	0.11	0.086
0.072	0.073	0.722	0.133
0.083	0.033	0.681	0.203

## Sheet: Category 7
Consensus Sequence and Position Weight Matrix (ACGT)	Motif Name	Log Odds of Detection Threshold	Log p-value of Enrichment		Number of target sequences with motif, % of total targets	number of background sequences with motif, % of total background	Enrichment score	Average posiion of motif in target sequences (0 = start of sequences)	Standard deviation of position in target sequences	Average position of motif in background sequences (0 = start of sequences)	Standard deviation of position in background sequences	Log ratio of + strand occurences to - strand occurrences	Average number of occurrences per sequence in sequences with 1 or more binding site
>ACCTTAACCT	1-ACCTTAACCT	9.02718	-23.6667	0	T:14.0(16.28%)	B:508.8(1.49%)	P:1e-10	Tpos:221.2	Tstd:201.6	Bpos:290.2	Bstd:189.6	StrandBias:0.8	Multiplicity:1.00
0.997	0.001	0.001	0.001
0.001	0.997	0.001	0.001
0.001	0.997	0.001	0.001
0.001	0.112	0.001	0.886
0.08	0.001	0.001	0.918
0.891	0.001	0.001	0.107
0.997	0.001	0.001	0.001
0.101	0.696	0.117	0.086
0.001	0.854	0.144	0.001
0.001	0.001	0.12	0.878
>CCAATAATTG	2-CCAATAATTG	10.2846	-21.099	0	T:13.0(15.12%)	B:510.5(1.50%)	P:1e-9	Tpos:268.4	Tstd:108.8	Bpos:274.3	Bstd:153.6	StrandBias:0.7	Multiplicity:1.00
0.139	0.859	0.001	0.001
0.039	0.889	0.001	0.071
0.73	0.1	0.169	0.001
0.997	0.001	0.001	0.001
0.001	0.092	0.001	0.906
0.835	0.001	0.001	0.163
0.839	0.001	0.001	0.159
0.001	0.001	0.001	0.997
0.001	0.001	0.001	0.997
0.001	0.001	0.997	0.001
>CCCTCAGGCT	3-CCCTCAGGCT	11.1489	-20.6856	0	T:6.0(6.98%)	B:36.9(0.11%)	P:1e-8	Tpos:213.7	Tstd:164.1	Bpos:264.6	Bstd:174.4	StrandBias:-1.0	Multiplicity:1.00
0.001	0.997	0.001	0.001
0.184	0.814	0.001	0.001
0.001	0.997	0.001	0.001
0.147	0.001	0.001	0.851
0.001	0.997	0.001	0.001
0.997	0.001	0.001	0.001
0.001	0.001	0.851	0.147
0.001	0.001	0.798	0.2
0.001	0.997	0.001	0.001
0.001	0.143	0.001	0.855
>GMTTGTTCTA	4-GMTTGTTCTA	9.37902	-18.2465	0	T:13.0(15.12%)	B:651.8(1.91%)	P:1e-7	Tpos:310.2	Tstd:169.5	Bpos:272.7	Bstd:174.0	StrandBias:1.2	Multiplicity:1.00
0.234	0.021	0.597	0.148
0.547	0.446	0.001	0.006
0.001	0.177	0.144	0.678
0.001	0.001	0.001	0.997
0.001	0.255	0.743	0.001
0.001	0.001	0.001	0.997
0.129	0.001	0.233	0.637
0.001	0.802	0.017	0.18
0.115	0.228	0.001	0.656
0.792	0.001	0.001	0.206
>CAAACGCCGA	5-CAAACGCCGA	10.4755	-17.5673	0	T:8.0(9.30%)	B:177.0(0.52%)	P:1e-7	Tpos:283.9	Tstd:117.9	Bpos:313.4	Bstd:187.0	StrandBias:0.3	Multiplicity:1.12
0.101	0.897	0.001	0.001
0.867	0.001	0.131	0.001
0.795	0.001	0.203	0.001
0.857	0.001	0.141	0.001
0.001	0.997	0.001	0.001
0.001	0.001	0.906	0.092
0.001	0.877	0.121	0.001
0.001	0.997	0.001	0.001
0.081	0.001	0.917	0.001
0.997	0.001	0.001	0.001
>GGGTCGGACT	6-GGGTCGGACT	11.0193	-16.4611	0	T:5.0(5.81%)	B:37.6(0.11%)	P:1e-7	Tpos:299.9	Tstd:135.8	Bpos:348.6	Bstd:196.9	StrandBias:1.3	Multiplicity:1.40
0.001	0.001	0.997	0.001
0.001	0.193	0.805	0.001
0.001	0.223	0.606	0.17
0.001	0.001	0.001	0.997
0.001	0.997	0.001	0.001
0.001	0.001	0.997	0.001
0.001	0.001	0.997	0.001
0.863	0.001	0.001	0.135
0.001	0.9	0.001	0.098
0.001	0.001	0.001	0.997
>AATGGCGTCG	7-AATGGCGTCG	10.2721	-15.0997	0	T:8.0(9.30%)	B:247.2(0.73%)	P:1e-6	Tpos:430.1	Tstd:105.7	Bpos:343.4	Bstd:212.1	StrandBias:0.0	Multiplicity:1.00
0.915	0.077	0.007	0.001
0.997	0.001	0.001	0.001
0.001	0.001	0.001	0.997
0.001	0.001	0.997	0.001
0.001	0.001	0.997	0.001
0.001	0.997	0.001	0.001
0.414	0.001	0.584	0.001
0.001	0.001	0.221	0.777
0.337	0.661	0.001	0.001
0.102	0.337	0.56	0.001
>CGATTTCAGT	8-CGATTTCAGT	8.35028	-10.1418	0	T:13.0(15.12%)	B:1364.9(4.00%)	P:1e-4	Tpos:242.3	Tstd:182.8	Bpos:281.3	Bstd:184.5	StrandBias:1.2	Multiplicity:1.00
0.1	0.7	0.1	0.1
0.1	0.1	0.7	0.1
0.7	0.1	0.1	0.1
0.1	0.1	0.1	0.7
0.1	0.1	0.1	0.7
0.1	0.1	0.1	0.7
0.1	0.7	0.1	0.1
0.7	0.1	0.1	0.1
0.1	0.1	0.7	0.1
0.1	0.1	0.1	0.7
>AGTTTTGCAATA	1-AGTTTTGCAATA	10.9767	-22.8344	0	T:10.0(11.63%)	B:196.9(0.58%)	P:1e-9	Tpos:219.7	Tstd:140.8	Bpos:256.8	Bstd:147.2	StrandBias:1.2	Multiplicity:1.00
0.768	0.108	0.001	0.123
0.126	0.001	0.872	0.001
0.058	0.232	0.109	0.601
0.001	0.004	0.07	0.925
0.122	0.001	0.001	0.876
0.083	0.006	0.113	0.798
0.11	0.001	0.888	0.001
0.121	0.743	0.053	0.083
0.79	0.001	0.001	0.208
0.859	0.123	0.001	0.017
0.116	0.001	0.001	0.882
0.631	0.001	0.209	0.159
>AAGAATTCAAGG	2-AAGAATTCAAGG	13.9436	-22.2227	0	T:6.0(6.98%)	B:27.2(0.08%)	P:1e-9	Tpos:349.8	Tstd:169.5	Bpos:277.7	Bstd:157.1	StrandBias:0.0	Multiplicity:1.00
0.997	0.001	0.001	0.001
0.997	0.001	0.001	0.001
0.001	0.001	0.997	0.001
0.997	0.001	0.001	0.001
0.997	0.001	0.001	0.001
0.144	0.001	0.001	0.854
0.001	0.001	0.001	0.997
0.001	0.849	0.001	0.149
0.809	0.001	0.001	0.189
0.824	0.001	0.001	0.174
0.149	0.001	0.849	0.001
0.001	0.001	0.997	0.001
>TTCATTTATTAC	3-TTCATTTATTAC	13.7784	-18.5602	0	T:7.0(8.14%)	B:97.9(0.29%)	P:1e-8	Tpos:350.4	Tstd:98.0	Bpos:236.7	Bstd:121.0	StrandBias:-0.4	Multiplicity:1.00
0.001	0.001	0.001	0.997
0.001	0.001	0.001	0.997
0.001	0.816	0.182	0.001
0.997	0.001	0.001	0.001
0.001	0.001	0.001	0.997
0.001	0.001	0.001	0.997
0.159	0.001	0.001	0.839
0.997	0.001	0.001	0.001
0.001	0.001	0.001	0.997
0.001	0.001	0.001	0.997
0.651	0.001	0.208	0.14
0.001	0.866	0.001	0.132
>TWTAGTTTCTCG	4-TWTAGTTTCTCG	10.2393	-14.5148	0	T:11.0(12.79%)	B:614.9(1.80%)	P:1e-6	Tpos:155.3	Tstd:143.0	Bpos:275.4	Bstd:174.7	StrandBias:0.0	Multiplicity:1.09
0.001	0.001	0.001	0.997
0.473	0.001	0.001	0.525
0.15	0.001	0.001	0.848
0.71	0.001	0.288	0.001
0.102	0.203	0.694	0.001
0.016	0.011	0.001	0.972
0.12	0.001	0.001	0.878
0.306	0.001	0.001	0.692
0.305	0.693	0.001	0.001
0.001	0.287	0.256	0.456
0.001	0.624	0.001	0.374
0.101	0.001	0.897	0.001
>AATTTATKTCRG	5-AATTTATKTCRG	9.42336	-11.326	0	T:5.0(5.81%)	B:112.5(0.33%)	P:1e-4	Tpos:355.9	Tstd:73.4	Bpos:241.9	Bstd:163.3	StrandBias:-1.3	Multiplicity:1.40
0.997	0.001	0.001	0.001
0.997	0.001	0.001	0.001
0.001	0.001	0.001	0.997
0.001	0.001	0.001	0.997
0.001	0.001	0.001	0.997
0.997	0.001	0.001	0.001
0.041	0.047	0.359	0.553
0.001	0.001	0.548	0.45
0.001	0.001	0.001	0.997
0.001	0.997	0.001	0.001
0.441	0.001	0.557	0.001
0.001	0.081	0.917	0.001
>GGGTTTTG	1-GGGTTTTG	7.09516	-12.1848	0	T:28.0(32.56%)	B:4606.5(13.52%)	P:1e-5	Tpos:374.2	Tstd:158.3	Bpos:324.6	Bstd:184.4	StrandBias:0.1	Multiplicity:1.18
0.001	0.001	0.997	0.001
0.001	0.035	0.963	0.001
0.001	0.001	0.997	0.001
0.001	0.001	0.001	0.997
0.055	0.001	0.065	0.879
0.001	0.052	0.001	0.946
0.133	0.226	0.001	0.64
0.001	0.001	0.997	0.001
>TGTAGCTG	2-TGTAGCTG	7.17981	-12.1038	0	T:19.0(22.09%)	B:2355.3(6.91%)	P:1e-5	Tpos:186.5	Tstd:152.6	Bpos:266.5	Bstd:188.9	StrandBias:-1.4	Multiplicity:1.21
0.102	0.001	0.001	0.896
0.062	0.089	0.848	0.001
0.001	0.106	0.001	0.892
0.772	0.001	0.032	0.195
0.005	0.13	0.864	0.001
0.001	0.997	0.001	0.001
0.001	0.295	0.177	0.527
0.001	0.001	0.994	0.004
>CCGACGTC	3-CCGACGTC	5.24907	-10.6203	0	T:30.0(34.88%)	B:5585.9(16.39%)	P:1e-4	Tpos:317.5	Tstd:150.3	Bpos:323.9	Bstd:194.1	StrandBias:0.5	Multiplicity:1.24
0.068	0.744	0.058	0.13
0.095	0.795	0.05	0.06
0.094	0.121	0.682	0.103
0.826	0.036	0.044	0.094
0.078	0.798	0.078	0.046
0.037	0.064	0.818	0.081
0.114	0.153	0.12	0.613
0.034	0.737	0.118	0.111
>CSTCGCCG	4-CSTCGCCG	7.30391	-10.2123	0	T:15.0(17.44%)	B:1772.0(5.20%)	P:1e-4	Tpos:385.0	Tstd:182.6	Bpos:323.0	Bstd:225.6	StrandBias:0.8	Multiplicity:1.20
0.001	0.997	0.001	0.001
0.001	0.415	0.555	0.029
0.036	0.076	0.001	0.887
0.001	0.916	0.001	0.082
0.404	0.001	0.594	0.001
0.001	0.997	0.001	0.001
0.001	0.997	0.001	0.001
0.001	0.001	0.997	0.001
>ATGGCAYC	5-ATGGCAYC	8.10702	-7.15413	0	T:11.0(12.79%)	B:1392.4(4.09%)	P:1e-3	Tpos:326.8	Tstd:154.6	Bpos:290.9	Bstd:192.4	StrandBias:-0.2	Multiplicity:1.18
0.997	0.001	0.001	0.001
0.001	0.001	0.001	0.997
0.001	0.001	0.997	0.001
0.001	0.001	0.781	0.217
0.001	0.873	0.125	0.001
0.807	0.001	0.191	0.001
0.001	0.31	0.235	0.454
0.134	0.864	0.001	0.001

## Sheet: Category 8
Consensus Sequence and Position Weight Matrix (ACGT)	Motif Name	Log Odds of Detection Threshold	Log p-value of Enrichment		Number of target sequences with motif, % of total targets	number of background sequences with motif, % of total background	Enrichment score	Average posiion of motif in target sequences (0 = start of sequences)	Standard deviation of position in target sequences	Average position of motif in background sequences (0 = start of sequences)	Standard deviation of position in background sequences	Log ratio of + strand occurences to - strand occurrences	Average number of occurrences per sequence in sequences with 1 or more binding site
>GTACTGTTTT	1-GTACTGTTTT	9.53889	-24.6716	0	T:20.0(17.39%)	B:921.5(2.56%)	P:1e-10	Tpos:277.3	Tstd:159.0	Bpos:261.0	Bstd:154.5	StrandBias:-0.7	Multiplicity:1.05
0.001	0.065	0.898	0.036
0.001	0.001	0.001	0.997
0.963	0.001	0.001	0.035
0.258	0.74	0.001	0.001
0.08	0.001	0.001	0.918
0.053	0.076	0.87	0.001
0.001	0.001	0.001	0.997
0.001	0.117	0.001	0.881
0.11	0.001	0.001	0.888
0.081	0.001	0.001	0.917
>ATATCTGCTT	2-ATATCTGCTT	10.0998	-21.8397	0	T:17.0(14.78%)	B:742.7(2.06%)	P:1e-9	Tpos:289.8	Tstd:152.2	Bpos:286.1	Bstd:166.2	StrandBias:0.9	Multiplicity:1.00
0.997	0.001	0.001	0.001
0.065	0.001	0.001	0.933
0.938	0.06	0.001	0.001
0.108	0.001	0.001	0.89
0.001	0.84	0.001	0.158
0.001	0.001	0.001	0.997
0.001	0.054	0.732	0.213
0.001	0.957	0.001	0.041
0.001	0.112	0.001	0.886
0.001	0.001	0.099	0.899
>CTTTGTCCTA	3-CTTTGTCCTA	10.4145	-18.6183	0	T:11.0(9.57%)	B:314.4(0.87%)	P:1e-8	Tpos:293.0	Tstd:160.9	Bpos:267.2	Bstd:156.3	StrandBias:-0.8	Multiplicity:1.00
0.081	0.917	0.001	0.001
0.001	0.001	0.001	0.997
0.001	0.134	0.001	0.864
0.001	0.001	0.001	0.997
0.001	0.068	0.93	0.001
0.001	0.001	0.001	0.997
0.069	0.76	0.108	0.063
0.001	0.997	0.001	0.001
0.078	0.107	0.117	0.698
0.932	0.001	0.001	0.066
>ATTAGACGGA	4-ATTAGACGGA	10.4237	-18.3679	0	T:11.0(9.57%)	B:322.5(0.90%)	P:1e-7	Tpos:258.1	Tstd:148.9	Bpos:262.8	Bstd:166.4	StrandBias:0.0	Multiplicity:1.09
0.997	0.001	0.001	0.001
0.142	0.001	0.145	0.712
0.001	0.001	0.001	0.997
0.913	0.001	0.001	0.085
0.001	0.001	0.886	0.112
0.878	0.001	0.001	0.12
0.001	0.919	0.001	0.079
0.092	0.001	0.813	0.094
0.001	0.001	0.997	0.001
0.997	0.001	0.001	0.001
>AGTGAGATTT	5-AGTGAGATTT	9.05077	-15.3254	0	T:22.0(19.13%)	B:1938.5(5.39%)	P:1e-6	Tpos:300.8	Tstd:164.2	Bpos:291.1	Bstd:166.3	StrandBias:-1.3	Multiplicity:1.27
0.905	0.064	0.001	0.03
0.024	0.001	0.758	0.217
0.073	0.001	0.059	0.867
0.001	0.001	0.997	0.001
0.875	0.001	0.123	0.001
0.033	0.058	0.908	0.001
0.997	0.001	0.001	0.001
0.001	0.001	0.001	0.997
0.052	0.065	0.086	0.797
0.001	0.065	0.001	0.933
>ATAGACTATG	6-ATAGACTATG	7.93441	-15.2193	0	T:26.0(22.61%)	B:2652.0(7.37%)	P:1e-6	Tpos:231.5	Tstd:157.2	Bpos:253.2	Bstd:150.6	StrandBias:0.3	Multiplicity:1.15
0.847	0.001	0.085	0.067
0.11	0.045	0.044	0.801
0.788	0.001	0.066	0.145
0.073	0.072	0.788	0.067
0.778	0.038	0.066	0.118
0.049	0.8	0.043	0.108
0.226	0.04	0.02	0.714
0.843	0.037	0.055	0.065
0.039	0.07	0.017	0.874
0.047	0.025	0.777	0.151
>TTGGTACCTT	7-TTGGTACCTT	10.1813	-15.1104	0	T:12.0(10.43%)	B:553.2(1.54%)	P:1e-6	Tpos:306.7	Tstd:119.0	Bpos:252.4	Bstd:150.7	StrandBias:2.3	Multiplicity:1.00
0.001	0.001	0.001	0.997
0.001	0.001	0.001	0.997
0.001	0.001	0.917	0.081
0.088	0.121	0.79	0.001
0.075	0.001	0.001	0.923
0.934	0.001	0.001	0.064
0.055	0.795	0.084	0.066
0.076	0.742	0.117	0.065
0.001	0.001	0.001	0.997
0.001	0.001	0.001	0.997
>AACAGATTCT	8-AACAGATTCT	9.88373	-14.952	0	T:17.0(14.78%)	B:1199.7(3.33%)	P:1e-6	Tpos:248.3	Tstd:133.3	Bpos:275.8	Bstd:156.8	StrandBias:0.2	Multiplicity:1.06
0.836	0.078	0.085	0.001
0.851	0.001	0.098	0.05
0.047	0.896	0.056	0.001
0.997	0.001	0.001	0.001
0.032	0.001	0.91	0.057
0.997	0.001	0.001	0.001
0.052	0.001	0.001	0.946
0.079	0.101	0.001	0.819
0.065	0.888	0.001	0.046
0.001	0.001	0.088	0.91
>GATCTGATCT	9-GATCTGATCT	8.85599	-12.6811	0	T:18.0(15.65%)	B:1581.5(4.39%)	P:1e-5	Tpos:276.3	Tstd:133.7	Bpos:269.0	Bstd:159.7	StrandBias:0.4	Multiplicity:1.17
0.069	0.001	0.667	0.263
0.835	0.001	0.163	0.001
0.163	0.136	0.001	0.7
0.001	0.75	0.115	0.134
0.001	0.023	0.001	0.975
0.317	0.001	0.532	0.15
0.869	0.001	0.001	0.129
0.001	0.001	0.001	0.997
0.069	0.725	0.13	0.076
0.001	0.001	0.001	0.997
>TTATAGAAAAGC	1-TTATAGAAAAGC	13.5182	-20.9201	0	T:7.0(6.09%)	B:52.6(0.15%)	P:1e-9	Tpos:277.6	Tstd:150.9	Bpos:296.2	Bstd:149.0	StrandBias:0.4	Multiplicity:1.00
0.127	0.001	0.001	0.871
0.001	0.001	0.001	0.997
0.866	0.001	0.001	0.132
0.001	0.001	0.123	0.875
0.997	0.001	0.001	0.001
0.001	0.001	0.894	0.104
0.997	0.001	0.001	0.001
0.823	0.001	0.001	0.175
0.997	0.001	0.001	0.001
0.798	0.001	0.2	0.001
0.001	0.001	0.997	0.001
0.001	0.997	0.001	0.001
>GACAATTGTTAC	2-GACAATTGTTAC	7.03207	-20.3557	0	T:54.0(46.96%)	B:7757.7(21.55%)	P:1e-8	Tpos:254.5	Tstd:133.6	Bpos:257.8	Bstd:148.9	StrandBias:-0.2	Multiplicity:1.17
0.138	0.1	0.608	0.154
0.837	0.028	0.079	0.056
0.159	0.725	0.026	0.09
0.89	0.037	0.018	0.055
0.799	0.066	0.03	0.105
0.156	0.087	0.047	0.71
0.063	0.018	0.083	0.836
0.145	0.086	0.6	0.169
0.1	0.029	0.075	0.796
0.067	0.122	0.071	0.74
0.801	0.034	0.094	0.071
0.123	0.663	0.075	0.139
>TTGTGCTGAAAA	3-TTGTGCTGAAAA	13.6967	-20.2243	0	T:6.0(5.22%)	B:30.5(0.08%)	P:1e-8	Tpos:154.3	Tstd:61.5	Bpos:229.7	Bstd:156.6	StrandBias:0.0	Multiplicity:1.00
0.001	0.211	0.001	0.787
0.001	0.001	0.001	0.997
0.152	0.001	0.846	0.001
0.117	0.001	0.001	0.881
0.001	0.001	0.997	0.001
0.001	0.828	0.17	0.001
0.16	0.001	0.001	0.838
0.001	0.001	0.997	0.001
0.997	0.001	0.001	0.001
0.997	0.001	0.001	0.001
0.997	0.001	0.001	0.001
0.997	0.001	0.001	0.001
>AAAGACGATATT	4-AAAGACGATATT	9.38962	-19.9626	0	T:28.0(24.35%)	B:2417.0(6.71%)	P:1e-8	Tpos:287.1	Tstd:137.8	Bpos:254.6	Bstd:142.6	StrandBias:-0.2	Multiplicity:1.11
0.94	0.054	0.001	0.005
0.907	0.091	0.001	0.001
0.899	0.001	0.001	0.099
0.001	0.214	0.559	0.226
0.997	0.001	0.001	0.001
0.179	0.667	0.001	0.153
0.116	0.073	0.678	0.133
0.923	0.001	0.001	0.075
0.001	0.068	0.044	0.887
0.848	0.001	0.001	0.15
0.001	0.113	0.001	0.885
0.001	0.1	0.075	0.824
>AGAGTGAGATTT	5-AGAGTGAGATTT	8.18948	-19.5851	0	T:35.0(30.43%)	B:3728.4(10.36%)	P:1e-8	Tpos:293.8	Tstd:161.6	Bpos:276.0	Bstd:159.7	StrandBias:-1.0	Multiplicity:1.17
0.814	0.001	0.001	0.184
0.001	0.081	0.744	0.174
0.762	0.108	0.001	0.129
0.074	0.001	0.72	0.205
0.063	0.001	0.003	0.933
0.116	0.001	0.809	0.074
0.914	0.001	0.084	0.001
0.003	0.001	0.748	0.248
0.997	0.001	0.001	0.001
0.001	0.001	0.001	0.997
0.004	0.095	0.001	0.9
0.095	0.224	0.001	0.68
>ATGTTTGCTCAC	6-ATGTTTGCTCAC	14.1203	-14.8247	0	T:4.0(3.48%)	B:15.2(0.04%)	P:1e-6	Tpos:376.2	Tstd:173.0	Bpos:293.9	Bstd:214.7	StrandBias:-0.6	Multiplicity:1.25
0.826	0.001	0.001	0.172
0.239	0.001	0.001	0.759
0.193	0.001	0.805	0.001
0.001	0.001	0.001	0.997
0.001	0.001	0.001	0.997
0.001	0.001	0.001	0.997
0.001	0.21	0.788	0.001
0.001	0.997	0.001	0.001
0.001	0.001	0.001	0.997
0.001	0.997	0.001	0.001
0.997	0.001	0.001	0.001
0.001	0.997	0.001	0.001
>AATTTACAGCAA	7-AATTTACAGCAA	11.6511	-14.3229	0	T:10.0(8.70%)	B:386.4(1.07%)	P:1e-6	Tpos:254.0	Tstd:159.5	Bpos:271.2	Bstd:146.2	StrandBias:-0.7	Multiplicity:1.30
0.812	0.186	0.001	0.001
0.982	0.001	0.001	0.016
0.001	0.001	0.001	0.997
0.187	0.001	0.001	0.811
0.083	0.001	0.001	0.915
0.886	0.001	0.112	0.001
0.089	0.894	0.001	0.016
0.812	0.001	0.001	0.186
0.287	0.122	0.59	0.001
0.175	0.697	0.001	0.127
0.997	0.001	0.001	0.001
0.997	0.001	0.001	0.001
>ATTTCTTAAGAA	8-ATTTCTTAAGAA	11.9083	-12.3972	0	T:9.0(7.83%)	B:375.2(1.04%)	P:1e-5	Tpos:208.9	Tstd:96.3	Bpos:268.4	Bstd:149.0	StrandBias:0.7	Multiplicity:1.00
0.884	0.001	0.001	0.114
0.001	0.001	0.001	0.997
0.001	0.001	0.028	0.97
0.001	0.001	0.001	0.997
0.117	0.881	0.001	0.001
0.143	0.001	0.001	0.855
0.149	0.001	0.001	0.849
0.828	0.001	0.001	0.17
0.858	0.001	0.001	0.14
0.001	0.001	0.886	0.112
0.997	0.001	0.001	0.001
0.997	0.001	0.001	0.001
>CACTACAG	1-CACTACAG	6.86437	-18.386	0	T:39.0(33.91%)	B:4723.5(13.12%)	P:1e-7	Tpos:276.5	Tstd:129.8	Bpos:277.4	Bstd:159.3	StrandBias:-0.2	Multiplicity:1.15
0.051	0.88	0.048	0.021
0.966	0.001	0.001	0.032
0.209	0.719	0.055	0.017
0.057	0.041	0.001	0.901
0.997	0.001	0.001	0.001
0.114	0.788	0.029	0.069
0.871	0.001	0.089	0.039
0.061	0.001	0.922	0.016
>TCGGACAA	2-TCGGACAA	7.39308	-18.0804	0	T:27.0(23.48%)	B:2462.2(6.84%)	P:1e-7	Tpos:271.2	Tstd:165.7	Bpos:299.0	Bstd:165.6	StrandBias:-0.5	Multiplicity:1.04
0.02	0.036	0.001	0.943
0.001	0.97	0.028	0.001
0.176	0.042	0.568	0.214
0.054	0.001	0.886	0.059
0.94	0.001	0.058	0.001
0.151	0.847	0.001	0.001
0.967	0.031	0.001	0.001
0.946	0.001	0.052	0.001
>GTCCCACT	3-GTCCCACT	5.37053	-14.7823	0	T:42.0(36.52%)	B:6087.0(16.91%)	P:1e-6	Tpos:322.1	Tstd:129.2	Bpos:287.1	Bstd:161.7	StrandBias:-0.4	Multiplicity:1.14
0.052	0.022	0.845	0.081
0.117	0.122	0.066	0.695
0.095	0.723	0.11	0.072
0.059	0.74	0.106	0.095
0.113	0.751	0.093	0.043
0.696	0.038	0.114	0.152
0.092	0.804	0.072	0.032
0.09	0.071	0.083	0.756
>AGATATTT	4-AGATATTT	10.8093	-14.6594	0	T:26.0(22.61%)	B:2730.7(7.59%)	P:1e-6	Tpos:380.1	Tstd:101.8	Bpos:271.3	Bstd:153.3	StrandBias:-0.8	Multiplicity:1.15
0.997	0.001	0.001	0.001
0.001	0.001	0.997	0.001
0.997	0.001	0.001	0.001
0.001	0.001	0.001	0.997
0.997	0.001	0.001	0.001
0.001	0.001	0.001	0.997
0.001	0.001	0.001	0.997
0.227	0.001	0.001	0.771
>GTGGGTAA	5-GTGGGTAA	7.04714	-14.4998	0	T:27.0(23.48%)	B:2942.8(8.17%)	P:1e-6	Tpos:288.1	Tstd:143.6	Bpos:280.1	Bstd:161.5	StrandBias:-0.1	Multiplicity:1.15
0.077	0.053	0.869	0.001
0.001	0.051	0.001	0.947
0.018	0.071	0.91	0.001
0.072	0.047	0.848	0.033
0.028	0.046	0.765	0.161
0.014	0.035	0.001	0.95
0.927	0.033	0.021	0.019
0.886	0.048	0.041	0.025

## Sheet: Category 9
Consensus Sequence and Position Weight Matrix (ACGT)	Motif Name	Log Odds of Detection Threshold	Log p-value of Enrichment		Number of target sequences with motif, % of total targets	number of background sequences with motif, % of total background	Enrichment score	Average posiion of motif in target sequences (0 = start of sequences)	Standard deviation of position in target sequences	Average position of motif in background sequences (0 = start of sequences)	Standard deviation of position in background sequences	Log ratio of + strand occurences to - strand occurrences	Average number of occurrences per sequence in sequences with 1 or more binding site
>CCACGTCAKC	1-CCACGTCAKC	10.0453	-30.2169	0	T:31.0(9.72%)	B:650.6(1.78%)	P:1e-13	Tpos:340.7	Tstd:140.1	Bpos:353.8	Bstd:142.7	StrandBias:0.6	Multiplicity:1.13
0.289	0.709	0.001	0.001
0.001	0.997	0.001	0.001
0.997	0.001	0.001	0.001
0.001	0.924	0.074	0.001
0.001	0.001	0.997	0.001
0.001	0.001	0.001	0.997
0.082	0.916	0.001	0.001
0.997	0.001	0.001	0.001
0.001	0.001	0.572	0.426
0.065	0.933	0.001	0.001
>GTCGTTGAAT	2-GTCGTTGAAT	8.98313	-23.3509	0	T:29.0(9.09%)	B:754.4(2.07%)	P:1e-10	Tpos:331.1	Tstd:111.6	Bpos:287.7	Bstd:160.6	StrandBias:0.0	Multiplicity:1.00
0.024	0.001	0.955	0.02
0.001	0.056	0.001	0.942
0.024	0.923	0.038	0.015
0.039	0.087	0.873	0.001
0.001	0.083	0.001	0.915
0.081	0.001	0.081	0.837
0.076	0.001	0.922	0.001
0.898	0.001	0.043	0.058
0.858	0.048	0.001	0.093
0.038	0.001	0.041	0.92
>GAAGATATTT	3-GAAGATATTT	10.87	-22.6477	0	T:26.0(8.15%)	B:625.9(1.72%)	P:1e-9	Tpos:355.5	Tstd:132.5	Bpos:273.1	Bstd:158.8	StrandBias:0.2	Multiplicity:1.00
0.026	0.109	0.864	0.001
0.797	0.03	0.001	0.172
0.916	0.032	0.018	0.034
0.041	0.018	0.91	0.031
0.962	0.001	0.036	0.001
0.001	0.017	0.001	0.981
0.997	0.001	0.001	0.001
0.001	0.001	0.001	0.997
0.001	0.021	0.018	0.96
0.097	0.026	0.001	0.876
>GTGGATAAGA	4-GTGGATAAGA	8.76029	-21.2924	0	T:36.0(11.29%)	B:1235.0(3.39%)	P:1e-9	Tpos:285.2	Tstd:155.7	Bpos:291.1	Bstd:159.4	StrandBias:0.1	Multiplicity:1.03
0.001	0.001	0.887	0.111
0.086	0.001	0.082	0.831
0.136	0.001	0.771	0.092
0.03	0.001	0.905	0.064
0.997	0.001	0.001	0.001
0.001	0.001	0.001	0.997
0.893	0.001	0.065	0.041
0.997	0.001	0.001	0.001
0.032	0.001	0.935	0.032
0.817	0.081	0.045	0.057
>CACCCATCCA	5-CACCCATCCA	10.0389	-18.8127	0	T:14.0(4.39%)	B:200.9(0.55%)	P:1e-8	Tpos:305.0	Tstd:178.7	Bpos:292.6	Bstd:164.8	StrandBias:0.0	Multiplicity:1.00
0.058	0.863	0.001	0.078
0.997	0.001	0.001	0.001
0.046	0.775	0.09	0.089
0.001	0.997	0.001	0.001
0.038	0.838	0.058	0.066
0.833	0.001	0.165	0.001
0.001	0.057	0.001	0.941
0.093	0.905	0.001	0.001
0.001	0.997	0.001	0.001
0.915	0.083	0.001	0.001
>ATATCAAWTT	6-ATATCAAWTT	9.7787	-18.7961	0	T:55.0(17.24%)	B:2717.5(7.45%)	P:1e-8	Tpos:262.8	Tstd:165.6	Bpos:249.1	Bstd:149.7	StrandBias:0.0	Multiplicity:1.09
0.864	0.003	0.041	0.092
0.001	0.001	0.287	0.711
0.588	0.076	0.002	0.334
0.007	0.001	0.072	0.92
0.006	0.583	0.278	0.133
0.89	0.001	0.039	0.07
0.679	0.044	0.276	0.001
0.48	0.001	0.001	0.518
0.044	0.006	0.086	0.864
0.047	0.001	0.093	0.859
>CAACGGAAAG	7-CAACGGAAAG	9.66269	-18.4107	0	T:19.0(5.96%)	B:413.9(1.13%)	P:1e-7	Tpos:281.1	Tstd:188.3	Bpos:280.2	Bstd:166.6	StrandBias:0.0	Multiplicity:1.05
0.036	0.862	0.101	0.001
0.856	0.001	0.001	0.142
0.997	0.001	0.001	0.001
0.02	0.871	0.056	0.053
0.043	0.001	0.955	0.001
0.001	0.001	0.945	0.053
0.997	0.001	0.001	0.001
0.771	0.001	0.062	0.166
0.997	0.001	0.001	0.001
0.048	0.071	0.81	0.071
>AGGACCCACT	8-AGGACCCACT	10.0339	-18.3449	0	T:14.0(4.39%)	B:208.2(0.57%)	P:1e-7	Tpos:255.7	Tstd:158.1	Bpos:303.3	Bstd:134.6	StrandBias:0.6	Multiplicity:1.07
0.885	0.113	0.001	0.001
0.001	0.001	0.997	0.001
0.089	0.001	0.909	0.001
0.941	0.001	0.001	0.057
0.086	0.912	0.001	0.001
0.079	0.827	0.001	0.093
0.001	0.997	0.001	0.001
0.895	0.001	0.001	0.103
0.065	0.933	0.001	0.001
0.078	0.078	0.087	0.757
>AGCCGCCAGT	9-AGCCGCCAGT	10.5636	-18.1211	0	T:11.0(3.45%)	B:114.9(0.31%)	P:1e-7	Tpos:313.7	Tstd:143.1	Bpos:320.2	Bstd:181.8	StrandBias:0.3	Multiplicity:1.00
0.997	0.001	0.001	0.001
0.001	0.001	0.997	0.001
0.001	0.997	0.001	0.001
0.121	0.747	0.001	0.131
0.089	0.001	0.764	0.146
0.001	0.997	0.001	0.001
0.096	0.902	0.001	0.001
0.997	0.001	0.001	0.001
0.107	0.073	0.732	0.088
0.001	0.001	0.001	0.997
>ATAAGCTGTC	10-ATAAGCTGTC	9.77274	-17.5951	0	T:18.0(5.64%)	B:389.9(1.07%)	P:1e-7	Tpos:399.7	Tstd:103.9	Bpos:281.0	Bstd:152.5	StrandBias:0.8	Multiplicity:1.06
0.938	0.001	0.001	0.06
0.068	0.097	0.001	0.834
0.819	0.001	0.048	0.132
0.997	0.001	0.001	0.001
0.052	0.001	0.904	0.043
0.051	0.819	0.093	0.037
0.001	0.001	0.001	0.997
0.001	0.044	0.954	0.001
0.06	0.001	0.001	0.938
0.077	0.86	0.062	0.001
>AGACAGAGAC	11-AGACAGAGAC	9.71475	-16.8665	0	T:30.0(9.40%)	B:1079.2(2.96%)	P:1e-7	Tpos:361.3	Tstd:162.8	Bpos:350.8	Bstd:158.7	StrandBias:-0.9	Multiplicity:1.10
0.821	0.001	0.001	0.177
0.008	0.001	0.99	0.001
0.914	0.001	0.041	0.044
0.041	0.794	0.147	0.018
0.916	0.001	0.025	0.058
0.001	0.001	0.948	0.05
0.849	0.074	0.076	0.001
0.001	0.001	0.997	0.001
0.845	0.062	0.054	0.039
0.048	0.934	0.001	0.017
>CCACGGTGGA	12-CCACGGTGGA	8.25872	-16.0012	0	T:20.0(6.27%)	B:536.2(1.47%)	P:1e-6	Tpos:336.1	Tstd:123.4	Bpos:296.8	Bstd:173.5	StrandBias:0.7	Multiplicity:1.10
0.078	0.833	0.031	0.058
0.043	0.854	0.102	0.001
0.851	0.147	0.001	0.001
0.068	0.678	0.253	0.001
0.005	0.116	0.874	0.005
0.093	0.008	0.585	0.314
0.234	0.001	0.001	0.764
0.001	0.05	0.854	0.095
0.001	0.079	0.919	0.001
0.783	0.074	0.007	0.136
>TTTACCAGAG	13-TTTACCAGAG	9.47736	-15.8685	0	T:21.0(6.58%)	B:594.8(1.63%)	P:1e-6	Tpos:346.6	Tstd:138.8	Bpos:287.3	Bstd:162.8	StrandBias:0.0	Multiplicity:1.05
0.053	0.08	0.001	0.866
0.05	0.001	0.001	0.948
0.123	0.001	0.001	0.875
0.824	0.064	0.057	0.055
0.03	0.932	0.001	0.037
0.03	0.904	0.065	0.001
0.945	0.001	0.001	0.053
0.07	0.001	0.889	0.04
0.943	0.001	0.001	0.055
0.001	0.001	0.95	0.048
>AATAATTATC	14-AATAATTATC	8.73004	-15.2457	0	T:63.0(19.75%)	B:3693.8(10.13%)	P:1e-6	Tpos:246.2	Tstd:129.4	Bpos:260.8	Bstd:148.4	StrandBias:0.3	Multiplicity:1.11
0.947	0.001	0.044	0.008
0.94	0.025	0.001	0.034
0.001	0.019	0.022	0.958
0.943	0.017	0.001	0.039
0.923	0.031	0.001	0.045
0.063	0.043	0.032	0.862
0.015	0.001	0.05	0.934
0.845	0.001	0.093	0.061
0.001	0.109	0.027	0.863
0.048	0.791	0.123	0.038
>CATCCTTAGC	15-CATCCTTAGC	9.42139	-14.4249	0	T:14.0(4.39%)	B:291.2(0.80%)	P:1e-6	Tpos:294.3	Tstd:169.1	Bpos:252.0	Bstd:157.7	StrandBias:1.9	Multiplicity:1.00
0.001	0.828	0.001	0.17
0.979	0.019	0.001	0.001
0.001	0.001	0.001	0.997
0.001	0.798	0.2	0.001
0.001	0.997	0.001	0.001
0.001	0.027	0.259	0.713
0.001	0.001	0.001	0.997
0.692	0.013	0.001	0.294
0.003	0.281	0.642	0.074
0.058	0.914	0.003	0.025
>GGCCGGARGT	16-GGCCGGARGT	7.98501	-11.5028	0	T:15.0(4.70%)	B:432.6(1.19%)	P:1e-4	Tpos:210.6	Tstd:158.2	Bpos:287.8	Bstd:167.2	StrandBias:-1.0	Multiplicity:1.60
0.193	0.007	0.745	0.055
0.001	0.103	0.828	0.068
0.046	0.952	0.001	0.001
0.001	0.875	0.001	0.123
0.003	0.167	0.829	0.001
0.188	0.059	0.644	0.109
0.541	0.001	0.184	0.274
0.328	0.056	0.456	0.16
0.054	0.054	0.583	0.309
0.001	0.001	0.001	0.997
>TGCCACGTCAGC	1-TGCCACGTCAGC	7.8442	-29.9152	0	T:42.0(13.17%)	B:1220.1(3.34%)	P:1e-12	Tpos:319.0	Tstd:141.4	Bpos:330.7	Bstd:147.0	StrandBias:0.3	Multiplicity:1.10
0.295	0.036	0.053	0.616
0.096	0.112	0.745	0.047
0.189	0.715	0.095	0.001
0.001	0.997	0.001	0.001
0.903	0.001	0.001	0.095
0.053	0.941	0.003	0.003
0.001	0.001	0.997	0.001
0.001	0.001	0.001	0.997
0.001	0.997	0.001	0.001
0.887	0.001	0.111	0.001
0.179	0.096	0.517	0.208
0.188	0.699	0.112	0.001
>ATTTGAATGATA	2-ATTTGAATGATA	10.103	-26.7747	0	T:36.0(11.29%)	B:1006.6(2.76%)	P:1e-11	Tpos:243.8	Tstd:138.1	Bpos:248.5	Bstd:148.0	StrandBias:-0.1	Multiplicity:1.08
0.797	0.001	0.152	0.05
0.048	0.001	0.077	0.874
0.117	0.001	0.074	0.808
0.001	0.001	0.018	0.98
0.035	0.019	0.849	0.097
0.902	0.041	0.001	0.056
0.777	0.119	0.034	0.07
0.053	0.041	0.043	0.863
0.02	0.086	0.863	0.031
0.763	0.113	0.06	0.064
0.245	0.001	0.032	0.722
0.81	0.067	0.061	0.062
>TGTCAAAGAAGA	3-TGTCAAAGAAGA	13.1663	-22.7703	0	T:13.0(4.08%)	B:117.3(0.32%)	P:1e-9	Tpos:295.9	Tstd:120.3	Bpos:272.3	Bstd:156.6	StrandBias:0.2	Multiplicity:1.00
0.001	0.001	0.098	0.9
0.001	0.001	0.9	0.098
0.077	0.001	0.001	0.921
0.18	0.752	0.067	0.001
0.904	0.001	0.094	0.001
0.997	0.001	0.001	0.001
0.997	0.001	0.001	0.001
0.001	0.139	0.859	0.001
0.997	0.001	0.001	0.001
0.997	0.001	0.001	0.001
0.001	0.001	0.997	0.001
0.868	0.13	0.001	0.001
>ATATTTTATTTC	4-ATATTTTATTTC	12.228	-22.5306	0	T:29.0(9.09%)	B:782.8(2.15%)	P:1e-9	Tpos:294.7	Tstd:134.6	Bpos:240.1	Bstd:145.2	StrandBias:-0.1	Multiplicity:1.11
0.997	0.001	0.001	0.001
0.183	0.001	0.054	0.762
0.997	0.001	0.001	0.001
0.035	0.001	0.001	0.963
0.001	0.001	0.001	0.997
0.001	0.001	0.001	0.997
0.001	0.001	0.053	0.945
0.741	0.222	0.036	0.001
0.12	0.001	0.097	0.782
0.036	0.001	0.001	0.962
0.001	0.001	0.001	0.997
0.052	0.864	0.032	0.052
>TTTTCCTAATTT	5-TTTTCCTAATTT	12.9426	-21.8097	0	T:14.0(4.39%)	B:156.1(0.43%)	P:1e-9	Tpos:267.0	Tstd:145.9	Bpos:274.0	Bstd:143.5	StrandBias:-0.4	Multiplicity:1.14
0.001	0.001	0.001	0.997
0.001	0.001	0.001	0.997
0.001	0.059	0.001	0.939
0.001	0.09	0.095	0.814
0.033	0.895	0.071	0.001
0.001	0.871	0.047	0.081
0.001	0.001	0.001	0.997
0.997	0.001	0.001	0.001
0.898	0.001	0.1	0.001
0.219	0.001	0.001	0.779
0.066	0.001	0.001	0.932
0.001	0.082	0.001	0.916
>WCDACAGTAART	6-WCDACAGTAART	10.2705	-21.1234	0	T:12.0(3.76%)	B:108.8(0.30%)	P:1e-9	Tpos:242.6	Tstd:158.0	Bpos:252.4	Bstd:151.7	StrandBias:0.5	Multiplicity:1.00
0.486	0.001	0.001	0.512
0.001	0.841	0.157	0.001
0.284	0.001	0.356	0.36
0.997	0.001	0.001	0.001
0.001	0.997	0.001	0.001
0.997	0.001	0.001	0.001
0.001	0.131	0.867	0.001
0.001	0.001	0.001	0.997
0.997	0.001	0.001	0.001
0.97	0.001	0.028	0.001
0.496	0.001	0.502	0.001
0.001	0.001	0.001	0.997
>ACCAATTCTCTC	7-ACCAATTCTCTC	13.2051	-20.9673	0	T:9.0(2.82%)	B:44.7(0.12%)	P:1e-9	Tpos:297.9	Tstd:208.8	Bpos:341.2	Bstd:161.0	StrandBias:0.3	Multiplicity:1.00
0.932	0.001	0.001	0.066
0.001	0.997	0.001	0.001
0.001	0.997	0.001	0.001
0.882	0.001	0.116	0.001
0.913	0.001	0.001	0.085
0.001	0.001	0.097	0.901
0.001	0.001	0.001	0.997
0.141	0.717	0.141	0.001
0.001	0.001	0.001	0.997
0.14	0.858	0.001	0.001
0.001	0.001	0.001	0.997
0.001	0.919	0.001	0.079
>CTATTTAAAACA	8-CTATTTAAAACA	12.7247	-20.4862	0	T:14.0(4.39%)	B:174.9(0.48%)	P:1e-8	Tpos:288.7	Tstd:144.4	Bpos:254.6	Bstd:156.4	StrandBias:1.9	Multiplicity:1.00
0.142	0.796	0.061	0.001
0.053	0.001	0.001	0.945
0.997	0.001	0.001	0.001
0.062	0.001	0.001	0.936
0.001	0.001	0.001	0.997
0.001	0.001	0.001	0.997
0.925	0.001	0.073	0.001
0.852	0.001	0.146	0.001
0.886	0.001	0.001	0.112
0.894	0.104	0.001	0.001
0.001	0.889	0.069	0.041
0.922	0.076	0.001	0.001
>GAATCGTAAATA	9-GAATCGTAAATA	13.3146	-20.2896	0	T:9.0(2.82%)	B:48.5(0.13%)	P:1e-8	Tpos:238.0	Tstd:161.6	Bpos:241.4	Bstd:140.2	StrandBias:-1.0	Multiplicity:1.00
0.001	0.001	0.897	0.101
0.997	0.001	0.001	0.001
0.997	0.001	0.001	0.001
0.089	0.001	0.001	0.909
0.001	0.892	0.001	0.106
0.001	0.001	0.912	0.086
0.001	0.001	0.001	0.997
0.819	0.179	0.001	0.001
0.997	0.001	0.001	0.001
0.846	0.001	0.152	0.001
0.001	0.001	0.001	0.997
0.846	0.001	0.152	0.001
>ATCCATTCCATT	10-ATCCATTCCATT	13.2976	-19.2239	0	T:9.0(2.82%)	B:55.6(0.15%)	P:1e-8	Tpos:367.1	Tstd:112.1	Bpos:244.0	Bstd:160.4	StrandBias:1.0	Multiplicity:1.00
0.911	0.087	0.001	0.001
0.001	0.001	0.001	0.997
0.1	0.898	0.001	0.001
0.001	0.791	0.101	0.107
0.997	0.001	0.001	0.001
0.001	0.001	0.001	0.997
0.001	0.001	0.001	0.997
0.001	0.898	0.001	0.1
0.114	0.884	0.001	0.001
0.997	0.001	0.001	0.001
0.138	0.124	0.001	0.737
0.001	0.001	0.001	0.997
>GYTYTTCTTAAT	11-GYTYTTCTTAAT	12.433	-19.0951	0	T:11.0(3.45%)	B:103.2(0.28%)	P:1e-8	Tpos:217.1	Tstd:145.1	Bpos:280.5	Bstd:146.7	StrandBias:1.0	Multiplicity:1.09
0.154	0.015	0.83	0.001
0.001	0.565	0.001	0.433
0.001	0.001	0.001	0.997
0.225	0.448	0.001	0.327
0.001	0.001	0.001	0.997
0.001	0.001	0.001	0.997
0.001	0.997	0.001	0.001
0.001	0.001	0.001	0.997
0.238	0.001	0.001	0.76
0.997	0.001	0.001	0.001
0.637	0.361	0.001	0.001
0.362	0.001	0.001	0.636
>ATACATGTAATK	12-ATACATGTAATK	11.6148	-17.8025	0	T:15.0(4.70%)	B:256.1(0.70%)	P:1e-7	Tpos:261.1	Tstd:147.4	Bpos:235.9	Bstd:133.4	StrandBias:-0.6	Multiplicity:1.00
0.997	0.001	0.001	0.001
0.234	0.165	0.001	0.6
0.997	0.001	0.001	0.001
0.098	0.9	0.001	0.001
0.997	0.001	0.001	0.001
0.001	0.347	0.001	0.651
0.001	0.001	0.997	0.001
0.129	0.001	0.075	0.795
0.609	0.001	0.011	0.379
0.914	0.001	0.001	0.084
0.001	0.015	0.001	0.983
0.135	0.001	0.463	0.401
>GCTGTGTACGTG	13-GCTGTGTACGTG	9.89039	-17.7428	0	T:6.0(1.88%)	B:15.2(0.04%)	P:1e-7	Tpos:328.2	Tstd:190.4	Bpos:187.8	Bstd:166.3	StrandBias:1.0	Multiplicity:1.00
0.041	0.001	0.957	0.001
0.001	0.997	0.001	0.001
0.001	0.001	0.001	0.997
0.035	0.001	0.963	0.001
0.001	0.001	0.001	0.997
0.001	0.001	0.997	0.001
0.001	0.001	0.001	0.997
0.963	0.001	0.035	0.001
0.001	0.997	0.001	0.001
0.041	0.001	0.957	0.001
0.001	0.001	0.197	0.801
0.197	0.001	0.801	0.001
>AATAATATCTTC	14-AATAATATCTTC	14.1213	-16.4083	0	T:8.0(2.51%)	B:55.5(0.15%)	P:1e-7	Tpos:375.4	Tstd:115.5	Bpos:296.6	Bstd:160.2	StrandBias:0.0	Multiplicity:1.00
0.997	0.001	0.001	0.001
0.997	0.001	0.001	0.001
0.001	0.001	0.001	0.997
0.997	0.001	0.001	0.001
0.997	0.001	0.001	0.001
0.001	0.001	0.001	0.997
0.85	0.001	0.148	0.001
0.117	0.001	0.001	0.881
0.001	0.997	0.001	0.001
0.001	0.001	0.001	0.997
0.001	0.162	0.001	0.836
0.001	0.997	0.001	0.001
>CGAGTAGATAAG	15-CGAGTAGATAAG	9.26084	-16.4008	0	T:24.0(7.52%)	B:740.4(2.03%)	P:1e-7	Tpos:305.7	Tstd:171.4	Bpos:295.5	Bstd:166.8	StrandBias:-0.5	Multiplicity:1.12
0.117	0.812	0.001	0.07
0.144	0.157	0.695	0.004
0.928	0.001	0.001	0.07
0.065	0.065	0.869	0.001
0.137	0.001	0.248	0.614
0.843	0.001	0.078	0.078
0.078	0.001	0.92	0.001
0.907	0.001	0.001	0.091
0.144	0.131	0.005	0.72
0.928	0.001	0.001	0.07
0.907	0.001	0.091	0.001
0.054	0.001	0.871	0.074
>AAACTGATATAA	16-AAACTGATATAA	12.3262	-16.2985	0	T:11.0(3.45%)	B:139.0(0.38%)	P:1e-7	Tpos:248.9	Tstd:187.1	Bpos:244.7	Bstd:151.6	StrandBias:0.8	Multiplicity:1.00
0.705	0.135	0.001	0.159
0.997	0.001	0.001	0.001
0.879	0.001	0.001	0.119
0.005	0.889	0.014	0.092
0.044	0.001	0.001	0.954
0.001	0.001	0.997	0.001
0.997	0.001	0.001	0.001
0.001	0.001	0.001	0.997
0.997	0.001	0.001	0.001
0.305	0.045	0.005	0.645
0.829	0.169	0.001	0.001
0.696	0.204	0.001	0.099
>AGAGMGACAGAG	17-AGAGMGACAGAG	10.5406	-12.9583	0	T:26.0(8.15%)	B:1034.6(2.84%)	P:1e-5	Tpos:414.6	Tstd:129.2	Bpos:384.8	Bstd:157.1	StrandBias:-1.6	Multiplicity:1.23
0.811	0.068	0.083	0.038
0.001	0.047	0.951	0.001
0.892	0.001	0.001	0.106
0.001	0.001	0.916	0.082
0.409	0.524	0.001	0.066
0.027	0.001	0.899	0.073
0.718	0.125	0.001	0.156
0.198	0.654	0.085	0.063
0.997	0.001	0.001	0.001
0.03	0.001	0.844	0.125
0.874	0.001	0.001	0.124
0.001	0.001	0.938	0.06
>CACTTCCGGCCA	18-CACTTCCGGCCA	13.5394	-9.8612	0	T:3.0(0.94%)	B:6.7(0.02%)	P:1e-4	Tpos:141.6	Tstd:113.7	Bpos:288.2	Bstd:153.2	StrandBias:2.8	Multiplicity:2.67
0.001	0.997	0.001	0.001
0.997	0.001	0.001	0.001
0.128	0.87	0.001	0.001
0.001	0.302	0.151	0.546
0.115	0.001	0.001	0.883
0.001	0.997	0.001	0.001
0.001	0.997	0.001	0.001
0.15	0.001	0.848	0.001
0.001	0.001	0.997	0.001
0.001	0.997	0.001	0.001
0.001	0.997	0.001	0.001
0.997	0.001	0.001	0.001
>VAGCTGTC	1-VAGCTGTC	5.56083	-25.1759	0	T:118.0(36.99%)	B:7480.8(20.51%)	P:1e-10	Tpos:312.7	Tstd:163.9	Bpos:284.7	Bstd:164.0	StrandBias:0.1	Multiplicity:1.22
0.243	0.299	0.368	0.09
0.765	0.001	0.162	0.072
0.001	0.306	0.692	0.001
0.001	0.641	0.139	0.219
0.112	0.001	0.026	0.861
0.09	0.001	0.908	0.001
0.267	0.037	0.209	0.486
0.031	0.666	0.203	0.1
>TGACGTGG	2-TGACGTGG	7.78827	-23.9544	0	T:46.0(14.42%)	B:1734.1(4.75%)	P:1e-10	Tpos:313.7	Tstd:147.1	Bpos:323.0	Bstd:148.9	StrandBias:-0.8	Multiplicity:1.11
0.001	0.001	0.054	0.944
0.001	0.001	0.997	0.001
0.997	0.001	0.001	0.001
0.001	0.997	0.001	0.001
0.001	0.001	0.997	0.001
0.001	0.001	0.001	0.997
0.001	0.001	0.997	0.001
0.001	0.001	0.694	0.304
>GACAGAGA	3-GACAGAGA	6.75671	-15.035	0	T:136.0(42.63%)	B:10673.7(29.26%)	P:1e-6	Tpos:384.2	Tstd:151.7	Bpos:352.4	Bstd:167.8	StrandBias:-0.5	Multiplicity:1.43
0.001	0.027	0.971	0.001
0.758	0.13	0.001	0.111
0.088	0.701	0.17	0.041
0.935	0.011	0.053	0.001
0.001	0.001	0.97	0.028
0.881	0.035	0.067	0.017
0.018	0.034	0.912	0.036
0.936	0.027	0.015	0.022
>CCTCACCG	4-CCTCACCG	7.05281	-14.7075	0	T:41.0(12.85%)	B:1979.4(5.43%)	P:1e-6	Tpos:309.8	Tstd:162.8	Bpos:313.7	Bstd:181.4	StrandBias:0.4	Multiplicity:1.12
0.046	0.952	0.001	0.001
0.106	0.764	0.129	0.001
0.001	0.022	0.026	0.951
0.001	0.892	0.059	0.048
0.873	0.055	0.001	0.071
0.085	0.706	0.028	0.181
0.038	0.96	0.001	0.001
0.001	0.001	0.898	0.1
>GGCCGATA	5-GGCCGATA	6.75017	-11.8695	0	T:32.0(10.03%)	B:1530.5(4.20%)	P:1e-5	Tpos:315.8	Tstd:159.5	Bpos:290.3	Bstd:170.5	StrandBias:0.3	Multiplicity:1.12
0.192	0.085	0.66	0.063
0.105	0.001	0.862	0.032
0.112	0.477	0.232	0.179
0.001	0.997	0.001	0.001
0.018	0.001	0.948	0.033
0.672	0.184	0.01	0.134
0.016	0.074	0.051	0.859
0.806	0.012	0.181	0.001
>TACATGTA	6-TACATGTA	9.48944	-8.70637	0	T:24.0(7.52%)	B:1186.8(3.25%)	P:1e-3	Tpos:234.8	Tstd:136.7	Bpos:242.1	Bstd:143.7	StrandBias:0.0	Multiplicity:1.12
0.001	0.001	0.206	0.792
0.997	0.001	0.001	0.001
0.001	0.997	0.001	0.001
0.997	0.001	0.001	0.001
0.001	0.001	0.001	0.997
0.001	0.001	0.997	0.001
0.001	0.001	0.001	0.997
0.997	0.001	0.001	0.001
>GGATABTT	7-GGATABTT	8.7077	-7.96688	0	T:59.0(18.50%)	B:4301.1(11.79%)	P:1e-3	Tpos:309.8	Tstd:145.6	Bpos:269.8	Bstd:157.1	StrandBias:0.1	Multiplicity:1.32
0.267	0.001	0.731	0.001
0.001	0.001	0.997	0.001
0.997	0.001	0.001	0.001
0.001	0.001	0.001	0.997
0.997	0.001	0.001	0.001
0.001	0.324	0.324	0.352
0.001	0.001	0.001	0.997
0.001	0.001	0.001	0.997

[truncated: 9 more sheets: Category 10, Category 11, Category 12, Category 13, Category 14, Category 15, Category 16, Category 17, Category 18]
