# Supplementary material for: Novel transcriptional responses to heat revealed by turning up the heat at night
Source: Plant Mol Biol. 2019 May 6;101(1):1–19. doi: 10.1007/s11103-019-00873-3 (PMC6695350; doi:10.1007/s11103-019-00873-3)
Supplement: Supplementary file 7 — Supplementary material 7 (XLSX 56 kb) [file 11103_2019_873_MOESM7_ESM.xlsx]

## Sheet: ESM_7 Info
Novel transcriptional responses to heat revealed by turning up the heat at night
Plant Molecular Biology
Grinevich, Dmitry O.1, Desai, Jigar S.1, Stroup, Kevin P.1, Duan, Jiaqi1, Slabaugh, Erin1, Doherty, Colleen J.1
Affiliation:
1Department of Molecular and Structural Biochemistry, North Carolina State University.
cjdohert@ncsu.edu
ESM_7 Time of Day Dependent Transcript Groups. The 572 transcripts identified as time of day dependent (Fig. 7). Each transcript is listed with the group it clustered with and the normalized counts indicating the expression levels in the AM and PM control and heat shock time points.

## Sheet: Interaction Term Analysis Genes
Locus	Group	AM Control	AM Heat	PM Control	PM Heat
AT1G18330	Group 1	22.9478	75.4889	4.17223	170.899
AT1G05805	Group 1	13.5342	7.44828	18.9735	33.9427
AT3G13310	Group 1	24.422	10.3804	28.8056	59.4893
AT1G78600	Group 1	19.8927	17.5569	20.3102	40.6158
AT5G27930	Group 1	10.6532	6.54804	7.54991	10.1873
AT5G61380	Group 1	11.0194	8.8911	95.3108	285.088
AT5G04340	Group 1	7.71766	9.42812	7.62684	36.6673
AT3G02040	Group 1	18.5822	9.88654	25.0167	76.1822
AT3G24420	Group 1	5.51385	2.07771	5.31217	7.61089
AT3G14200	Group 1	13.8155	58.0858	9.8715	116.56
AT1G43675	Group 1	6.71864	9.40182	1.74674	15.721
AT3G46640	Group 1	7.03586	6.73622	34.2886	138.717
AT4G23870	Group 1	5.22064	3.41674	8.53768	22.2753
AT3G56880	Group 1	29.2659	20.5787	22.6779	45.9809
AT1G20620	Group 1	515.559	351.685	678.597	1209.39
AT1G22470	Group 1	1.37741	0.75383	1.54459	3.5943
AT3G06470	Group 1	15.0603	10.9254	13.4178	23.5817
AT4G16330	Group 1	25.2338	24.6264	40.3293	70.6883
AT1G80450	Group 1	2.75217	1.25921	2.12969	3.3629
AT1G05820	Group 1	4.44482	4.95724	3.1904	8.45843
AT4G01120	Group 1	19.6583	22.6113	31.7177	79.0947
AT2G27830	Group 1	29.5873	17.1182	38.8708	78.1939
AT4G30440	Group 1	73.3974	71.3879	105.039	212.791
AT3G12290	Group 1	65.8115	64.1249	66.3125	91.7728
AT2G34600	Group 1	2.04393	0.547025	2.18503	3.83063
AT1G77640	Group 1	0.767909	0.507625	1.30885	4.95403
AT4G09460	Group 1	11.3079	7.92944	11.1979	17.6644
AT5G16830	Group 1	37.6752	30.3407	37.9691	45.8439
AT1G28960	Group 1	29.1546	21.9352	25.0568	35.1794
AT1G43670	Group 1	379.542	311.265	283.951	417.637
AT1G67265	Group 1	0.0768819	0.10502	0.650598	9.83145
AT3G56400	Group 1	18.6413	9.19685	17.9308	26.0944
AT1G33610	Group 1	5.75841	4.15246	6.64812	11.9006
AT3G18050	Group 1	59.3692	53.1389	91.4561	165.167
AT3G53920	Group 1	79.1655	74.2049	81.9507	115.958
AT5G60680	Group 1	48.0725	28.1713	34.7563	49.2777
AT1G34780	Group 1	20.9171	17.4404	22.0973	35.5137
AT1G12990	Group 1	22.3438	19.0347	18.7932	28.427
AT4G27950	Group 1	2.55438	1.48474	2.50966	3.7317
AT3G18980	Group 1	38.2022	33.0738	27.6451	46.1101
AT1G20440	Group 1	218.609	173.162	281.998	425.796
AT5G16810	Group 1	28.8273	31.5347	21.2745	37.7193
AT2G36220	Group 1	7.16399	7.77866	14.1422	32.8842
AT2G25200	Group 1	15.579	9.87652	24.0808	47.7218
AT4G05060	Group 1	17.4484	20.1421	30.3062	52.9779
AT5G62090	Group 1	34.573	45.0988	37.6571	64.9496
AT2G15880	Group 1	5.14957	9.63047	32.9841	263.331
AT4G32030	Group 1	30.9266	26.1924	26.5076	31.8526
AT4G39110	Group 1	0.948982	1.66904	1.47709	5.93983
AT3G51500	Group 1	16.43	20.3406	22.976	46.3028
AT4G36730	Group 1	69.3204	88.9893	121.479	297.51
AT3G15670	Group 1	1.64634	1.80492	0.510212	2.64988
AT4G32940	Group 1	134.536	95.8942	99.0282	144.144
AT5G61600	Group 1	18.6601	10.0245	30.3553	57.7852
AT3G05360	Group 1	6.45793	5.30771	7.32076	11.3651
AT2G17020	Group 1	25.2819	22.5356	24.9504	31.1016
AT4G23730	Group 1	33.0081	28.8338	28.4621	37.1815
AT2G18890	Group 1	8.47615	7.01722	9.61711	13.3234
AT2G46600	Group 1	49.1156	53.4437	71.0978	142.803
AT3G50560	Group 1	22.9733	74.1116	14.5659	136.271
AT4G33160	Group 1	3.97899	2.70139	3.78678	4.57755
AT2G33580	Group 1	3.49475	3.01744	2.16014	4.07034
AT3G18800	Group 1	13.8243	13.1291	16.04	26.828
AT5G22000	Group 1	82.0498	89.0646	82.7829	119.846
AT5G14970	Group 1	143.378	125.659	122.205	154.757
AT3G06180	Group 1	7.942	7.9985	10.1516	15.7554
AT2G25900	Group 1	113.733	51.2933	66.3499	119.138
AT1G20030	Group 1	2.31238	1.90236	2.57014	4.5382
AT5G66790	Group 2	2.47742	0.815027	13.8912	14.5747
AT2G21660	Group 2	50.8466	21.5498	788.197	895.5
AT3G50260	Group 2	3.81351	1.86259	7.87313	11.0848
AT3G50970	Group 2	38.0752	6.99742	27.5582	19.2536
AT1G78270	Group 2	4.09884	1.5325	38.0909	35.8997
AT4G27440	Group 2	61.726	21.4961	139.116	165.27
AT3G54920	Group 2	29.5637	19.8526	190.715	256.707
AT3G55450	Group 2	12.3988	5.69815	32.8924	26.0378
AT4G39070	Group 2	1.60922	0.450486	24.708	27.6976
AT5G59550	Group 2	14.4779	7.95522	19.6914	25.7659
AT1G20693	Group 2	93.3839	25.4345	189.699	114.919
AT2G28840	Group 2	56.6684	33.4291	172.896	180.333
AT1G79440	Group 2	13.7555	8.23576	111.38	120.135
AT4G19880	Group 2	62.8328	28.1871	124.746	105.834
AT4G28085	Group 2	1.54915	0.65727	3.18735	4.33708
AT4G24240	Group 2	20.6843	12.682	21.09	20.788
AT5G39410	Group 2	4.43709	1.71917	31.0127	24.2831
AT1G05000	Group 2	8.62332	4.64172	17.6043	17.253
AT5G51560	Group 2	13.3152	9.49462	24.2659	29.3913
AT1G08890	Group 2	6.75302	3.15232	18.9728	20.8828
AT4G25970	Group 2	34.6526	23.9379	95.7402	102.877
AT2G38370	Group 2	6.9759	4.97691	11.7147	15.4221
AT3G55880	Group 2	10.5163	4.00521	10.7089	7.41428
AT1G21130	Group 2	106.057	48.4074	219.464	260.975
AT4G36500	Group 2	19.167	8.18224	24.8067	24.4308
AT3G18170	Group 2	4.54408	1.94988	5.70495	4.96346
AT2G36430	Group 2	17.7289	10.4344	25.0072	26.8576
AT5G14960	Group 2	1.6931	0.666491	1.93196	2.32885
AT5G60100	Group 2	0.529496	0.255769	8.25509	13.3931
AT2G43430	Group 2	21.4294	18.3895	38.4489	55.0494
AT3G12490	Group 2	58.6663	35.3866	129.565	126.061
AT1G01360	Group 2	14.991	11.5408	18.5302	21.3757
AT1G73500	Group 2	14.5554	4.80481	13.0657	15.0799
AT1G25560	Group 2	28.0523	12.0667	94.5283	91.7069
AT2G26190	Group 2	29.3705	19.219	35.7353	41.5663
AT2G44500	Group 2	22.283	17.2312	39.9771	73.7973
AT3G54650	Group 2	26.8421	16.4041	48.2713	47.4471
AT3G18830	Group 2	38.5819	23.4493	49.1312	68.5784
AT1G06460	Group 2	63.0649	47.1298	100.576	151.039
AT1G30420	Group 2	11.4045	4.0348	20.4372	14.2675
AT4G30850	Group 2	16.4129	5.42101	25.8692	17.8423
AT4G31420	Group 2	27.2846	19.3145	53.823	63.2643
AT1G75800	Group 2	47.4791	31.7887	205.933	280.995
AT5G61530	Group 2	26.4588	22.741	49.9069	65.4155
AT1G05270	Group 2	28.8328	24.0033	46.9152	56.1563
AT1G34370	Group 2	50.1419	36.245	77.122	90.3824
AT1G10700	Group 2	16.98	12.6695	28.1604	33.6568
AT4G17500	Group 2	22.3883	8.65659	28.2363	38.3858
AT4G22690	Group 2	59.7973	40.1541	69.5793	87.9963
AT4G34180	Group 2	65.9447	53.325	89.4762	99.984
AT5G02100	Group 2	13.5635	7.36497	26.0176	20.4845
AT5G07100	Group 2	6.3037	3.93887	19.9589	24.5486
AT5G64860	Group 2	9.06666	5.0958	46.5132	51.29
AT2G47880	Group 2	3.34335	1.6713	5.61489	8.33987
AT1G01500	Group 2	13.1964	6.03554	14.5087	12.5717
AT1G79660	Group 2	13.5291	11.4492	23.077	29.3738
AT2G22450	Group 2	2.85492	1.8806	57.8072	75.0053
AT3G62660	Group 2	21.89	16.473	49.3751	60.1844
AT1G06800	Group 2	9.57459	5.28626	16.9956	16.3545
AT2G47960	Group 2	38.6707	37.7373	69.3512	92.8805
AT2G46620	Group 2	6.74402	2.67846	11.0839	7.73623
AT4G38540	Group 2	22.6083	14.3826	86.4749	110.078
AT3G01750	Group 2	3.34491	1.05266	4.19938	2.85566
AT4G25500	Group 2	33.3161	20.4246	94.4654	103.947
AT2G35470	Group 2	15.3156	13.7212	19.5095	28.1053
AT1G67820	Group 2	1.54249	0.555058	1.94533	2.01667
AT1G13250	Group 2	19.6492	9.05359	16.155	12.6603
AT1G08820	Group 2	30.5423	24.1748	44.3316	53.1387
AT2G38000	Group 2	14.0529	11.1483	21.4448	34.5764
AT3G12570	Group 2	32.1314	20.9991	66.4283	68.8488
AT1G53060	Group 2	1.43681	0.834437	2.06191	2.78827
AT5G57630	Group 2	17.6162	11.3416	57.1922	75.0189
AT5G12250	Group 2	141.325	96.0064	161.522	142.627
AT5G67570	Group 2	15.2978	15.4841	36.9606	62.379
AT1G10090	Group 2	19.7343	11.2429	21.7296	20.8792
AT5G42200	Group 2	4.57565	3.47368	8.33135	15.663
AT5G19200	Group 2	4.54564	4.30479	6.85052	10.7112
AT3G07780	Group 2	41.4231	31.4996	118.702	182.992
AT1G12090	Group 2	441.483	160.888	287.431	216.513
AT2G21380	Group 2	38.9696	20.4198	40.9583	38.3161
AT1G09910	Group 2	11.9777	9.0322	21.7628	26.0357
AT3G52180	Group 2	17.7944	9.71981	78.6306	75.8882
AT5G18110	Group 2	47.995	44.4744	85.8595	125.395
AT2G44410	Group 2	24.5544	16.7751	44.504	62.3847
AT2G39290	Group 2	15.9927	19.2547	35.7052	24.0131
AT4G12040	Group 2	39.2803	34.9473	55.4957	82.7886
AT3G19553	Group 2	19.3866	9.93543	30.3274	28.1025
AT1G64060	Group 2	26.1183	14.6007	19.9919	16.6936
AT5G11890	Group 2	15.8859	9.4481	26.9366	26.1756
AT1G17180	Group 2	13.7295	1.29561	12.8412	3.84313
AT3G56090	Group 2	53.3658	32.6406	71.1888	76.6422
AT1G55850	Group 2	97.016	59.4336	165.968	246.517
AT4G22980	Group 2	2.98984	1.16113	2.25716	2.09624
AT3G26470	Group 2	33.9824	14.8783	23.8086	23.3498
AT3G18690	Group 2	3.672	2.22128	7.49628	8.69575
AT2G01170	Group 2	8.87255	5.61072	30.4022	32.3307
AT3G15530	Group 2	18.8619	17.4265	26.8217	35.4535
AT1G15170	Group 2	13.8452	12.6555	24.429	34.6374
AT1G36940	Group 2	1.23697	0.732542	1.84019	2.87853
AT2G44730	Group 2	15.7729	8.37619	27.0404	22.7497
AT2G28720	Group 2	21.1122	8.43167	28.669	18.5503
AT3G09300	Group 2	41.34	31.6508	86.3782	88.14
AT1G09090	Group 2	2.8661	0.746999	5.37539	3.01449
AT3G20340	Group 2	3.29967	2.46874	14.5196	29.0597
AT3G52070	Group 2	9.45468	7.55204	15.7455	25.6412
AT3G05290	Group 2	13.5788	11.5908	22.0082	28.71
AT3G50470	Group 2	0.5065	0.361744	2.31483	4.98951
AT5G14450	Group 2	8.88367	8.89098	23.1252	37.9632
AT5G12930	Group 2	4.75166	2.2026	6.54581	5.84621
AT1G01510	Group 2	33.1356	27.9018	43.8082	44.9237
AT2G15128	Group 2	1.14802	0.291351	1.83333	1.59901
AT1G64990	Group 2	21.3403	26.5881	34.9813	27.9857
AT1G50560	Group 2	6.52121	1.64993	6.82891	4.19373
AT1G17060	Group 2	7.90541	3.47303	11.5002	9.39239
AT5G45360	Group 2	37.4155	33.2595	48.6991	61.7218
AT3G57050	Group 2	71.7527	58.3682	92.9488	104.574
AT5G01450	Group 2	14.2592	12.7384	20.5721	25.2621
AT1G14170	Group 2	5.66155	1.67983	15.0839	8.15569
AT5G52240	Group 2	80.1078	69.9359	129.951	135.742
AT4G36860	Group 2	26.3904	32.7862	46.892	38.8207
AT5G60340	Group 2	50.2648	48.2294	79.4288	112.202
AT3G01090	Group 2	45.3668	37.8913	58.3466	66.981
AT5G12120	Group 2	54.9233	37.354	80.4455	102.972
AT3G14660	Group 2	198.211	147.611	225.042	296.897
AT1G49820	Group 2	22.564	17.4468	27.9368	29.2217
AT1G06620	Group 2	7.44585	2.4861	13.3165	9.7101
AT1G22070	Group 2	16.4584	7.6738	16.2672	11.0581
AT2G45980	Group 2	46.4972	38.6461	92.5391	130.071
AT4G36032	Group 2	12.517	8.49111	11.6293	12.9513
AT5G08380	Group 2	8.45677	14.2324	29.5657	25.149
AT1G80120	Group 2	3.19433	1.60539	4.51456	7.43624
AT2G31360	Group 2	21.925	12.7563	103.706	98.6111
AT3G14680	Group 2	10.7742	6.92369	20.3461	21.8342
AT1G64190	Group 2	50.12	32.814	77.2754	68.8372
AT5G22120	Group 2	20.8677	16.6349	34.5505	41.7845
AT3G49110	Group 2	3.85176	2.38422	10.8584	14.7654
AT3G01310	Group 2	30.8509	19.1193	111.267	157.272
AT5G57830	Group 2	5.15115	2.49991	11.5278	9.00668
AT2G42890	Group 2	24.6901	17.1131	60.0115	69.1081
AT5G03240	Group 2	563.839	485.951	878.187	1154.31
AT5G07110	Group 2	6.95513	3.14845	7.23488	5.80167
AT5G11610	Group 2	4.13159	1.35354	5.52734	3.45344
AT1G24120	Group 2	20.8689	15.3786	23.7458	23.0653
AT1G25275	Group 2	41.8428	28.228	224.835	279.692
AT4G30310	Group 2	97.8932	79.3014	141.057	148.819
AT4G39270	Group 2	10.5612	3.51659	17.834	10.092
AT2G06925	Group 2	3.63723	1.32167	23.1882	16.4647
AT4G14230	Group 2	11.644	5.83941	31.378	25.9533
AT2G47890	Group 2	22.9452	14.7255	46.5048	66.6684
AT3G13200	Group 2	70.2172	67.8665	124.883	153.347
AT3G48880	Group 2	25.8945	22.3541	29.7226	33.958
AT1G76150	Group 2	23.3032	25.7218	49.3267	77.6177
AT1G73760	Group 2	18.1291	11.9544	18.6695	15.963
AT5G27520	Group 2	9.60886	6.2408	17.1858	17.3281
AT2G39770	Group 2	150.182	95.235	160.296	144.649
AT1G15380	Group 2	34.6896	18.0547	73.3044	78.0179
AT1G20010	Group 2	64.3399	41.3382	145.082	176.111
AT3G61600	Group 2	91.0504	68.8739	104.391	110.747
AT5G64260	Group 2	74.9997	48.2269	187.211	266.901
AT3G20920	Group 2	24.6649	20.4642	40.1773	43.6651
AT5G52100	Group 2	67.2601	61.2408	96.5716	132.326
AT4G23840	Group 2	6.76887	4.451	11.1163	11.5168
AT2G46900	Group 2	30.3831	24.1093	71.7988	86.4213
AT5G61640	Group 2	16.3984	12.1569	14.4974	14.7782
AT4G30660	Group 2	8.98359	2.28377	21.1144	13.5612
AT1G25550	Group 2	55.7542	36.4924	104.548	118.669
AT2G41990	Group 2	2.25037	0.856293	7.64279	8.25564
AT5G58220	Group 2	26.0629	26.9949	55.3233	78.6233
AT4G02370	Group 2	13.2108	8.85756	49.8483	52.9493
AT1G68840	Group 2	77.8165	37.6009	86.2271	88.2531
AT1G67810	Group 2	2.96824	1.2219	8.14381	10.1909
AT1G14720	Group 2	32.8087	32.6266	81.8282	57.9528
AT3G45040	Group 2	15.557	12.6625	33.0619	38.1355
AT2G28360	Group 2	12.1886	7.30153	23.2426	17.7639
AT2G46260	Group 2	35.3529	28.2959	75.0357	92.9212
AT5G19050	Group 2	19.2063	15.0682	24.8438	25.0226
AT2G33630	Group 2	34.2315	27.8594	49.1583	51.6067
AT2G42400	Group 2	18.5738	16.7773	34.3801	43.1056
AT3G21280	Group 2	10.8765	8.85272	15.3861	17.3032
AT4G21450	Group 2	52.3162	50.3157	87.4753	139.65
AT2G29670	Group 2	77.1053	33.9391	64.685	72.2856
AT3G59060	Group 3	169.314	149.982	8.69667	68.8829
AT1G06040	Group 3	400.656	392.09	9.73937	52.8554
AT1G44446	Group 3	439.842	304.507	9.17267	25.9449
AT2G43010	Group 3	85.4652	95.2525	3.49299	21.2578
AT5G57660	Group 3	160.251	157.969	10.2291	83.3494
AT5G64170	Group 3	167.838	223.36	1.53564	14.1764
AT5G02810	Group 3	101.367	137.286	4.33111	52.8433
AT1G74930	Group 3	15.0276	0.332954	0.344119	0.646818
AT5G62430	Group 3	30.9421	36.4487	0.691149	6.50009
AT5G06980	Group 3	119.392	124.606	1.04624	4.8175
AT4G27310	Group 3	80.699	59.0779	0.590483	1.53374
AT1G66725	Group 3	13.2034	7.19852	4.04053	0.332831
AT5G19190	Group 3	149.091	155.965	32.8163	112.12
AT1G15830	Group 3	16.4149	20.8195	0.555184	4.01068
AT1G22770	Group 3	27.1605	23.9664	1.21021	10.5043
AT3G47500	Group 3	85.7484	70.4465	0.582269	1.69919
AT2G46735	Group 3	20.7049	26.8281	5.55512	15.7223
AT1G72930	Group 3	159.506	79.1935	43.3709	46.902
AT3G15850	Group 3	504.434	438.926	219.879	363.209
AT1G01720	Group 3	68.1626	68.8659	27.8512	55.8141
AT1G03130	Group 3	943.118	855.799	80.7827	181.075
AT3G46620	Group 3	24.2176	12.1765	14.9143	14.6909
AT5G17300	Group 3	97.9219	100.996	10.9925	40.9204
AT5G55620	Group 3	46.5249	81.159	23.8635	12.7083
AT3G46630	Group 3	33.9102	32.4615	13.8153	30.9592
AT2G41250	Group 3	142.296	260.398	13.0595	11.6798
AT5G39660	Group 3	26.1501	29.3564	1.91877	8.9346
AT3G45210	Group 3	17.0804	21.0091	5.74463	2.39994
AT3G08940	Group 3	2288.51	2031.27	85.7443	192.345
AT4G37550	Group 3	68.6393	44.8387	29.7564	32.9537
AT3G06520	Group 3	5.96652	8.04412	1.37181	0.518351
AT3G52740	Group 3	40.5274	30.2659	10.0694	3.59259
AT5G17460	Group 3	20.6594	5.28302	8.24447	7.52699
AT4G23890	Group 3	175.421	151.341	83.5008	132.29
AT4G13050	Group 3	34.067	43.0763	30.2751	19.3212
AT1G51140	Group 3	55.3116	30.7666	17.2854	21.4212
AT2G15970	Group 3	262.387	119.067	71.6114	71.4663
AT5G54130	Group 3	63.7433	89.7323	11.816	3.63451
AT1G21660	Group 3	51.0892	44.6088	41.4743	49.7785
AT1G06050	Group 3	6.26514	4.31635	2.92351	4.39584
AT3G03450	Group 3	3.97784	5.71701	1.79017	0.989583
AT4G10430	Group 3	48.6902	69.1233	27.192	19.7357
AT5G04830	Group 3	82.9361	108.496	59.2087	46.8199
AT4G36640	Group 3	24.7597	20.3783	13.2023	4.82303
AT1G29170	Group 3	25.3815	34.2175	16.2934	9.5541
AT2G46940	Group 3	2.69092	3.213	1.57211	0.647838
AT3G15570	Group 3	31.0796	16.9506	21.4639	22.0526
AT2G28320	Group 3	43.2207	54.5806	31.9766	24.6033
AT1G44100	Group 3	36.3019	24.4561	23.678	6.36779
AT4G00050	Group 3	68.8592	81.0613	21.3339	8.31354
AT3G25590	Group 3	7.23601	10.5642	4.7524	2.71108
AT2G27360	Group 3	16.7429	14.9114	7.62026	3.12222
AT5G11590	Group 3	3.72062	2.58666	1.30654	0.213996
AT1G33260	Group 3	9.91935	9.90593	4.57829	1.25975
AT4G39510	Group 3	27.0837	12.117	3.91438	4.11954
AT1G09240	Group 3	4.3222	1.39955	0.768622	0.808441
AT1G66190	Group 3	9.00318	7.54091	5.06807	7.86138
AT2G43710	Group 3	194.715	247.574	163.815	116.979
AT3G19720	Group 3	137.472	84.2555	51.7344	51.2965
AT1G04550	Group 3	29.6733	33.9412	20.8693	14.4998
AT2G23470	Group 3	9.73087	12.0869	7.37825	4.12827
AT5G01600	Group 3	578.446	432.49	181.681	474.725
AT1G21050	Group 3	29.3053	35.5395	15.1717	7.73468
AT2G22800	Group 3	12.6787	15.0388	5.86785	2.98766
AT5G39530	Group 3	131.38	113.43	21.4136	38.194
AT3G47290	Group 3	41.9345	48.9597	30.9841	21.0692
AT1G69570	Group 3	6.80515	7.99383	0.264321	1.13967
AT3G61220	Group 3	87.0912	107.689	35.4792	21.4887
AT5G15910	Group 3	41.6369	33.1556	14.8689	4.50113
AT5G45820	Group 3	33.055	34.2958	0.303217	1.10508
AT1G08250	Group 3	21.2795	22.7286	8.05528	4.02216
AT3G07360	Group 3	95.1991	68.1068	53.3281	62.5243
AT5G05090	Group 3	4.12185	2.24464	2.53729	2.97846
AT4G02920	Group 3	304.49	486.958	120.092	294.754
AT5G20150	Group 3	20.6657	10.4506	8.70908	15.1021
AT1G26920	Group 3	32.8623	27.4	24.6916	30.9393
AT1G52690	Group 3	8.85116	5.57873	1.89411	5.47993
AT3G51240	Group 3	148.728	95.055	21.7166	5.06002
AT2G32010	Group 3	29.2773	40.1967	21.8971	15.8672
AT5G52310	Group 3	61.9972	18.9338	15.3074	15.0926
AT1G55910	Group 3	34.1681	46.0837	10.9053	5.95332
AT4G11280	Group 3	51.8666	18.9664	9.49714	10.4781
AT2G26770	Group 3	46.8035	50.8869	36.245	22.4905
AT1G66330	Group 3	186.681	199.916	37.2849	24.9167
AT3G11410	Group 3	72.9177	39.7542	28.796	34.3804
AT5G17780	Group 3	4.56186	3.7361	1.90914	0.397969
AT4G38770	Group 3	576.243	333.449	327.098	425.777
AT5G53280	Group 3	23.2101	22.2568	10.5782	5.14983
AT1G29430	Group 3	11.0078	17.1936	2.84739	1.11645
AT1G55960	Group 3	730.044	733.243	18.1689	27.8741
AT1G19450	Group 3	112.651	106.514	36.505	13.7507
AT5G47140	Group 3	16.3859	16.041	12.3606	7.37669
AT1G74100	Group 3	58.6381	34.9605	38.9592	40.1113
AT3G48610	Group 3	57.6001	69.1484	22.7514	12.4602
AT1G35560	Group 3	17.6534	21.9603	7.04747	3.51346
AT5G13180	Group 3	115.965	114.543	53.4061	25.7876
AT1G10470	Group 3	92.303	87.6029	68.4347	34.7232
AT4G19170	Group 3	511.797	412.729	17.0066	42.1893
AT5G50100	Group 3	79.5175	82.353	14.6251	9.61556
AT5G04110	Group 3	17.7785	18.4671	11.8026	7.17386
AT1G13730	Group 3	32.5534	28.7344	22.9473	14.0071
AT3G53470	Group 3	47.6233	47.4799	20.9805	37.5302
AT1G29440	Group 3	10.1385	15.9143	2.91586	1.35721
AT4G36040	Group 3	212.25	160.379	91.2644	216.994
AT5G01270	Group 3	42.7618	60.3631	35.1954	25.9417
AT5G02270	Group 3	46.7353	26.8285	26.1332	6.17377
AT1G70230	Group 3	23.1066	23.9689	15.9163	7.95441
AT4G24760	Group 3	24.6028	29.0945	21.7698	16.7984
AT3G09600	Group 3	65.8751	69.2318	4.57153	1.10709
AT2G46450	Group 3	90.359	80.9217	28.4369	8.0939
AT2G39940	Group 3	50.1626	45.4774	42.5818	50.0137
AT5G43850	Group 3	270.103	519.264	37.9084	37.2831
AT5G23010	Group 3	84.3165	45.6225	30.901	32.1196
AT2G37460	Group 3	14.0729	6.6962	9.25928	1.67228
AT2G46830	Group 3	293.422	485.046	2.32264	1.76879
AT3G52800	Group 3	70.0372	47.0248	48.3145	52.2665
AT1G73650	Group 3	75.9875	70.4483	49.0571	30.8974
AT5G05270	Group 3	85.0447	43.5467	22.4923	4.47861
AT2G20570	Group 3	197.756	190.913	44.9117	20.3404
AT3G07350	Group 3	32.9688	21.5783	12.8143	23.8164
AT5G46240	Group 3	28.1094	17.4872	11.945	11.6161
AT1G72030	Group 3	57.2234	44.9258	20.8368	24.9555
AT5G53030	Group 3	3.74098	3.68029	1.35924	0.569177
AT4G34230	Group 3	48.2836	55.272	25.7699	14.7315
AT1G51700	Group 3	27.5269	22.0287	4.97596	7.32625
AT3G50060	Group 3	20.3903	12.4291	9.60783	17.6027
AT1G73010	Group 3	2.51502	0.790278	0.552305	0.844274
AT4G35270	Group 3	30.5563	28.9615	11.6224	5.47146
ATCG00280	Group 3	68.9888	39.3138	35.181	42.46
AT5G63790	Group 3	62.8132	38.8973	32.9731	33.5109
AT2G18240	Group 3	11.9069	13.8795	7.88261	4.08261
AT5G54490	Group 3	3.48813	1.53249	2.19636	2.36877
AT5G63100	Group 3	8.48295	8.67545	5.79049	2.94309
AT1G55265	Group 3	10.2856	4.37816	4.03624	0.766141
AT5G14760	Group 3	43.3444	60.6335	5.0062	2.42844
AT5G06760	Group 3	6.31407	3.48329	0.938424	2.40599
AT2G32530	Group 3	102.542	134.193	26.434	15.6448
AT3G55120	Group 3	52.4136	24.6339	19.7437	3.28051
AT4G13260	Group 3	6.44769	9.64458	2.23338	1.13032
AT1G30500	Group 3	13.4388	15.0835	7.37285	13.8055
AT1G66250	Group 3	12.1548	10.8327	8.92655	4.29346
AT4G13070	Group 4	5.23653	9.26879	6.64469	3.94622
AT2G47470	Group 4	100.917	127.93	141.404	72.2409
AT5G53140	Group 4	121.056	130.816	143.897	92.0171
AT5G28300	Group 4	16.5351	16.0268	30.1144	12.6732
AT5G49330	Group 4	1.26739	2.07548	4.07719	1.52047
AT3G48810	Group 4	4.63618	5.2859	6.15504	3.47429
AT4G39240	Group 4	21.8907	26.1884	25.5123	17.754
AT1G76120	Group 4	6.33615	7.96397	8.02497	5.23524
AT2G46870	Group 4	14.4359	10.7888	15.0739	4.50222
AT4G11120	Group 4	17.058	15.5486	23.9384	10.5298
AT1G79110	Group 4	13.6612	15.082	25.8267	11.2389
AT1G31010	Group 4	4.50649	5.97325	8.04702	4.4498
AT2G46192	Group 4	1.97446	4.08686	3.02486	1.21104
AT1G31173	Group 4	3.81063	2.89356	4.96285	0.741452
AT2G41705	Group 4	11.1955	12.7434	18.9818	12.0853
AT1G55900	Group 4	15.9433	16.6834	21.1117	11.4359
AT2G45900	Group 4	4.33403	3.27942	6.41064	2.07638
AT1G61580	Group 4	19.7364	22.4681	35.1653	14.823
AT1G18800	Group 4	30.6924	32.1642	39.3069	23.7963
AT1G76280	Group 4	14.6192	17.4679	16.435	11.9891
AT5G07340	Group 4	21.5961	32.9474	44.3638	31.4116
AT5G61930	Group 4	4.34156	6.15943	6.48563	4.69987
AT4G15880	Group 4	22.4107	26.3008	29.8352	20.0958
AT5G27395	Group 4	12.7025	15.3244	21.346	11.1614
AT3G18210	Group 4	19.8666	24.2546	27.2233	21.0003
AT5G56130	Group 4	11.898	11.8969	14.3515	8.07673
AT5G41480	Group 4	11.6832	10.9033	16.3694	8.94595
AT4G27390	Group 4	18.7274	21.2707	19.8494	14.1756
AT5G39990	Group 4	15.5217	14.7039	16.6599	8.0048
AT4G14950	Group 4	17.3863	18.0401	15.2374	9.3954
AT1G78100	Group 4	32.6638	37.5805	29.1127	17.1817
AT2G45150	Group 4	9.57604	10.1632	12.4599	7.70952
AT2G25000	Group 4	4.91826	3.21837	4.15987	0.790885
AT3G15720	Group 4	1.07775	2.34299	1.55064	0.594371
AT5G43740	Group 4	14.8219	16.7752	19.1401	11.2206
AT5G27620	Group 4	8.6953	12.1513	10.1781	7.40257
AT1G56330	Group 4	85.7517	113.979	98.9358	55.7517
AT5G40400	Group 4	3.56496	3.69744	4.44764	1.93332
AT4G22380	Group 4	17.5783	17.664	18.5152	10.0693
AT1G53542	Group 4	2.328	3.37239	2.5373	0.669911
AT2G26680	Group 4	14.1226	19.8231	20.1166	12.8733
AT5G19920	Group 4	6.72876	5.71329	6.7054	2.77272
AT2G22100	Group 4	5.25229	7.48401	8.60761	5.90461
AT1G16970	Group 4	15.6163	14.4169	17.0805	9.00926
AT3G48470	Group 4	7.44867	7.96443	7.27129	4.65616
AT2G04660	Group 4	9.28699	8.09334	11.3669	5.78929
AT1G77570	Group 4	1.31732	2.31611	1.85949	0.948794
AT3G61240	Group 4	53.3315	46.1049	61.3718	38.2127
AT1G75560	Group 4	37.2737	47.4564	50.1496	41.9352
AT5G01290	Group 4	22.3512	18.9228	23.6326	12.6774
AT1G01220	Group 4	22.2707	22.2539	26.1655	16.0176
AT4G09640	Group 4	10.4499	12.0714	20.0217	13.1079
AT4G40000	Group 4	3.69907	4.18026	5.22896	2.12521
AT1G34350	Group 4	5.64249	7.01283	9.69788	4.93439
AT4G22320	Group 4	4.93178	3.78454	6.23085	2.09225
AT5G60690	Group 4	27.6763	26.3751	33.1701	19.3063
AT1G75580	Group 4	1.29318	2.25494	1.57723	0.72502
AT3G08620	Group 4	11.4564	11.2145	12.5031	6.62659
AT5G37890	Group 4	6.18291	7.17026	8.46155	5.66551
AT1G77460	Group 4	12.2306	16.129	17.9229	11.7035
AT3G58930	Group 4	7.46896	8.94595	8.47319	5.55861
AT3G15460	Group 4	7.35038	7.90712	8.51378	3.41523
AT2G43110	Group 4	9.90402	8.81396	13.7845	4.99886
AT4G01680	Group 4	3.17789	3.73256	2.69752	1.26133
AT2G34630	Group 4	43.3204	44.8874	36.5954	23.8293
AT1G31817	Group 4	22.1684	24.5322	24.2795	15.0573
AT2G25880	Group 4	8.45743	9.54797	7.26209	3.12692
AT3G51180	Group 4	1.99711	1.74648	2.40868	0.854974
AT2G30070	Group 4	20.3901	29.7194	43.9428	27.2237
AT5G20590	Group 4	19.3986	21.15	29.9173	21.4933
AT5G28150	Group 4	12.4183	13.8909	10.6751	6.7266
AT5G59850	Group 4	99.8531	103.501	129.456	64.2139
AT4G29910	Group 4	8.39701	7.58332	11.4446	6.09208
AT5G24650	Group 4	46.1704	51.5859	62.0491	48.3764
AT4G17520	Group 4	155.814	152.988	260.302	157.101
AT3G56120	Group 4	15.9916	15.3644	17.7474	11.0849
AT3G19760	Group 4	105.893	121.993	138.498	102.859
AT3G46820	Group 4	18.3254	15.438	29.286	15.0498
AT2G31270	Group 4	7.14037	4.56524	6.73264	1.95968
AT5G11750	Group 4	10.1181	10.8177	13.6818	7.21291
AT1G54220	Group 4	27.2596	28.8392	45.8934	26.2135
AT1G32380	Group 4	22.5958	23.4044	27.9098	17.0301
AT2G14460	Group 4	6.15674	6.1404	10.5784	6.21394
AT4G37080	Group 4	40.4184	49.364	45.4289	31.1145
AT1G08280	Group 4	6.45565	6.09564	10.9267	3.94319
AT5G11470	Group 4	2.95706	3.30436	4.36838	1.86369
AT3G27080	Group 4	16.3853	15.8803	31.0244	15.3135
AT1G54770	Group 4	8.536	10.4874	16.5303	10.8932
AT3G17170	Group 4	31.3718	35.9343	44.0643	28.7401
AT1G77510	Group 4	27.957	40.1406	36.3244	23.114
AT3G59870	Group 4	18.379	17.9773	27.6676	15.0265
AT1G66070	Group 4	18.3012	23.5178	30.1244	19.7635
AT4G34960	Group 4	11.1611	8.89931	19.2537	8.37073
AT4G36080	Group 4	26.4953	23.2155	32.1115	17.9206
AT1G80770	Group 4	50.1443	52.9905	55.8365	44.3743
AT3G50530	Group 4	43.0058	40.9072	52.3458	31.9855
AT4G22150	Group 4	19.1487	20.5664	33.017	22.5439
AT2G24590	Group 4	36.0622	27.3107	38.032	19.7554
AT2G20710	Group 4	2.99369	3.85374	4.83852	2.58176
AT2G42120	Group 4	7.26107	8.0182	10.0582	6.75886
AT4G23620	Group 4	10.807	10.0035	12.1295	5.67406
AT1G07410	Group 5	1.44842	11.6874	1.64611	2.14928
AT5G37340	Group 5	6.26289	30.3149	10.6801	19.6704
AT1G04980	Group 5	9.89553	35.1317	21.9239	17.8845
AT4G29520	Group 5	10.4296	37.2427	18.8886	13.3544
AT1G72660	Group 5	1.50467	70.0624	3.5242	7.64338
AT3G09640	Group 5	0.398408	29.4675	0.24288	0.758454
AT3G30180	Group 5	17.407	35.0234	34.9941	28.3049
AT1G48460	Group 5	15.7187	24.6141	22.2674	16.5599
AT2G17900	Group 5	7.09645	34.0075	9.48678	14.3463
AT4G21320	Group 5	6.37021	230.426	14.0488	76.9283
AT1G53540	Group 5	5.89473	1158.45	29.6784	53.3772
AT2G29500	Group 5	15.3557	1821.69	17.9371	220.66
AT4G16660	Group 5	68.3798	159.423	73.5515	57.6111
AT3G62600	Group 5	39.3733	86.3884	55.9039	48.6584
AT5G41761	Group 5	0.744958	3.3191	5.57339	4.05562
AT5G37670	Group 5	1.4481	102.411	1.61729	17.5236
AT2G41150	Group 5	8.0406	23.5492	4.78208	3.82878
AT5G60610	Group 5	1.32082	10.2471	0.541402	0.824017
AT5G59720	Group 5	2.0436	35.6279	1.05306	1.9113
AT3G46230	Group 5	9.33225	1962.36	31.2219	262.275
AT5G66090	Group 5	31.9272	67.4877	39.6076	48.5353
AT3G08690	Group 5	28.1364	80.5547	38.5865	59.8106
AT1G14360	Group 5	13.9467	58.6143	17.1342	26.5451
AT1G14980	Group 5	88.9296	281.993	98.1835	162.753
AT3G02832	Group 5	1.39415	4.48176	1.29169	0.61692
AT4G21323	Group 5	1.64201	20.2403	0.945738	3.6226
AT5G15860	Group 5	34.9165	87.5345	14.6386	14.7006
AT2G47160	Group 5	23.6794	35.9541	45.919	35.2551
AT2G02810	Group 5	7.8546	28.1171	13.9109	17.949
AT3G03520	Group 5	17.6965	65.7051	26.1762	37.5836
AT4G38020	Group 5	7.61636	16.3878	11.6668	11.3796
AT3G17030	Group 5	4.14086	8.35751	4.61633	3.63709
AT4G25340	Group 5	31.8522	63.8362	34.9819	28.9033
AT5G47420	Group 5	11.3026	19.4102	17.2544	12.3259
AT5G42020	Group 5	91.2934	310.526	131.664	111.313
AT2G32920	Group 5	34.5934	70.1203	55.7649	42.389
AT5G17310	Group 5	124.824	220.265	72.6625	72.713
AT4G27670	Group 5	0.31527	50.1937	0.5513	4.28145
AT5G47830	Group 5	8.46187	56.1359	15.621	50.0893
AT3G24100	Group 5	49.2232	168.374	46.0938	95.27
AT2G25110	Group 5	31.5825	71.1537	51.0753	56.0867
AT3G51980	Group 5	19.0261	28.8841	20.592	16.2995
AT4G25200	Group 5	3.85587	591.334	9.7935	83.5087
AT1G27350	Group 5	21.6518	47.6557	33.5336	31.0829
AT1G17870	Group 5	27.8673	534.902	9.90898	33.8818
AT5G12020	Group 5	10.5301	1134.63	8.96262	87.5074
AT2G15790	Group 5	10.1336	22.555	16.6866	16.5339
AT1G31835	Group 5	2.12197	4.8204	4.35064	2.29743
AT3G08980	Group 5	3.61721	5.91222	4.79882	3.85565
AT4G26780	Group 5	13.9065	65.0392	15.978	24.2887
AT3G46730	Group 5	0.9708	1.91992	1.0809	0.490105
AT1G56340	Group 5	130.111	240.583	211.952	177.056
AT5G44060	Group 5	9.89122	15.1413	7.65142	5.74982
AT3G09370	Group 5	8.26824	23.3067	11.1923	14.8165
AT1G09140	Group 5	125.065	594.039	130.753	309.223
AT1G09210	Group 5	109.325	171.934	88.988	68.6484
AT4G03420	Group 5	23.0734	37.5196	21.3737	23.1127
AT1G03070	Group 5	1.18974	44.4193	0.581124	3.53582
AT4G10250	Group 5	0.0866181	34.9251	0.250095	3.10761
AT1G74230	Group 5	41.7655	54.2755	64.6106	54.8236
AT5G61790	Group 5	124.344	334.596	156.159	142.763
AT4G06634	Group 5	12.7319	21.6028	18.6786	17.073
AT5G53400	Group 5	26.9202	129.94	34.2217	81.5242
AT5G66630	Group 5	3.49625	6.32455	3.89604	3.41706
AT1G66510	Group 5	6.90083	26.0899	9.99954	18.9241
AT5G50780	Group 5	12.475	20.3553	21.7205	23.5801
AT5G28540	Group 5	129.123	460.859	175.095	179.321
AT1G35460	Group 5	18.5908	27.4915	19.6682	18.706
AT5G14890	Group 5	3.70109	7.25202	2.36277	1.82757
AT5G17680	Group 5	1.41021	2.82524	1.20394	0.676322
AT1G27330	Group 5	27.0466	52.9033	50.0365	31.9137
AT1G03190	Group 5	8.88303	12.3151	14.07	12.045
AT2G41140	Group 5	70.0905	111.594	40.19	39.2152
AT2G04520	Group 5	44.9482	65.4421	57.4573	47.8685
AT3G28270	Group 5	157.058	487.708	26.3051	40.942
AT5G12030	Group 5	9.75148	1130.66	8.50206	165.825
AT5G28640	Group 5	7.35731	12.6954	8.44686	5.30458
AT5G64400	Group 5	197.405	399.897	247.815	292.569
AT5G15090	Group 5	183.52	282.503	150.648	123.725
AT5G58110	Group 5	60.3979	130.397	63.0211	67.4786
AT5G58787	Group 5	13.9359	32.2981	28.4883	34.959
