# Supplementary material for: Novel transcriptional responses to heat revealed by turning up the heat at night
Source: Plant Mol Biol. 2019 May 6;101(1):1–19. doi: 10.1007/s11103-019-00873-3 (PMC6695350; doi:10.1007/s11103-019-00873-3)
Supplement: Supplementary file 8 — Supplementary material 8 (XLSX 12 kb) [file 11103_2019_873_MOESM8_ESM.xlsx]

## Sheet: ESM_8 Info
Novel transcriptional responses to heat revealed by turning up the heat at night
Plant Molecular Biology
Grinevich, Dmitry O.1, Desai, Jigar S.1, Stroup, Kevin P.1, Duan, Jiaqi1, Slabaugh, Erin1, Doherty, Colleen J.1
Affiliation:
1Department of Molecular and Structural Biochemistry, North Carolina State University.
cjdohert@ncsu.edu
ESM_8 Enrichment Calculations for Comparison to Other Datasets. Comparisons and values used to calculate hypergeometric enrichment scores for time-independent and time-specific genes found in our dataset versus heat-responsive transcripts identified in previous datasets.

## Sheet: Comparison Data
	Our Dataset	Shedge et al.	Nguyen et al.	Enrichment
Genes Called Differentially Expressed (DE)	5512	5479	12891
Genes Called DE Overlapping With Our Data	x	1677	3286
Genes Detected by Both Groups	x	1205
Temporally Insensitive Genes Detected	1758	500
Fraction of Temporally Insensitive Detected	1758/5512 (31.9%)	500/1205 (41.5%)		Overenriched: p-value < 1.08e-15
Unique Genes Detected	x	462	2081
Temporally Sensitive Genes Detected (AM)	262	33	58
Temporally Sensitive Genes Detected (PM)	310	22	96	Shedge et al.	Nguyen et al.
Fraction of Temporally Sensitive Detected (AM)	262/5512 (4.8%)	33/462 (7.1%)	58/2081 (2.8%)	Overenriched: p-value < 0.01	Underenriched: p-value < 2.27e-8
Fraction of Temporally Sensitive Detected (PM)	310/5512 (5.6%)	22/462 (4.8%)	96/2081 (4.6%)	Not Significant: p-value < 0.23	Underenriched: p-value < 0.01
