# Supplementary material for: Novel transcriptional responses to heat revealed by turning up the heat at night
Source: Plant Mol Biol. 2019 May 6;101(1):1–19. doi: 10.1007/s11103-019-00873-3 (PMC6695350; doi:10.1007/s11103-019-00873-3)
Supplement: Supplementary file 9 — Supplementary material 9 (XLSX 11 kb) [file 11103_2019_873_MOESM9_ESM.xlsx]

## Sheet: ESM_9 Info
Novel transcriptional responses to heat revealed by turning up the heat at night
Plant Molecular Biology
Grinevich, Dmitry O.1, Desai, Jigar S.1, Stroup, Kevin P.1, Duan, Jiaqi1, Slabaugh, Erin1, Doherty, Colleen J.1
Affiliation:
1Department of Molecular and Structural Biochemistry, North Carolina State University.
cjdohert@ncsu.edu
ESM_9 Primers Used for qRT-PCR. Primer sequences for constant light gene expression analysis by qRT-PCR.

## Sheet: qRT-PCR Primers
Locus	qRT-PCR Primer	Sequence (5' - 3')
AT3G46230	HSP17.4 Forward	TTGCCAGAGAATGCAAAGGTGGAG
AT3G46230	HSP17.4 Reverse	TGAACTTTCGGCACCGTAACCG
AT3G59060	PIF5 Forward	ACTCATACCTCACTGCAGCAGAAC
AT3G59060	PIF5 Reverse	CCACTTCCCATCCACATCACTTGG
AT3G02780	IPP2 Forward	GTATGAGTTGCTTCTCCAGCAAAG
AT3G02780	IPP2 Reverse	GAGGATGGCTGCAACAAGTGT
AT1G28490	Syp61 Forward	ACACAGGTGCGGAATGTGAAGTC
AT1G28490	Syp61 Reverse	TCACTTGCATGACCTGCTCCAG
